# Supplementary material for: Delineation of proteome changes driven by cell size and growth rate
Source: Front Cell Dev Biol. 2022 Sep 5;10:980721. doi: 10.3389/fcell.2022.980721 (PMC9483106; doi:10.3389/fcell.2022.980721)
Supplement: Supplementary file 1 [file Table2.XLSX]

## Sheet: 2D_Annotation_Enrichment
MEAN_48h_ratio_log	Mean_slope_RPE	C: Type	N: Size	N: P value	N: Benj. Hoch. FDR	T: Names	Curated Annotation
0.580694	-0.0994615	GOBP name	21	3.46e-05	0.00118037	actin filament-based movement	Actin Cytoskeleton
0.126103	-0.0244519	GOCC name	279	0.00140219	0.0114241	cytoskeleton	Actin Cytoskeleton
0.654548	-0.177679	GOBP name	12	0.000185635	0.00512579	actin-mediated cell contraction	Actin Cytoskeleton
0.493918	-0.966639	GOCC name	12	1.85e-10	4.75e-09	nucleosome	Chromatin
0.312884	-0.618925	GOCC name	20	1.68e-07	3.15e-06	protein-DNA complex	Chromatin
0.0146855	0.544389	GOCC name	20	0.000660693	0.00609113	proton-transporting two-sector ATPase complex	Ion Homeostasis
0.055696	0.487279	GOMF name	39	4.49e-05	0.00278774	monovalent inorganic cation transmembrane transporter activity	Ion Homeostasis
0.0638021	0.504043	GOMF name	45	6.48e-06	0.00067108	active transmembrane transporter activity	Ion Homeostasis
0.0232897	0.134462	GOBP name	520	0.000189513	0.00521306	protein transport
0.105757	0.610511	GOBP name	18	0.00068265	0.0158891	iron ion transport	Ion Homeostasis
0.0443961	0.236857	GOBP name	168	8.75e-05	0.00259272	heterocycle metabolic process
-0.280447	0.0958156	GOBP name	62	0.000166653	0.00469082	tRNA metabolic process	tRNA
0.113638	0.595955	GOBP name	24	0.000143429	0.00408464	transition metal ion transport	Ion Homeostasis
-0.025732	0.204385	GOBP name	129	0.000529967	0.0128716	transmembrane transport	Ion Homeostasis
-0.0141516	0.433311	GOBP name	42	5.35e-05	0.00174953	monovalent inorganic cation transport	Ion Homeostasis
-0.00391525	-0.0878798	GOBP name	1900	0.000234572	0.00626274	regulation of cellular process
-0.0517003	-0.6698	GOCC name	12	0.00151773	0.0119935	SWI/SNF complex	Chromatin
-0.0796886	-0.63219	GOCC name	13	0.00230642	0.0170707	SWI/SNF-type complex	Chromatin
-0.115151	-0.74818	GOBP name	12	0.00060884	0.014449	nucleosome disassembly	Chromatin
-0.115151	-0.74818	GOBP name	12	0.00060884	0.0144019	protein-DNA complex disassembly	Chromatin
-0.0387254	-0.226157	GOBP name	246	6.37e-06	0.000255547	positive regulation of gene expression	Transcription
-0.140273	-0.77019	GOBP name	32	1.15e-08	9.48e-07	nucleosome assembly	Chromatin
-0.0590282	-0.319512	GOMF name	81	0.000196843	0.00807429	transcription coactivator activity	Transcription
0.128219	0.665097	GOBP name	18	0.000238523	0.00634487	cellular iron ion homeostasis	Ion Homeostasis
-0.153379	-0.750395	GOBP name	47	2.29e-11	2.87e-09	nucleosome organization	Chromatin
0.0499863	0.238831	GOBP name	125	0.000665947	0.0155502	mitochondrion organization
-0.180061	-0.766338	GOBP name	47	1.4e-11	1.79e-09	protein-DNA complex subunit organization	Chromatin
-0.197823	-0.763352	GOBP name	36	5.18e-09	4.64e-07	protein-DNA complex assembly	Chromatin
-0.0697381	-0.242433	GOBP name	213	1.36e-05	0.000493758	positive regulation of transcription, DNA-dependent	Transcription
-0.0801072	-0.271912	GOMF name	127	0.000142334	0.00644656	transcription cofactor activity	Transcription
0.122916	0.472614	GOMF name	49	2.71e-05	0.00184307	inorganic cation transmembrane transporter activity	Ion Homeostasis
-0.0888764	-0.299178	GOCC name	66	0.00237989	0.0173699	nuclear envelope
-0.219001	-0.684092	GOCC name	16	0.000611733	0.00568966	nuclear heterochromatin	Chromatin
-0.0485126	-0.150213	GOBP name	518	7.1e-05	0.00216552	positive regulation of metabolic process
0.0353393	0.134487	GOBP name	543	0.00022909	0.00613893	establishment of protein localization
-0.0918583	-0.282321	GOMF name	129	7.81e-05	0.00458971	transcription factor binding transcription factor activity	Transcription
-0.0918583	-0.282321	GOMF name	129	7.81e-05	0.00446893	protein binding transcription factor activity	Transcription
-0.194734	-0.594298	GOBP name	56	2.86e-08	2.16e-06	chromatin remodeling	Chromatin
-0.296194	-0.899018	GOBP name	9	0.000743949	0.0170428	chromatin silencing	Chromatin
0.144896	0.493283	GOBP name	56	3.54e-06	0.000146177	ion transmembrane transport	Ion Homeostasis
0.186714	0.552029	GOMF name	28	0.000275052	0.00996604	P-P-bond-hydrolysis-driven transmembrane transporter activity
-0.0559525	-0.166242	GOBP name	487	1.92e-05	0.000678115	positive regulation of macromolecule metabolic process
-0.291977	-0.864126	GOCC name	8	0.00228868	0.0170596	centromeric heterochromatin	Chromatin
-0.0978196	-0.289209	GOBP name	285	3.98e-09	3.75e-07	positive regulation of nitrogen compound metabolic process
-0.175623	-0.501717	GOCC name	27	0.00120693	0.0101479	nuclear chromosome	Chromatin
-0.106842	-0.296894	GOBP name	278	2.72e-09	2.6e-07	positive regulation of nucleobase-containing compound metabolic process
-0.092823	-0.256857	GOBP name	280	2.58e-07	1.45e-05	regulation of transcription from RNA polymerase II promoter	Transcription
-0.119568	-0.326163	GOBP name	183	8.23e-08	5.64e-06	negative regulation of transcription, DNA-dependent	Transcription
-0.10758	-0.286549	GOBP name	256	3.68e-08	2.7e-06	positive regulation of RNA metabolic process
-0.0608109	-0.159775	GOBP name	478	5.36e-05	0.00174564	positive regulation of cellular metabolic process
-0.259702	-0.660887	GOCC name	30	7.89e-06	0.000109094	heterochromatin	Chromatin
-0.232157	-0.586627	GOMF name	26	0.000226052	0.00877565	damaged DNA binding	Chromatin
-0.138635	-0.349374	GOMF name	81	0.000119352	0.00576602	transcription regulatory region DNA binding	Transcription
0.186714	0.552029	GOMF name	28	0.000275052	0.00980266	primary active transmembrane transporter activity	Ion Homeostasis
-0.138635	-0.349374	GOMF name	81	0.000119352	0.00603421	regulatory region DNA binding	Chromatin
0.059393	0.162506	GOBP name	957	7.4e-08	5.12e-06	transport
-0.138635	-0.349374	GOMF name	81	0.000119352	0.00589707	regulatory region nucleic acid binding	Chromatin
0.190565	0.520562	GOMF name	33	0.000214492	0.00863529	hydrogen ion transmembrane transporter activity	Ion Homeostasis
0.0967682	0.256904	GOBP name	114	0.000811956	0.0184263	cofactor metabolic process
-0.105054	-0.263602	GOBP name	246	7.48e-07	3.62e-05	negative regulation of biosynthetic process
-0.12259	-0.293812	GOBP name	228	1.06e-07	6.9e-06	negative regulation of gene expression	Transcription
-0.262222	-0.624176	GOBP name	29	3.59e-05	0.00121759	ATP-dependent chromatin remodeling	Chromatin
-0.142203	-0.33723	GOBP name	207	5.38e-09	4.76e-07	negative regulation of RNA metabolic process
-0.12101	-0.284981	GOBP name	235	1.76e-07	1.07e-05	negative regulation of macromolecule biosynthetic process
-0.119326	-0.280596	GOBP name	242	1.86e-07	1.11e-05	negative regulation of cellular biosynthetic process
-0.155579	-0.360195	GOMF name	78	0.000105363	0.00558681	sequence-specific DNA binding transcription factor activity	Transcription
-0.155579	-0.360195	GOMF name	78	0.000105363	0.00572648	nucleic acid binding transcription factor activity	Transcription
0.161121	0.421614	GOBP name	74	8.32e-06	0.000323133	metal ion transport	Ion Homeostasis
0.150846	0.384713	GOBP name	126	1.38e-07	8.56e-06	ion transport	Ion Homeostasis
0.231602	0.585004	GOMF name	26	0.00023541	0.00882381	ATPase activity, coupled to transmembrane movement of substances	Ion Homeostasis
-0.27787	-0.639172	GOCC name	27	4.54e-05	0.000536717	condensed chromosome	Chromatin
-0.13251	-0.298806	GOBP name	232	5.42e-08	3.82e-06	negative regulation of cellular macromolecule biosynthetic process
-0.0974289	-0.216573	GOBP name	265	2.93e-05	0.00101865	positive regulation of macromolecule biosynthetic process
-0.11623	-0.254383	GOBP name	794	3.55e-15	7.37e-13	regulation of nitrogen compound metabolic process
0.231602	0.585004	GOMF name	26	0.00023541	0.00867426	hydrolase activity, acting on acid anhydrides, catalyzing transmembrane movement of substances
0.0622737	0.156546	GOBP name	992	1.85e-07	1.12e-05	establishment of localization
-0.15414	-0.336457	GOBP name	233	8.35e-10	8.79e-08	negative regulation of nitrogen compound metabolic process
0.238263	0.585765	GOMF name	27	0.000179061	0.00778558	ATPase activity, coupled to movement of substances
0.179382	0.419117	GOBP name	95	6.37e-07	3.15e-05	cation transport	Ion Homeostasis
-0.112328	-0.241325	GOBP name	307	6.26e-07	3.11e-05	positive regulation of biosynthetic process
-0.100132	-0.213068	GOBP name	377	1.43e-06	6.44e-05	negative regulation of cellular metabolic process
-0.315494	-0.669212	GOBP name	25	4.15e-05	0.00137471	chromatin assembly or disassembly	Chromatin
0.103162	0.239078	GOMF name	181	0.000111662	0.00577984	transporter activity	Ion Homeostasis
0.179787	0.407257	GOCC name	39	0.00186326	0.0143992	trans-Golgi network
0.261427	0.590192	GOBP name	26	0.00022377	0.0060186	iron ion homeostasis	Ion Homeostasis
0.152783	0.337282	GOCC name	366	3.13e-14	1.18e-12	mitochondrial part
0.203252	0.446953	GOBP name	79	1.29e-06	5.89e-05	cellular cation homeostasis	Ion Homeostasis
0.215042	0.462676	GOBP name	68	3.28e-06	0.000136234	metal ion homeostasis	Ion Homeostasis
-0.162364	-0.343176	GOBP name	231	4.6e-10	4.91e-08	negative regulation of nucleobase-containing compound metabolic process
0.224674	0.471156	GOBP name	66	3.07e-06	0.000130295	cellular metal ion homeostasis	Ion Homeostasis
-0.262589	-0.551663	GOCC name	66	4.43e-08	8.95e-07	nuclear chromatin	Chromatin
0.16423	0.343401	GOCC name	243	1.7e-10	4.47e-09	mitochondrial membrane
0.235207	0.490063	GOMF name	65	1.45e-06	0.00021003	cation transmembrane transporter activity	Ion Homeostasis
-0.126172	-0.263678	GOBP name	756	1.11e-15	2.78e-13	regulation of nucleobase-containing compound metabolic process
0.258462	0.537717	GOCC name	22	0.00203306	0.0154837	transport vesicle membrane
-0.110373	-0.229722	GOBP name	403	8.49e-08	5.76e-06	negative regulation of macromolecule metabolic process
-0.179092	-0.371041	GOCC name	44	0.00268965	0.0191001	nuclear matrix
0.202701	0.420088	GOMF name	99	3.87e-07	6.48e-05	substrate-specific transmembrane transporter activity	Ion Homeostasis
-0.231656	-0.478816	GOMF name	79	2.19e-07	4.32e-05	structure-specific DNA binding	Chromatin
-0.12419	-0.255217	GOBP name	299	1.94e-07	1.14e-05	positive regulation of cellular biosynthetic process
-0.16486	-0.33754	GOBP name	122	6.6e-06	0.000261875	negative regulation of transcription from RNA polymerase II promoter	Transcription
0.112659	0.233399	GOBP name	151	0.000567477	0.0136007	cellular amino acid metabolic process
-0.302999	-0.617136	GOCC name	42	9.97e-07	1.54e-05	chromatin remodeling complex	Chromatin
-0.1026	-0.207151	GOBP name	421	8.8e-07	4.15e-05	negative regulation of metabolic process
-0.280275	-0.550736	GOCC name	115	6.47e-13	2.19e-11	chromatin	Chromatin
-0.0787103	-0.149772	GOBP name	1276	1.12e-07	7.15e-06	regulation of metabolic process
-0.322225	-0.609906	GOCC name	70	4.43e-10	1.08e-08	chromosome	Chromatin
-0.266428	-0.501517	GOBP name	168	3.33e-15	7.33e-13	chromatin organization	Chromatin
-0.144305	-0.271354	GOBP name	540	5.97e-13	9.63e-11	regulation of transcription, DNA-dependent	Transcription
0.126967	0.26267	GOCC name	494	2e-11	6e-10	mitochondrion
0.198323	0.409948	GOMF name	108	2.38e-07	4.31e-05	transmembrane transporter activity	Ion Homeostasis
0.209947	0.430833	GOCC name	91	5.91e-07	9.41e-06	integral to plasma membrane
-0.107471	-0.201682	GOBP name	1067	7.64e-12	1.07e-09	regulation of primary metabolic process
0.188992	0.379344	GOCC name	69	0.000126976	0.00137579	mitochondrial membrane part
-0.383928	-0.714957	GOCC name	12	0.00240789	0.017453	U1 snRNP
-0.105154	-0.191505	GOBP name	1123	4.24e-11	5.13e-09	regulation of cellular metabolic process
0.0869214	0.172129	GOMF name	1458	3.53e-10	1.28e-07	catalytic activity
-0.167676	-0.305046	GOBP name	606	0	0	regulation of RNA metabolic process
-0.255478	-0.46052	GOMF name	356	0	0	DNA binding	Chromatin
0.210254	0.405658	GOBP name	52	0.000363907	0.00914426	membrane fusion
0.179013	0.342177	GOCC name	193	1.19e-08	2.55e-07	mitochondrial inner membrane
0.229814	0.438781	GOBP name	90	4.19e-07	2.22e-05	cation homeostasis	Ion Homeostasis
0.156216	0.297213	GOCC name	206	3.39e-07	6.04e-06	organelle inner membrane
0.168759	0.315508	GOMF name	143	5.4e-06	0.000586439	substrate-specific transporter activity
-0.296736	-0.527748	GOBP name	39	5.46e-05	0.00175311	regulation of viral transcription	Transcription
0.166087	0.305907	GOCC name	130	2.53e-05	0.000324466	mitochondrial matrix
0.131376	0.238852	GOBP name	164	0.000238719	0.00632692	cellular amine metabolic process
-0.336572	-0.592385	GOCC name	239	0	0	chromosomal part	Chromatin
0.216612	0.392791	GOCC name	87	8.37e-06	0.000114248	cell surface
0.340334	0.615071	GOCC name	16	0.00256557	0.0183429	ER to Golgi transport vesicle membrane
0.175607	0.314789	GOBP name	161	1.5e-06	6.71e-05	chemical homeostasis
0.225582	0.401454	GOCC name	99	1.19e-06	1.82e-05	intrinsic to plasma membrane
-0.0805876	-0.139919	GOCC name	1504	2.93e-07	5.31e-06	cytoplasm
0.251796	0.446148	GOMF name	82	8.41e-07	0.000130612	ion transmembrane transporter activity	Ion Homeostasis
0.287689	0.507193	GOBP name	59	1.89e-06	8.38e-05	electron transport chain
-0.305867	-0.531005	GOMF name	117	2.37e-12	1.03e-09	chromatin binding	Chromatin
0.287689	0.507193	GOBP name	59	1.89e-06	8.32e-05	respiratory electron transport chain
0.305288	0.53011	GOMF name	30	0.000369577	0.0123609	SNARE binding
0.284062	0.491418	GOCC name	40	0.000139764	0.0014989	coated vesicle membrane
0.165326	0.285535	GOBP name	185	3.02e-06	0.000129015	amine metabolic process
-0.390638	-0.667181	GOCC name	64	5.31e-11	1.51e-09	catalytic step 2 spliceosome
-0.358578	-0.610051	GOCC name	113	1.78e-15	7.18e-14	nuclear chromosome part	Chromatin
-0.276949	-0.471032	GOMF name	93	2.87e-08	6.93e-06	sequence-specific DNA binding	Chromatin
-0.287553	-0.488817	GOBP name	135	4.47e-12	6.36e-10	chromatin modification	Chromatin
0.229609	0.38014	GOBP name	111	1.05e-06	4.81e-05	cellular ion homeostasis	Ion Homeostasis
-0.202824	-0.344212	GOBP name	72	0.000362496	0.00914044	regulation of viral reproduction
0.204604	0.336859	GOBP name	121	6.48e-06	0.000258709	cellular chemical homeostasis
-0.286106	-0.484694	GOCC name	51	2.2e-05	0.000285315	kinetochore
0.254013	0.409104	GOCC name	44	0.000840427	0.00754947	late endosome
0.211326	0.340238	GOBP name	162	1.46e-07	8.96e-06	cellular homeostasis
0.293974	0.468391	GOBP name	41	0.000217504	0.0058718	ER to Golgi vesicle-mediated transport
-0.378774	-0.638699	GOCC name	35	3.36e-06	4.9e-05	small nuclear ribonucleoprotein complex
0.243778	0.375577	GOBP name	120	4.48e-07	2.36e-05	ion homeostasis
0.252193	0.386232	GOCC name	46	0.00119575	0.010135	microbody
0.371317	0.565538	GOMF name	45	2.51e-06	0.000320874	oxidoreductase activity, acting on NADH or NADPH
0.228154	0.345675	GOBP name	136	7.66e-07	3.68e-05	generation of precursor metabolites and energy
-0.247628	-0.417467	GOBP name	57	0.000113536	0.00329799	positive regulation of viral reproduction
-0.122096	-0.205756	GOBP name	1053	2.71e-12	4.02e-10	regulation of macromolecule metabolic process
-0.150107	-0.252573	GOBP name	728	3.26e-14	6.24e-12	regulation of biosynthetic process
0.244033	0.365943	GOBP name	63	0.000323469	0.00832989	post-Golgi vesicle-mediated transport
0.219152	0.328096	GOCC name	2416	0	0	cytoplasmic part
-0.323406	-0.543297	GOBP name	33	0.000125266	0.00360984	regulation of nuclear mRNA splicing, via spliceosome
-0.159702	-0.266861	GOBP name	716	1.55e-15	3.76e-13	regulation of cellular biosynthetic process
-0.307493	-0.509763	GOBP name	44	3.25e-05	0.00111696	double-strand break repair
-0.390145	-0.646073	GOBP name	154	0	0	RNA splicing, via transesterification reactions
-0.329961	-0.546253	GOMF name	44	8.36e-06	0.000825751	histone binding
-0.233724	-0.38464	GOBP name	73	5.72e-05	0.00183145	regulation of DNA metabolic process
-0.270159	-0.441467	GOBP name	51	0.000107279	0.00314138	positive regulation of reproductive process
-0.397585	-0.647771	GOBP name	149	0	0	nuclear mRNA splicing, via spliceosome
0.145744	0.216398	GOBP name	751	2.99e-11	3.68e-09	small molecule metabolic process
-0.397585	-0.647771	GOBP name	149	0	0	RNA splicing, via transesterification reactions with bulged adenosine as nucleophile
-0.388363	-0.632617	GOCC name	108	6.66e-16	2.8e-14	spliceosomal complex
-0.20298	-0.328936	GOCC name	1301	0	0	nucleus
0.371583	0.546363	GOCC name	84	4.62e-10	1.1e-08	lysosomal membrane
-0.17112	-0.273389	GOBP name	683	6.66e-16	1.79e-13	regulation of macromolecule biosynthetic process
-0.178754	-0.284194	GOBP name	672	0	0	regulation of cellular macromolecule biosynthetic process
-0.288731	-0.458135	GOBP name	102	1.35e-08	1.09e-06	transcription from RNA polymerase II promoter	Transcription
0.362301	0.528262	GOCC name	93	2.27e-10	5.68e-09	vacuolar membrane
0.128844	0.18598	GOCC name	1751	1.38e-12	4.52e-11	membrane
-0.241868	-0.381388	GOMF name	78	3.49e-05	0.00229925	mRNA binding
0.297358	0.427529	GOCC name	447	0	0	integral to membrane
-0.343781	-0.540928	GOBP name	44	9.28e-06	0.000356533	regulation of RNA splicing
-0.240935	-0.377592	GOCC name	58	0.000396388	0.00389349	spindle
-0.166361	-0.260618	GOBP name	775	6.66e-16	1.73e-13	regulation of gene expression
0.211144	0.300071	GOBP name	267	2.34e-09	2.27e-07	organic acid metabolic process
-0.342757	-0.536427	GOCC name	21	0.0023478	0.0172555	transcriptional repressor complex	Transcription
0.213765	0.30251	GOBP name	264	2.04e-09	2.01e-07	oxoacid metabolic process
0.213765	0.30251	GOBP name	264	2.04e-09	2.03e-07	carboxylic acid metabolic process
0.39122	0.546281	GOMF name	30	0.0001657	0.00735165	oxidoreductase activity, acting on NADH or NADPH, quinone or similar compound as acceptor
0.217097	0.302292	GOBP name	267	1.54e-09	1.55e-07	cellular ketone metabolic process
0.301131	0.418063	GOCC name	455	0	0	intrinsic to membrane
0.297452	0.409737	GOBP name	190	2.25e-12	3.4e-10	oxidation-reduction process
0.333173	0.457669	GOCC name	37	0.000446757	0.00430772	receptor complex
0.415081	0.564156	GOBP name	23	0.000612813	0.0144488	mitochondrial electron transport, NADH to ubiquinone
-0.356781	-0.556495	GOBP name	206	0	0	RNA splicing
-0.366459	-0.568448	GOBP name	237	0	0	chromosome organization
0.349718	0.471963	GOCC name	34	0.000492295	0.00466128	peroxisome
0.284053	0.381097	GOBP name	132	3.89e-08	2.79e-06	Golgi vesicle transport
0.240777	0.318326	GOCC name	159	4.89e-07	7.9e-06	endosome
0.232665	0.304994	GOBP name	221	1.6e-08	1.27e-06	carbohydrate metabolic process
-0.398911	-0.605049	GOBP name	33	1.57e-05	0.000560051	positive regulation of viral transcription	Transcription
0.204568	0.265543	GOBP name	102	0.000688295	0.0159185	endosome transport
0.430544	0.55414	GOCC name	25	0.000380558	0.00384583	respiratory chain complex I
0.430544	0.55414	GOCC name	25	0.000380558	0.00377327	NADH dehydrogenase complex
0.430544	0.55414	GOCC name	25	0.000380558	0.0038092	mitochondrial respiratory chain complex I
0.414415	0.532586	GOCC name	34	6.84e-05	0.000798865	extracellular matrix
-0.367845	-0.552289	GOCC name	39	1.8e-05	0.000236665	condensed chromosome kinetochore
-0.396593	-0.589893	GOBP name	26	0.000178179	0.00497668	base-excision repair
0.449426	0.574743	GOCC name	111	8.44e-15	3.28e-13	vacuolar part
-0.418561	-0.619018	GOBP name	38	1.94e-06	8.49e-05	nucleotide-excision repair
-0.396226	-0.584425	GOBP name	29	8.63e-05	0.00256951	termination of RNA polymerase II transcription	Transcription
0.262102	0.334552	GOCC name	52	0.00202214	0.0155129	clathrin-coated vesicle
-0.520088	-0.76209	GOCC name	24	2.99e-06	4.43e-05	chromosome, centromeric region
-0.499797	-0.720236	GOCC name	15	0.000470101	0.0044916	U12-type spliceosomal complex
-0.433836	-0.624725	GOBP name	46	1.11e-07	7.15e-06	protein sumoylation
0.307287	0.391944	GOCC name	42	0.00112946	0.00972998	stored secretory granule
0.475729	0.605103	GOMF name	23	0.000187562	0.00784154	antioxidant activity
0.257609	0.327492	GOCC name	833	0	0	organelle membrane
-0.208968	-0.300041	GOBP name	237	1.74e-08	1.37e-06	response to DNA damage stimulus
0.277669	0.349164	GOCC name	60	0.000515121	0.00483386	coated vesicle
0.269444	0.337517	GOBP name	61	0.000705158	0.0162567	sulfur compound metabolic process
0.28913	0.359817	GOCC name	903	0	0	membrane part
-0.0881154	-0.125937	GOCC name	2489	9.11e-06	0.000122808	organelle part
-0.263436	-0.375495	GOBP name	360	0	0	transcription, DNA-dependent	Transcription
0.395757	0.49153	GOBP name	55	2.48e-06	0.000106352	protein N-linked glycosylation
-0.437118	-0.621117	GOBP name	67	1.76e-10	1.94e-08	DNA recombination
0.275972	0.341081	GOCC name	68	0.000287726	0.00305454	pigment granule
0.275972	0.341081	GOCC name	68	0.000287726	0.003024	melanosome
-0.0900071	-0.127562	GOCC name	2469	6.1e-06	8.66e-05	intracellular organelle part
-0.342949	-0.484727	GOBP name	43	6.72e-05	0.00205815	regulation of mRNA processing
0.267596	0.328526	GOCC name	211	1.29e-09	3.01e-08	Golgi apparatus part
0.355575	0.435905	GOMF name	221	2.22e-16	1.21e-13	oxidoreductase activity
-0.297714	-0.417536	GOBP name	50	0.000213444	0.0057837	macromolecule methylation
-0.290036	-0.404087	GOCC name	956	0	0	nucleoplasm
-0.335138	-0.466684	GOBP name	65	2.32e-06	0.000100292	regulation of gene expression, epigenetic
0.400124	0.488879	GOBP name	54	3.09e-06	0.000130388	peptidyl-asparagine modification
0.400124	0.488879	GOBP name	54	3.09e-06	0.000129634	protein N-linked glycosylation via asparagine
0.6275	0.766243	GOBP name	12	0.00053919	0.013052	collagen metabolic process
-0.386379	-0.53073	GOBP name	237	0	0	mRNA processing
-0.353666	-0.484596	GOBP name	255	0	0	DNA metabolic process
-0.258826	-0.354433	GOBP name	57	0.000760754	0.0173729	methylation
-0.324812	-0.442331	GOBP name	83	3.93e-07	2.11e-05	mRNA transport
-0.169155	-0.229131	GOBP name	199	6.39e-05	0.0019737	protein modification by small protein conjugation
-0.222377	-0.30051	GOBP name	230	1.77e-08	1.39e-06	cellular macromolecular complex assembly
-0.141488	-0.191161	GOBP name	234	0.000320407	0.0082804	protein modification by small protein conjugation or removal
-0.288591	-0.384561	GOBP name	103	8.62e-07	4.09e-05	nucleobase-containing compound transport
-0.340198	-0.451717	GOBP name	143	9.9e-12	1.28e-09	DNA repair
-0.317299	-0.414642	GOBP name	97	2.22e-07	1.27e-05	RNA transport
0.290135	0.354116	GOCC name	240	3.03e-12	9.38e-11	cytoplasmic vesicle
0.290732	0.353221	GOBP name	70	0.000128219	0.00368034	response to endoplasmic reticulum stress
0.370487	0.449366	GOBP name	73	6.15e-07	3.1e-05	glycosylation
-0.317299	-0.414642	GOBP name	97	2.22e-07	1.29e-05	establishment of RNA localization
0.370487	0.449366	GOBP name	73	6.15e-07	3.12e-05	protein glycosylation
0.370487	0.449366	GOBP name	73	6.15e-07	3.08e-05	macromolecule glycosylation
0.27019	0.326525	GOBP name	73	0.000296014	0.00770484	carbohydrate biosynthetic process
0.113483	0.136405	GOBP name	751	1.21e-05	0.000443092	response to chemical stimulus
0.29073	0.348905	GOCC name	220	3.38e-11	9.88e-10	cytoplasmic membrane-bounded vesicle
0.267516	0.320885	GOBP name	87	0.000102124	0.00300254	vesicle organization
0.736219	0.882198	GOBP name	9	0.000515916	0.0126574	aminoglycan catabolic process
-0.317299	-0.414642	GOBP name	97	2.22e-07	1.28e-05	nucleic acid transport
0.736219	0.882198	GOBP name	9	0.000515916	0.0126148	glycosaminoglycan catabolic process
-0.325659	-0.423622	GOBP name	271	0	0	cell cycle
0.36317	0.431974	GOCC name	261	0	0	membrane-enclosed lumen
-0.546625	-0.705637	GOBP name	34	1.27e-07	7.98e-06	telomere organization
0.370026	0.439564	GOCC name	92	3.71e-08	7.65e-07	extracellular region
0.317852	0.376557	GOCC name	211	1.74e-12	5.55e-11	endoplasmic reticulum membrane
0.514963	0.61003	GOCC name	20	0.000333273	0.00343402	endoplasmic reticulum-Golgi intermediate compartment membrane
0.176721	0.208002	GOCC name	243	3.43e-05	0.00041392	Golgi apparatus
-0.390697	-0.502588	GOBP name	49	6.66e-06	0.000262728	mRNA export from nucleus
0.41654	0.488771	GOBP name	80	9.27e-09	7.83e-07	extracellular structure organization
-0.343938	-0.440875	GOMF name	714	0	0	nucleic acid binding
0.41654	0.488771	GOBP name	80	9.27e-09	7.92e-07	extracellular matrix organization
0.280357	0.321165	GOBP name	368	3.55e-15	7.59e-13	vesicle-mediated transport
0.242062	0.276593	GOBP name	118	7.84e-05	0.00236259	endocytosis
0.316758	0.361841	GOCC name	243	2.16e-13	7.56e-12	endoplasmic reticulum
-0.537353	-0.68682	GOBP name	30	1.3e-06	5.88e-05	transcription-coupled nucleotide-excision repair	Transcription
-0.112683	-0.143722	GOBP name	383	0.000601864	0.0143303	macromolecular complex assembly
0.332232	0.378582	GOBP name	174	5.58e-11	6.54e-09	cellular carbohydrate metabolic process
-0.382237	-0.48457	GOBP name	31	0.000519422	0.0126579	mitotic nuclear envelope disassembly
0.429082	0.488632	GOBP name	48	6.67e-06	0.000262009	carbohydrate catabolic process
-0.507333	-0.638275	GOBP name	32	3.12e-06	0.00013013	negative regulation of gene expression, epigenetic
0.172407	0.195747	GOBP name	259	4.76e-05	0.00156414	response to external stimulus
0.441332	0.501028	GOBP name	33	0.000124473	0.00360128	peptide metabolic process
-0.359275	-0.451938	GOBP name	212	0	0	mitotic cell cycle
-0.252166	-0.315951	GOBP name	84	0.000206677	0.00562129	G1/S transition of mitotic cell cycle
0.356732	0.404243	GOBP name	39	0.000771721	0.0175681	cellular carbohydrate catabolic process
0.646606	0.727819	GOMF name	20	1.27e-05	0.00106216	hydrolase activity, hydrolyzing O-glycosyl compounds
0.2783	0.311992	GOCC name	153	3.5e-07	6.13e-06	Golgi membrane
-0.310088	-0.383961	GOCC name	37	0.00252803	0.0181983	methyltransferase complex
0.296933	0.332806	GOCC name	78	9.1e-05	0.00102826	early endosome
-0.29834	-0.369366	GOBP name	72	5.37e-05	0.00174055	histone modification
-0.57992	-0.713014	GOBP name	33	9.75e-08	6.38e-06	telomere maintenance
-0.264041	-0.324013	GOBP name	338	8.44e-14	1.49e-11	cell cycle process
0.396377	0.443889	GOCC name	228	0	0	intracellular organelle lumen
0.397104	0.444647	GOCC name	238	0	0	organelle lumen
-0.308211	-0.377783	GOBP name	73	3.01e-05	0.00104258	covalent chromatin modification
0.244258	0.273022	GOMF name	120	7.4e-05	0.00447059	peptidase activity, acting on L-amino acid peptides
0.311309	0.338336	GOMF name	74	8.65e-05	0.00482296	carbohydrate binding
-0.663719	-0.812766	GOBP name	10	0.00081307	0.0183941	sister chromatid segregation
0.252492	0.273687	GOMF name	124	4.37e-05	0.00279177	peptidase activity
-0.43128	-0.524649	GOBP name	56	3.26e-07	1.79e-05	RNA export from nucleus
0.365938	0.39628	GOCC name	40	0.000676394	0.00618165	late endosome membrane
-0.350713	-0.425671	GOCC name	1359	0	0	nuclear part
0.369332	0.399953	GOCC name	288	0	0	endoplasmic reticulum part
0.329797	0.357129	GOCC name	147	6.23e-09	1.39e-07	cytoplasmic vesicle part
0.282291	0.303766	GOBP name	119	8.05e-06	0.000314332	secretion
-0.362354	-0.437292	GOBP name	97	2.26e-08	1.73e-06	cell cycle phase
0.317667	0.33958	GOCC name	123	3.56e-07	6.13e-06	vesicle membrane
-0.0878435	-0.105531	GOBP name	1243	7.41e-05	0.00225073	cellular component organization at cellular level
-0.158789	-0.190538	GOCC name	1541	5.57e-14	2.02e-12	macromolecular complex
-0.174909	-0.206351	GOBP name	267	1.78e-05	0.000630599	regulation of cell cycle
-0.32484	-0.381096	GOBP name	501	0	0	RNA biosynthetic process
0.240447	0.254967	GOCC name	306	3.61e-09	8.24e-08	plasma membrane part
0.251721	0.265471	GOBP name	129	4.33e-05	0.00143012	membrane invagination
-0.35159	-0.411655	GOBP name	89	3.54e-07	1.92e-05	nuclear division
-0.35159	-0.411655	GOBP name	89	3.54e-07	1.93e-05	mitosis
0.257285	0.271251	GOCC name	74	0.00144594	0.0116006	synapse part
0.547686	0.575838	GOBP name	20	0.000387898	0.00968012	extracellular matrix disassembly
-0.394486	-0.460869	GOBP name	34	0.000394357	0.00980761	transcription elongation from RNA polymerase II promoter	Transcription
-0.303365	-0.353259	GOBP name	97	5.1e-06	0.000208069	organelle fission
-0.293004	-0.340312	GOBP name	70	0.000180623	0.00500643	one-carbon metabolic process
0.628425	0.656034	GOBP name	16	0.000283736	0.0074927	polysaccharide catabolic process
-0.333657	-0.385196	GOBP name	129	9.44e-09	7.88e-07	cell division
-0.0974539	-0.112505	GOBP name	1259	1.73e-05	0.000614973	cellular component organization or biogenesis at cellular level
-0.392511	-0.452015	GOBP name	48	3.37e-05	0.0011555	DNA conformation change
-0.446317	-0.511421	GOBP name	45	5.21e-06	0.000211388	transcription termination, DNA-dependent	Transcription
0.347886	0.361688	GOBP name	68	4.02e-05	0.00134436	exocytosis
0.283106	0.293699	GOBP name	179	9.13e-08	6.02e-06	cellular lipid metabolic process
0.304093	0.314667	GOBP name	103	1.15e-05	0.000423599	monosaccharide metabolic process
0.33	0.340919	GOMF name	81	2.34e-05	0.00169249	coenzyme binding
-0.371798	-0.424068	GOCC name	272	0	0	nucleoplasm part
-0.211537	-0.241086	GOCC name	924	0	0	non-membrane-bounded organelle
0.4226	0.435414	GOBP name	43	7.48e-05	0.00226237	lipid modification
-0.211537	-0.241086	GOCC name	924	0	0	intracellular non-membrane-bounded organelle
-0.485326	-0.552015	GOBP name	36	1.01e-05	0.000376187	chromosome segregation
0.137683	0.141313	GOBP name	602	9.41e-06	0.000359482	regulation of biological quality
0.211156	0.21653	GOBP name	150	0.000283891	0.00746963	regulation of body fluid levels
-0.681328	-0.773839	GOBP name	14	0.000108892	0.00317579	mismatch repair
-0.352861	-0.400497	GOBP name	66	1.55e-05	0.000556776	RNA 3'-end processing
0.28064	0.286958	GOBP name	155	9.4e-07	4.41e-05	alcohol metabolic process
-0.410535	-0.465161	GOCC name	88	6.65e-09	1.46e-07	nuclear speck
-0.369391	-0.418107	GOCC name	137	9.65e-11	2.67e-09	nuclear body
-0.390479	-0.437416	GOCC name	46	7.22e-05	0.000833855	transcription factor complex	Transcription
0.357278	0.363683	GOBP name	105	2.39e-07	1.36e-05	monocarboxylic acid metabolic process
-0.449023	-0.500096	GOBP name	29	0.00029736	0.00771225	DNA biosynthetic process
-0.444716	-0.494813	GOBP name	359	0	0	mRNA metabolic process
0.287427	0.292082	GOMF name	109	2.44e-05	0.00171014	cofactor binding
0.314573	0.319541	GOBP name	99	1.04e-05	0.00038503	secretion by cell
-0.560388	-0.620383	GOBP name	73	8.76e-13	1.38e-10	DNA replication
0.341741	0.346084	GOCC name	116	2.32e-07	4.28e-06	cytoplasmic vesicle membrane
-0.769384	-0.834319	GOBP name	10	0.000328251	0.00839352	error-prone translesion synthesis
-0.41928	-0.454636	GOBP name	989	0	0	nucleic acid metabolic process
0.382277	0.384822	GOBP name	105	3.8e-08	2.76e-06	small molecule catabolic process
-0.754925	-0.818202	GOBP name	23	8.75e-08	5.88e-06	mitotic recombination
0.22296	0.221196	GOBP name	135	0.000340201	0.00863826	blood coagulation
0.22296	0.221196	GOBP name	135	0.000340201	0.00866857	coagulation
-0.392288	-0.424939	GOBP name	51	3.9e-05	0.00131152	mRNA 3'-end processing
0.33307	0.327324	GOBP name	90	1.17e-05	0.000428617	hexose metabolic process
-0.813199	-0.865837	GOBP name	14	8.62e-06	0.000333121	nucleotide-excision repair, DNA gap filling
0.201194	0.197255	GOCC name	201	0.000101617	0.00113616	perinuclear region of cytoplasm
0.27956	0.273706	GOBP name	132	9.8e-06	0.000370805	cell adhesion
0.27956	0.273706	GOBP name	132	9.8e-06	0.000368884	biological adhesion
-0.267355	-0.279861	GOBP name	389	3.34e-13	5.63e-11	cellular macromolecular complex subunit organization
-0.429876	-0.449837	GOBP name	374	0	0	RNA processing
-0.331511	-0.339359	GOBP name	113	6.38e-07	3.13e-05	nucleocytoplasmic transport
-0.431585	-0.441128	GOCC name	26	0.00171491	0.0133509	Cajal body
-0.856714	-0.875084	GOBP name	19	9.05e-08	6.03e-06	telomere maintenance via semi-conservative replication
-0.32437	-0.330899	GOBP name	491	0	0	gene expression
-0.350267	-0.356045	GOMF name	399	0	0	RNA binding
-0.397248	-0.403388	GOBP name	841	0	0	RNA metabolic process
-0.960375	-0.974945	GOCC name	5	0.00223118	0.0167498	condensin complex
0.488436	0.474769	GOBP name	28	0.000326742	0.00838445	platelet degranulation
-0.797593	-0.809577	GOBP name	21	1.88e-07	1.12e-05	telomere maintenance via recombination
0.883219	0.858055	GOCC name	19	7.65e-08	1.52e-06	lysosomal lumen
0.883219	0.858055	GOCC name	19	7.65e-08	1.49e-06	vacuolar lumen
-0.889494	-0.897308	GOBP name	26	1.04e-10	1.16e-08	DNA strand elongation
-0.889494	-0.897308	GOBP name	26	1.04e-10	1.18e-08	DNA strand elongation involved in DNA replication
-0.707906	-0.71343	GOBP name	24	8.59e-07	4.1e-05	telomere maintenance via telomere lengthening
-0.383852	-0.384954	GOBP name	1131	0	0	nucleobase-containing compound metabolic process
-0.336019	-0.336867	GOBP name	114	5.3e-07	2.71e-05	nuclear transport
-0.417374	-0.417022	GOBP name	38	0.000294505	0.00769314	mitotic cell cycle checkpoint
0.223246	0.216361	GOBP name	137	0.000353939	0.00895578	hemostasis
-0.31897	-0.317895	GOBP name	1287	0	0	cellular nitrogen compound metabolic process
0.29266	0.281581	GOBP name	221	4.05e-09	3.77e-07	lipid metabolic process
-0.333413	-0.332097	GOBP name	645	0	0	cellular macromolecule biosynthetic process
-0.264218	-0.262873	GOBP name	340	4.48e-11	5.34e-09	viral reproduction
-0.325016	-0.32284	GOBP name	651	0	0	macromolecule biosynthetic process
-0.965406	-0.958506	GOCC name	6	0.000867833	0.0077296	MCM complex
-0.304547	-0.301366	GOBP name	1311	0	0	nitrogen compound metabolic process
-0.368161	-0.363827	GOBP name	74	1.01e-05	0.000377229	nuclear export
-0.417619	-0.411433	GOBP name	42	0.000156443	0.00443785	transcription elongation, DNA-dependent	Transcription
-0.516989	-0.503774	GOBP name	23	0.000555096	0.0133924	DNA damage response, detection of DNA damage
-0.373553	-0.362793	GOCC name	396	0	0	ribonucleoprotein complex
-0.287256	-0.277595	GOBP name	1723	0	0	cellular macromolecule metabolic process
-0.35738	-0.34244	GOBP name	107	4.14e-07	2.21e-05	ribonucleoprotein complex subunit organization
-0.703025	-0.672666	GOBP name	26	7.03e-07	3.43e-05	DNA-dependent DNA replication
-0.267394	-0.255458	GOBP name	1789	0	0	macromolecule metabolic process
-0.376997	-0.359985	GOBP name	102	1.88e-07	1.11e-05	ribonucleoprotein complex assembly
0.176861	0.168116	GOBP name	249	0.000198258	0.00543301	locomotion
0.185258	0.176013	GOCC name	577	1.53e-08	3.22e-07	plasma membrane
-0.187236	-0.176822	GOBP name	539	2.94e-08	2.2e-06	macromolecular complex subunit organization
-0.831858	-0.774251	GOBP name	13	4.11e-05	0.00137048	DNA-dependent DNA replication initiation
0.528988	0.500293	GOCC name	17	0.00273045	0.0191313	microbody lumen
-0.554527	-0.50873	GOBP name	27	9.34e-05	0.00275763	postreplication repair
0.528988	0.500293	GOCC name	17	0.00273045	0.0192597	peroxisomal matrix
0.227552	0.214218	GOBP name	351	2.22e-08	1.71e-06	membrane organization
0.355832	0.334614	GOBP name	68	6.37e-05	0.00197828	fatty acid metabolic process
-0.960898	-0.860153	GOCC name	6	0.00154538	0.0121209	DNA replication factor C complex
0.113338	0.105312	GOMF name	730	0.000181019	0.00771639	ion binding
0.112132	0.103902	GOMF name	725	0.000224167	0.00886071	cation binding
-0.197612	-0.171327	GOBP name	241	7.9e-05	0.00235947	cellular component disassembly
0.507458	0.470078	GOMF name	25	0.000554338	0.017987	hydrolase activity, acting on glycosyl bonds
0.453736	0.420156	GOCC name	67	4.7e-07	7.73e-06	vacuole
0.112529	0.102988	GOMF name	722	0.000234795	0.00895517	metal ion binding
-0.197612	-0.171327	GOBP name	241	7.9e-05	0.00236922	cellular component disassembly at cellular level
-0.427735	-0.367586	GOCC name	34	0.000993207	0.00862694	nucleolar part
0.302253	0.270819	GOCC name	65	0.00114346	0.00977057	membrane raft
-0.25184	-0.215999	GOBP name	323	8.82e-09	7.63e-07	cellular macromolecule catabolic process
0.498556	0.443911	GOCC name	58	3.85e-07	6.42e-06	lytic vacuole
-0.134089	-0.112862	GOMF name	804	9.61e-06	0.000835361	nucleotide binding
-0.202385	-0.168042	GOBP name	1004	5.53e-13	9.12e-11	biosynthetic process
-0.522557	-0.432984	GOBP name	122	6.2e-14	1.15e-11	viral infectious cycle
-0.344144	-0.282548	GOCC name	47	0.0022008	0.0166405	pore complex
0.498556	0.443911	GOCC name	58	3.85e-07	6.52e-06	lysosome
-0.213716	-0.175429	GOBP name	323	1.57e-06	7.01e-05	reproductive process
0.524477	0.464282	GOCC name	36	2.62e-05	0.00033213	endoplasmic reticulum-Golgi intermediate compartment
0.601287	0.529745	GOBP name	25	5.97e-05	0.00189308	fatty acid oxidation
0.601287	0.529745	GOBP name	25	5.97e-05	0.00190138	lipid oxidation
-0.257475	-0.211211	GOBP name	126	0.00020615	0.00562805	regulation of translation
0.167322	0.14474	GOBP name	476	5.83e-06	0.000235055	multicellular organismal process
0.207313	0.176288	GOBP name	269	1.49e-05	0.000537147	cellular membrane organization
-0.426737	-0.34975	GOBP name	161	3.26e-12	4.74e-10	viral reproductive process
-0.392105	-0.318797	GOCC name	371	0	0	nucleolus
-0.587243	-0.476648	GOBP name	80	9.58e-12	1.26e-09	rRNA processing
0.465018	0.390754	GOBP name	65	9.41e-07	4.38e-05	carboxylic acid catabolic process
-0.278459	-0.225884	GOBP name	103	0.000285376	0.00748159	regulation of mitotic cell cycle
-0.420062	-0.340582	GOCC name	42	0.00042494	0.00413529	nuclear pore
0.465018	0.390754	GOBP name	65	9.41e-07	4.35e-05	organic acid catabolic process
0.644396	0.539451	GOCC name	58	1.19e-10	3.22e-09	endoplasmic reticulum lumen
0.284176	0.230672	GOCC name	155	6.3e-06	8.82e-05	extracellular space
-0.224543	-0.181834	GOBP name	979	2.89e-15	6.55e-13	cellular biosynthetic process
0.303288	0.245675	GOCC name	137	5.61e-06	8.08e-05	endosomal part
0.264486	0.213724	GOCC name	1220	0	0	vesicle
-0.583516	-0.471756	GOBP name	82	7.69e-12	1.05e-09	rRNA metabolic process
0.67805	0.544144	GOBP name	22	3.79e-05	0.00127959	fatty acid beta-oxidation
-0.394199	-0.317641	GOBP name	158	2.39e-10	2.59e-08	cellular process involved in reproduction
0.258806	0.207253	GOCC name	1198	0	0	membrane-bounded vesicle
0.177427	0.142031	GOBP name	249	0.000456427	0.0112741	cellular component movement
-0.195176	-0.156268	GOBP name	2119	3.24e-14	6.36e-12	primary metabolic process
-0.181435	-0.144683	GOBP name	352	2.71e-05	0.000947567	macromolecule catabolic process
-0.520022	-0.400451	GOBP name	143	2.66e-15	6.24e-13	RNA catabolic process
-0.646262	-0.496614	GOBP name	97	4.44e-16	1.24e-13	viral transcription
-0.531409	-0.405188	GOBP name	130	1.44e-14	2.91e-12	nuclear-transcribed mRNA catabolic process
0.146799	0.116433	GOBP name	516	6.36e-05	0.00198123	regulation of signaling
-0.512011	-0.386381	GOBP name	134	6.48e-14	1.18e-11	mRNA catabolic process
-0.172391	-0.126074	GOBP name	2211	9.93e-11	1.14e-08	cellular metabolic process
0.232951	0.179801	GOCC name	1186	0	0	extracellular region part
0.235679	0.18164	GOCC name	1112	0	0	extracellular organelle
-0.515632	-0.376494	GOBP name	29	0.000451734	0.0111962	RNA secondary structure unwinding
-0.497177	-0.362503	GOMF name	77	3.95e-08	8.59e-06	helicase activity
0.235679	0.18164	GOCC name	1112	0	0	extracellular membrane-bounded organelle
0.235679	0.18164	GOCC name	1112	0	0	extracellular vesicular exosome
-0.602394	-0.437917	GOBP name	93	2.33e-13	4.03e-11	nuclear-transcribed mRNA catabolic process, nonsense-mediated decay
-0.653938	-0.454208	GOCC name	43	7.68e-08	1.47e-06	cytosolic large ribosomal subunit	Translation
-0.606471	-0.421013	GOBP name	39	2.11e-06	9.16e-05	ribonucleoprotein complex biogenesis	Translation
0.31343	0.24153	GOBP name	101	6.58e-05	0.00202376	regulation of vesicle-mediated transport
0.302657	0.230595	GOCC name	127	1.74e-05	0.000231525	endosome membrane
-0.712511	-0.492137	GOCC name	31	6.64e-07	1.04e-05	cytosolic small ribosomal subunit	Translation
-0.577598	-0.395974	GOBP name	40	5.04e-06	0.000206832	cellular component biogenesis at cellular level
-0.376017	-0.256212	GOBP name	65	0.000166709	0.0046743	cellular response to heat
-0.308668	-0.20465	GOBP name	79	0.00071186	0.0163593	response to heat
-0.326743	-0.2162	GOBP name	158	5.07e-07	2.63e-05	macromolecular complex disassembly
0.119002	0.0905297	GOBP name	594	0.000687329	0.0159469	regulation of response to stimulus
-0.326743	-0.2162	GOBP name	158	5.07e-07	2.61e-05	cellular macromolecular complex disassembly
0.195911	0.145976	GOCC name	295	3.91e-05	0.000467448	cell projection
-0.51545	-0.328224	GOBP name	116	8.55e-12	1.15e-09	ncRNA processing	Translation
-0.506114	-0.321292	GOCC name	45	2.77e-05	0.000341933	small ribosomal subunit	Translation
-0.510103	-0.316663	GOBP name	94	1.24e-09	1.29e-07	SRP-dependent cotranslational protein targeting to membrane	Translation
0.218606	0.161394	GOBP name	161	0.000566835	0.0136303	system process
0.477292	0.346754	GOBP name	40	0.000141576	0.00404774	cellular lipid catabolic process
-0.504947	-0.312695	GOBP name	96	1.25e-09	1.28e-07	cotranslational protein targeting to membrane	Translation
-0.482594	-0.29884	GOBP name	98	4.62e-09	4.19e-07	protein targeting to ER	Protein Targeting
0.635427	0.460844	GOBP name	25	5.98e-05	0.00188903	fatty acid catabolic process
0.350281	0.246697	GOBP name	62	0.000573292	0.0136949	platelet activation
-0.482594	-0.29884	GOBP name	98	4.62e-09	4.24e-07	establishment of protein localization in endoplasmic reticulum	Protein Targeting
0.451494	0.294358	GOMF name	114	2.95e-09	9.17e-07	calcium ion binding
-0.152132	-0.0937994	GOBP name	2379	6.37e-08	4.45e-06	metabolic process
-0.639445	-0.391742	GOCC name	25	8.04e-05	0.000918217	preribosome	Translation
0.491115	0.318908	GOBP name	53	9.74e-06	0.000370203	lipid catabolic process
0.627882	0.398626	GOBP name	27	5.4e-05	0.00174437	monocarboxylic acid catabolic process
-0.51885	-0.306553	GOCC name	54	2.92e-06	4.38e-05	large ribosomal subunit	Translation
-0.813673	-0.47627	GOBP name	14	0.000179197	0.00498593	maturation of SSU-rRNA from tricistronic rRNA transcript (SSU-rRNA, 5.8S rRNA, LSU-rRNA)	Translation
-0.441273	-0.252451	GOBP name	174	1.86e-12	2.87e-10	ncRNA metabolic process	Translation
0.589561	0.367871	GOBP name	22	0.00063776	0.01494	cell-matrix adhesion
0.125174	0.0712355	GOCC name	2596	2.76e-05	0.000345814	membrane-bounded organelle
-0.502602	-0.287101	GOMF name	52	9.18e-06	0.000831111	ATP-dependent helicase activity
-0.502602	-0.287101	GOMF name	52	9.18e-06	0.000867246	purine NTP-dependent helicase activity
-0.469784	-0.267425	GOMF name	107	3.24e-09	8.8e-07	structural constituent of ribosome	Translation
-0.416361	-0.232174	GOBP name	49	0.000371479	0.00930236	cellular component biogenesis	Translation
-0.422984	-0.235456	GOBP name	115	3.63e-08	2.69e-06	protein targeting to membrane	Protein Targeting
-0.750139	-0.414813	GOBP name	19	6.03e-05	0.00189513	maturation of SSU-rRNA	Translation
-0.650666	-0.352165	GOCC name	18	0.000719869	0.00652226	small-subunit processome	Translation
-0.533067	-0.286547	GOMF name	44	1.55e-05	0.00124538	RNA helicase activity
-0.533067	-0.286547	GOMF name	44	1.55e-05	0.0012009	RNA-dependent ATPase activity
-0.533067	-0.286547	GOMF name	44	1.55e-05	0.00115949	ATP-dependent RNA helicase activity
-0.36092	-0.176954	GOBP name	139	2.79e-07	1.56e-05	cellular protein complex disassembly
0.243407	0.137203	GOCC name	151	0.000315249	0.00328046	cell projection part
-0.36092	-0.176954	GOBP name	139	2.79e-07	1.55e-05	protein complex disassembly
0.267263	0.144556	GOMF name	141	0.00013155	0.00621716	lipid binding
0.146393	0.0729822	GOBP name	429	0.000475134	0.0116964	regulation of localization
-0.372269	-0.179768	GOBP name	165	8.4e-09	7.35e-07	translational initiation	Translation
-0.388773	-0.179529	GOBP name	126	1.25e-07	7.92e-06	translational termination	Translation
0.158597	0.0713378	GOCC name	375	0.000347858	0.00354951	cell junction	Actin Cytoskeleton
-0.394393	-0.169894	GOBP name	131	4.28e-08	3.05e-06	translational elongation	Translation
0.340254	0.140945	GOCC name	60	0.00126365	0.0105404	extrinsic to membrane	Actin Cytoskeleton
0.381336	0.123144	GOCC name	49	0.00088582	0.0078235	cell cortex part	Actin Cytoskeleton
0.344123	0.102164	GOBP name	63	0.00063171	0.0148462	actin filament organization	Actin Cytoskeleton
-0.191607	-0.0741243	GOMF name	464	1.71e-06	0.000232464	ATP binding
-0.229922	-0.0879072	GOMF name	160	0.000423804	0.0139598	ATPase activity
0.16618	0.047179	GOCC name	251	0.00129701	0.0106496	focal adhesion	Actin Cytoskeleton
0.16618	0.047179	GOCC name	251	0.00129701	0.0107335	cell-substrate adherens junction	Actin Cytoskeleton
-0.181344	-0.0686781	GOMF name	474	4.78e-06	0.000547452	adenyl nucleotide binding
-0.183338	-0.0691466	GOMF name	470	4.04e-06	0.000488194	adenyl ribonucleotide binding
-0.32319	-0.11604	GOBP name	211	1.24e-08	1.01e-06	translation	Translation
0.163033	0.0441549	GOCC name	252	0.00150773	0.0120047	cell-substrate junction	Actin Cytoskeleton
-0.137019	-0.0478379	GOMF name	598	0.000133116	0.00615733	purine ribonucleoside triphosphate binding
0.555593	0.146673	GOCC name	35	3.02e-05	0.000368599	actomyosin	Actin Cytoskeleton
-0.128788	-0.0443045	GOMF name	605	0.00030557	0.0107147	purine ribonucleotide binding
-0.12775	-0.0437777	GOMF name	606	0.000337517	0.011647	ribonucleotide binding
0.287571	0.0755713	GOBP name	136	2.69e-05	0.000943169	actin cytoskeleton organization	Actin Cytoskeleton
-0.208577	-0.0713788	GOBP name	224	0.000158153	0.00446891	protein targeting	Protein Targeting
-0.127178	-0.0432289	GOMF name	611	0.000340409	0.0115633	purine nucleotide binding
0.551023	0.137538	GOCC name	30	0.000118798	0.00130059	stress fiber	Actin Cytoskeleton
0.551023	0.137538	GOCC name	30	0.000118798	0.00131428	actin filament bundle	Actin Cytoskeleton
-0.259489	-0.0783074	GOBP name	156	6.32e-05	0.00197854	establishment of protein localization to organelle	Protein Targeting
0.157041	0.0376146	GOCC name	271	0.00141492	0.0114391	anchoring junction	Actin Cytoskeleton
0.162192	0.0368782	GOCC name	269	0.000970957	0.00850397	adherens junction	Actin Cytoskeleton
0.316934	0.0490218	GOBP name	150	4.48e-07	2.34e-05	actin filament-based process	Actin Cytoskeleton
