# Supplementary material for: Delineation of proteome changes driven by cell size and growth rate
Source: Front Cell Dev Biol. 2022 Sep 5;10:980721. doi: 10.3389/fcell.2022.980721 (PMC9483106; doi:10.3389/fcell.2022.980721)
Supplement: Supplementary file 4 [file Table1.XLSX]

## Sheet: Column index
Column Name	Description
Protein	Uniprot's "Entry Name"
Protein names	Uniprot's "Protein names"
Gene names	Uniprot's "Gene names"
#_of_Peptide_Quants	The number of unique peptide measurments. Unique peptides were defined based on 1) the backbone peptide sequence, 2) the presence of any modifications (e.g., oxidation or cysteine alkylation), 3) the peptide's charge state, and 4) the fraction peptide was identified in.
0 Hours (Exp #1)	Relative ion intensity in the TMT reporter channel for 0h treatment in Exp #1. Represents relative protein concentration
24 Hours (Exp #1)	Relative ion intensity in the TMT reporter channel for 24h treatment in Exp #1. Represents relative protein concentration
48 Hours (Exp #1)	Relative ion intensity in the TMT reporter channel for 48h treatment in Exp #1. Represents relative protein concentration
0 Hours (Exp #2)	Relative ion intensity in the TMT reporter channel for 0h treatment in Exp #2. Represents relative protein concentration
24 Hours (Exp #2)	Relative ion intensity in the TMT reporter channel for 24h treatment in Exp #2. Represents relative protein concentration
48 Hours (Exp #2)	Relative ion intensity in the TMT reporter channel for 48h treatment in Exp #2. Represents relative protein concentration
Mean 48h/0h Ratio (log2)	Ratio of the relative protein concentration for 48hours treatment / 0h treatment. Average from both experiment transformed in Log2
Mean 24h/0h Ratio (log2)	Ratio of the relative protein concentration for 24hours treatment / 0h treatment. Average from both experiment transformed in Log2
#_of_Peptide_Quants (From Lanz et al.)	The number of unique peptide measurments. Unique peptides were defined based on 1) the backbone peptide sequence, 2) the presence of any modifications (e.g., oxidation or cysteine alkylation), 3) the peptide's charge state, and 4) the fraction peptide was identified in.
Mean Protein Slope Value (From Lanz et al.)	Protein Slope value for indicated protein. Average of two replicate experiments. See BioRxiv - doi: https://doi.org/10.1101/2021.07.29.454227

## Sheet: Relative Protein Concentrations
Rapamycin Treatment Timecourse												Size-Sorted Triple SILAC from (Lanz et al.)
Protein	Protein names	Gene names	#_of_Peptide_Quants	0 Hours (Exp #1)	24 Hours (Exp #1)	48 Hours (Exp #1)	0 Hours (Exp #2)	24 Hours (Exp #2)	48 Hours (Exp #2)	Mean 48h/0h Ratio (log2)	Mean 24h/0h Ratio (log2)	#_of_Peptide_Quants	Mean Protein Slope Value (Lanz et al.)
1433B_HUMAN	14-3-3 protein beta/alpha (Protein 1054) (Protein kinase C inhibitor protein 1) (KCIP-1) [Cleaved into: 14-3-3 protein beta/alpha, N-terminally processed]	YWHAB	48	0.942481	1.00735	1.05497	0.942131	1.0206	1.03498	0.149138	0.105725	67	0.0286169
1433E_HUMAN	14-3-3 protein epsilon (14-3-3E)	YWHAE	108	0.946239	1.03242	1.03878	0.954474	1.01493	1.03032	0.122461	0.10718	172	-0.0558866
1433F_HUMAN	14-3-3 protein eta (Protein AS1)	YWHAH YWHA1	55	0.909128	1.0064	1.10974	0.93659	1.00928	1.08994	0.253213	0.127241	54	-0.306119
1433G_HUMAN	14-3-3 protein gamma (Protein kinase C inhibitor protein 1) (KCIP-1) [Cleaved into: 14-3-3 protein gamma, N-terminally processed]	YWHAG	47	0.987041	1.00193	1.01872	0.951601	1.01074	1.03015	0.0799968	0.0542891	63	0.0785473
1433S_HUMAN	14-3-3 protein sigma (Epithelial cell marker protein 1) (Stratifin)	SFN HME1	4	0.940227	1.02746	1.04486	0.939556	1.02964	1.03351	0.144867	0.130044	5	-0.09937
1433T_HUMAN	14-3-3 protein theta (14-3-3 protein T-cell) (14-3-3 protein tau) (Protein HS1)	YWHAQ	84	0.952979	1.00361	1.06173	0.949564	1.00855	1.05832	0.156168	0.0808128	84	-0.148877
1433Z_HUMAN	14-3-3 protein zeta/delta (Protein kinase C inhibitor protein 1) (KCIP-1)	YWHAZ	70	0.91826	1.02505	1.069	0.929495	1.01377	1.05671	0.202178	0.141969	156	-0.130465
1A68_HUMAN	nan		16	0.928745	1.01325	1.02575	0.909415	1.02281	1.06507	0.18563	0.147586	32	-0.100577
1B73_HUMAN	nan		19	0.94035	1.01379	1.02679	0.954559	1.01762	0.969951	0.0749775	0.100391	19	-0.163411
1C17_HUMAN	nan		3	0.924905	0.973404	1.05993	0.916309	0.95931	1.15876	0.267634	0.0699479	12	-0.0209624
2A5D_HUMAN	Serine/threonine-protein phosphatase 2A 56 kDa regulatory subunit delta isoform (PP2A B subunit isoform B'-delta) (PP2A B subunit isoform B56-delta) (PP2A B subunit isoform PR61-delta) (PP2A B subunit isoform R5-delta)	PPP2R5D	14	1.01777	0.991621	0.983082	1.02949	1.02556	0.907865	-0.115705	-0.0215361	27	-0.180641
2A5E_HUMAN	Serine/threonine-protein phosphatase 2A 56 kDa regulatory subunit epsilon isoform (PP2A B subunit isoform B'-epsilon) (PP2A B subunit isoform B56-epsilon) (PP2A B subunit isoform PR61-epsilon) (PP2A B subunit isoform R5-epsilon)	PPP2R5E	9	0.978146	0.995028	0.986656	1.00747	0.966655	0.94701	-0.0383969	-0.0174914	8	0.173853
2A5G_HUMAN	Serine/threonine-protein phosphatase 2A 56 kDa regulatory subunit gamma isoform (PP2A B subunit isoform B'-gamma) (PP2A B subunit isoform B56-gamma) (PP2A B subunit isoform PR61-gamma) (PP2A B subunit isoform R5-gamma) (Renal carcinoma antigen NY-REN-29)	PPP2R5C KIAA0044	3	1.05704	0.989974	0.874805	1.13709	1.02831	0.79121	-0.398102	-0.119819	8	-0.220459
2AAA_HUMAN	Serine/threonine-protein phosphatase 2A 65 kDa regulatory subunit A alpha isoform (Medium tumor antigen-associated 61 kDa protein) (PP2A subunit A isoform PR65-alpha) (PP2A subunit A isoform R1-alpha)	PPP2R1A	72	1.013	0.996749	0.977176	1.00376	1.00334	0.98957	-0.036237	-0.0119597	104	-0.0107306
2AAB_HUMAN	Serine/threonine-protein phosphatase 2A 65 kDa regulatory subunit A beta isoform (PP2A subunit A isoform PR65-beta) (PP2A subunit A isoform R1-beta)	PPP2R1B	4	1.1232	0.979486	0.83981	1.21413	0.925221	0.770927	-0.537369	-0.294786	10	-0.280999
2ABA_HUMAN	Serine/threonine-protein phosphatase 2A 55 kDa regulatory subunit B alpha isoform (PP2A subunit B isoform B55-alpha) (PP2A subunit B isoform PR55-alpha) (PP2A subunit B isoform R2-alpha) (PP2A subunit B isoform alpha)	PPP2R2A	22	0.972984	1.00485	1.08337	0.956642	1.00237	1.05364	0.147186	0.0569291	34	0.121729
3BP1_HUMAN	SH3 domain-binding protein 1	SH3BP1	4	0.928984	1.12145	0.948752	0.891596	1.05213	1.06594	0.144024	0.25525	2	0.135965
3HIDH_HUMAN	3-hydroxyisobutyrate dehydrogenase, mitochondrial (HIBADH) (EC 1.1.1.31)	HIBADH	23	0.868806	1.04022	1.11097	0.852255	1.02828	1.12464	0.377408	0.265331	10	0.104223
3MG_HUMAN	DNA-3-methyladenine glycosylase (EC 3.2.2.21) (3-alkyladenine DNA glycosylase) (3-methyladenine DNA glycosidase) (ADPG) (N-methylpurine-DNA glycosylase)	MPG AAG ANPG MID1	8	0.954397	1.03635	1.00875	0.951503	1.0673	1.0625	0.119547	0.142264	8	-0.331184
4EBP1_HUMAN	Eukaryotic translation initiation factor 4E-binding protein 1 (4E-BP1) (eIF4E-binding protein 1) (Phosphorylated heat- and acid-stable protein regulated by insulin 1) (PHAS-I)	EIF4EBP1	3	0.970168	1.05133	0.939142	0.968444	1.13349	0.860896	-0.10836	0.171469	6	-0.237059
4F2_HUMAN	4F2 cell-surface antigen heavy chain (4F2hc) (4F2 heavy chain antigen) (Lymphocyte activation antigen 4F2 large subunit) (Solute carrier family 3 member 2) (CD antigen CD98)	SLC3A2 MDU1	34	1.11973	0.948556	0.906396	1.14772	0.9599	0.879784	-0.344242	-0.248579	65	0.340693
5NT3A_HUMAN	Cytosolic 5'-nucleotidase 3A (EC 3.1.3.5) (7-methylguanosine phosphate-specific 5'-nucleotidase) (7-methylguanosine nucleotidase) (EC 3.1.3.91) (Cytosolic 5'-nucleotidase 3) (Cytosolic 5'-nucleotidase III) (cN-III) (Pyrimidine 5'-nucleotidase 1) (P5'N-1) (P5N-1) (PN-I) (Uridine 5'-monophosphate hydrolase 1) (p36)	NT5C3A NT5C3 P5N1 UMPH1 HSPC233	5	1.03031	1.05569	0.925299	1.06806	0.978859	0.925767	-0.180676	-0.0453544	4	0.534243
5NTC_HUMAN	Cytosolic purine 5'-nucleotidase (EC 3.1.3.5) (Cytosolic 5'-nucleotidase II)	NT5C2 NT5B NT5CP PNT5	21	0.978731	0.956772	1.041	0.996964	0.978585	1.03352	0.0704749	-0.0297904	28	0.104732
5NTD_HUMAN	5'-nucleotidase (5'-NT) (EC 3.1.3.5) (Ecto-5'-nucleotidase) (CD antigen CD73)	NT5E NT5 NTE	44	0.920779	0.987284	1.12164	0.897891	1.0021	1.12325	0.303873	0.129509	48	0.152375
6PGD_HUMAN	6-phosphogluconate dehydrogenase, decarboxylating (EC 1.1.1.44)	PGD PGDH	80	1.00785	0.977799	1.01425	0.999069	0.978481	1.03055	0.0269422	-0.0368547	111	0.10718
6PGL_HUMAN	6-phosphogluconolactonase (6PGL) (EC 3.1.1.31)	PGLS	29	0.899181	0.991954	1.13592	0.945995	1.0021	1.0716	0.25852	0.11239	40	0.0249725
8ODP_HUMAN	7,8-dihydro-8-oxoguanine triphosphatase (EC 3.6.1.55) (2-hydroxy-dATP diphosphatase) (EC 3.6.1.56) (8-oxo-dGTPase) (Nucleoside diphosphate-linked moiety X motif 1) (Nudix motif 1)	NUDT1 MTH1	3	1.07889	1.01947	0.878799	1.01669	1.04983	0.923817	-0.217066	-0.0177227	3	-0.54067
A0A087WVI0_HUMAN	nan		5	1.00005	0.983189	0.993204	0.94825	0.988626	1.05158	0.0696595	0.0178152	4	0.235637
A0A0B4J2E5_HUMAN	nan		4	1.038	1.0002	0.926712	1.087	1.01164	0.890592	-0.225565	-0.0785906	5	-0.107901
A16A1_HUMAN	Aldehyde dehydrogenase family 16 member A1	ALDH16A1	18	0.983758	1.03073	0.977755	0.960168	1.02638	0.986367	0.0150034	0.0817486	19	-0.0225346
A16L1_HUMAN	Autophagy-related protein 16-1 (APG16-like 1)	ATG16L1 APG16L UNQ9393/PRO34307	5	1.01004	0.937607	1.0261	1.00251	0.977988	1.07305	0.0604266	-0.0715463	4	0.26752
A4_HUMAN	Amyloid-beta precursor protein (APP) (ABPP) (APPI) (Alzheimer disease amyloid protein) (Amyloid precursor protein) (Amyloid-beta A4 protein) (Cerebral vascular amyloid peptide) (CVAP) (PreA4) (Protease nexin-II) (PN-II) [Cleaved into: N-APP; Soluble APP-alpha (S-APP-alpha); Soluble APP-beta (S-APP-beta); C99 (Beta-secretase C-terminal fragment) (Beta-CTF); Amyloid-beta protein 42 (Abeta42) (Beta-…	APP A4 AD1	8	0.962387	1.00485	1.00981	0.966959	1.02686	1.0194	0.0727919	0.0745064	14	0.685277
AAAS_HUMAN	Aladin (Adracalin)	AAAS ADRACALA GL003	5	1.10095	0.940597	0.946756	1.09841	0.965691	0.962975	-0.203762	-0.206437	9	-0.232155
AAAT_HUMAN	Neutral amino acid transporter B(0) (ATB(0)) (Baboon M7 virus receptor) (RD114/simian type D retrovirus receptor) (Sodium-dependent neutral amino acid transporter type 2) (Solute carrier family 1 member 5)	SLC1A5 ASCT2 M7V1 RDR RDRC	16	1.25272	0.926501	0.757991	1.34833	0.899541	0.69941	-0.835887	-0.509556	16	-0.111319
AACS_HUMAN	Acetoacetyl-CoA synthetase (EC 6.2.1.16) (Acyl-CoA synthetase family member 1) (Protein sur-5 homolog)	AACS ACSF1	4	1.11707	1.00539	0.847244	1.14029	0.998082	0.827621	-0.430618	-0.172068	1	0.338387
AAGAB_HUMAN	Alpha- and gamma-adaptin-binding protein p34	AAGAB	5	1.12742	0.960852	0.913182	1.0981	0.973634	0.867912	-0.321718	-0.202096	3	0.218464
AAK1_HUMAN	AP2-associated protein kinase 1 (EC 2.7.11.1) (Adaptor-associated kinase 1)	AAK1 KIAA1048	5	1.00271	0.993153	1.02008	0.970406	0.957702	1.17954	0.153177	-0.0164115	8	0.209024
AAKB1_HUMAN	5'-AMP-activated protein kinase subunit beta-1 (AMPK subunit beta-1) (AMPKb)	PRKAB1 AMPK	6	0.912788	1.03186	1.08417	0.969344	1.04038	1.01737	0.159	0.139461	2	0.980061
AAKG1_HUMAN	5'-AMP-activated protein kinase subunit gamma-1 (AMPK gamma1) (AMPK subunit gamma-1) (AMPKg)	PRKAG1	12	0.960576	0.959722	1.10625	0.942274	0.976013	1.09744	0.211813	0.0247353	6	0.210322
AAMP_HUMAN	Angio-associated migratory cell protein	AAMP	9	1.07432	0.946686	0.951023	1.08195	0.954275	0.966369	-0.169428	-0.181809	5	-0.0506858
AAPK1_HUMAN	5'-AMP-activated protein kinase catalytic subunit alpha-1 (AMPK subunit alpha-1) (EC 2.7.11.1) (Acetyl-CoA carboxylase kinase) (ACACA kinase) (EC 2.7.11.27) (Hydroxymethylglutaryl-CoA reductase kinase) (HMGCR kinase) (EC 2.7.11.31) (Tau-protein kinase PRKAA1) (EC 2.7.11.26)	PRKAA1 AMPK1	15	0.937545	1.05152	1.02382	0.920538	1.02642	1.00364	0.125843	0.161295	13	0.250908
AAR2_HUMAN	Protein AAR2 homolog (AAR2 splicing factor homolog)	AAR2 C20orf4 CGI-23 PRO0225	7	1.13151	0.916215	0.886828	1.10457	0.972097	0.906904	-0.317995	-0.244404	6	-0.0545312
AASD1_HUMAN	Alanyl-tRNA editing protein Aarsd1 (Alanyl-tRNA synthetase domain-containing protein 1)	AARSD1	4	1.1951	0.962387	0.817818	1.1969	0.950683	0.840084	-0.52899	-0.322356	4	0.105218
AASS_HUMAN	Alpha-aminoadipic semialdehyde synthase, mitochondrial (LKR/SDH) [Includes: Lysine ketoglutarate reductase (LKR) (LOR) (EC 1.5.1.8); Saccharopine dehydrogenase (SDH) (EC 1.5.1.9)]	AASS	24	0.984293	1.03252	0.962494	0.975335	1.03046	0.999184	0.00127212	0.0741643	8	0.227158
AATC_HUMAN	Aspartate aminotransferase, cytoplasmic (cAspAT) (EC 2.6.1.1) (EC 2.6.1.3) (Cysteine aminotransferase, cytoplasmic) (Cysteine transaminase, cytoplasmic) (cCAT) (Glutamate oxaloacetate transaminase 1) (Transaminase A)	GOT1	57	0.988092	1.02764	0.995032	0.942377	1.05282	0.981735	0.0345636	0.108249	67	-0.127876
AATM_HUMAN	Aspartate aminotransferase, mitochondrial (mAspAT) (EC 2.6.1.1) (EC 2.6.1.7) (Fatty acid-binding protein) (FABP-1) (Glutamate oxaloacetate transaminase 2) (Kynurenine aminotransferase 4) (Kynurenine aminotransferase IV) (Kynurenine--oxoglutarate transaminase 4) (Kynurenine--oxoglutarate transaminase IV) (Plasma membrane-associated fatty acid-binding protein) (FABPpm) (Transaminase A)	GOT2	53	0.988493	0.995304	1.00119	0.984449	1.02016	0.990037	0.0132903	0.0306549	86	0.0199988
ABCD3_HUMAN	ATP-binding cassette sub-family D member 3 (70 kDa peroxisomal membrane protein) (PMP70)	ABCD3 PMP70 PXMP1	13	0.98296	0.975661	1.05001	0.95768	1.02744	1.02875	0.0992422	0.0453457	13	0.117412
ABCE1_HUMAN	ATP-binding cassette sub-family E member 1 (2'-5'-oligoadenylate-binding protein) (HuHP68) (RNase L inhibitor) (Ribonuclease 4 inhibitor) (RNS4I)	ABCE1 RLI RNASEL1 RNASELI RNS4I OK/SW-cl.40	54	1.08404	0.987232	0.894144	1.11453	0.978314	0.889591	-0.301533	-0.161515	64	-0.131764
ABCF1_HUMAN	ATP-binding cassette sub-family F member 1 (ATP-binding cassette 50) (TNF-alpha-stimulated ABC protein)	ABCF1 ABC50	45	1.06586	0.990982	0.937251	1.11354	0.960644	0.92327	-0.227922	-0.159086	51	-0.0994985
ABCF2_HUMAN	ATP-binding cassette sub-family F member 2 (Iron-inhibited ABC transporter 2)	ABCF2 HUSSY-18	19	1.21734	0.906137	0.819722	1.27334	0.900477	0.805395	-0.615689	-0.462895	32	-0.144223
ABCF3_HUMAN	ATP-binding cassette sub-family F member 3	ABCF3	14	1.03422	0.98626	0.962689	1.03724	0.976704	0.977028	-0.0948385	-0.0776283	9	0.103196
ABD12_HUMAN	Lysophosphatidylserine lipase ABHD12 (EC 3.1.-.-) (2-arachidonoylglycerol hydrolase ABHD12) (Abhydrolase domain-containing protein 12) (hABHD12) (Monoacylglycerol lipase ABHD12) (EC 3.1.1.23) (Oxidized phosphatidylserine lipase ABHD12) (EC 3.1.-.-)	ABHD12 C20orf22	6	0.872149	1.04849	1.09999	0.879548	0.981636	1.15513	0.364031	0.212045	10	0.193096
ABHDA_HUMAN	Mycophenolic acid acyl-glucuronide esterase, mitochondrial (EC 3.1.1.93) (Alpha/beta hydrolase domain-containing protein 10) (Abhydrolase domain-containing protein 10)	ABHD10	11	0.94415	1.03231	1.03588	0.929088	1.01974	1.11304	0.197188	0.131552	12	0.248524
ABHEB_HUMAN	Protein ABHD14B (EC 3.-.-.-) (Alpha/beta hydrolase domain-containing protein 14B) (Abhydrolase domain-containing protein 14B) (CCG1-interacting factor B)	ABHD14B CIB	5	0.831292	0.985014	1.21097	0.840819	0.973118	1.21688	0.538026	0.227804	6	0.167889
ABI1_HUMAN	Abl interactor 1 (Abelson interactor 1) (Abi-1) (Abl-binding protein 4) (AblBP4) (Eps8 SH3 domain-binding protein) (Eps8-binding protein) (Nap1-binding protein) (Nap1BP) (Spectrin SH3 domain-binding protein 1) (e3B1)	ABI1 SSH3BP1	10	1.0011	0.999904	0.961578	1.01054	0.978878	1.00097	-0.0359243	-0.023829	13	-0.00844363
ABI2_HUMAN	Abl interactor 2 (Abelson interactor 2) (Abi-2) (Abl-binding protein 3) (AblBP3) (Arg-binding protein 1) (ArgBP1)	ABI2 ARGBPIA	4	0.968114	0.991573	1.03847	0.976475	1.00348	1.03638	0.0935572	0.0369523	8	-0.0375601
ABLM3_HUMAN	Actin-binding LIM protein 3 (abLIM-3) (Actin-binding LIM protein family member 3)	ABLIM3 KIAA0843 HMFN1661	1	0.893931	1.06167	1.0616	0.75612	1.1193	1.14463	0.423095	0.40701	3	0.248488
ABRAL_HUMAN	Costars family protein ABRACL (ABRA C-terminal-like protein)	ABRACL C6orf115 HSPC280 PRO2013	7	1.01168	0.961902	1.06742	0.949499	1.0461	1.03869	0.103447	0.0334929	18	0.0699665
ABRX2_HUMAN	BRISC complex subunit Abraxas 2 (Abraxas brother protein 1) (Protein FAM175B)	ABRAXAS2 ABRO1 FAM175B KIAA0157	6	0.981124	1.01423	1.01717	0.917616	1.03467	1.04439	0.119377	0.110542	13	0.149913
ABR_HUMAN	Active breakpoint cluster region-related protein	ABR	30	0.915923	0.993545	1.09487	0.934089	0.993475	1.09434	0.242945	0.103142	10	-0.0365783
ACACA_HUMAN	Acetyl-CoA carboxylase 1 (ACC1) (EC 6.4.1.2) (Acetyl-Coenzyme A carboxylase alpha) (ACC-alpha)	ACACA ACAC ACC1 ACCA	25	1.09362	0.9579	0.915226	1.10972	0.959448	0.920394	-0.263394	-0.200545	21	0.0195112
ACAD9_HUMAN	Complex I assembly factor ACAD9, mitochondrial (Acyl-CoA dehydrogenase family member 9) (ACAD-9) (EC 1.3.8.-)	ACAD9	16	0.973274	1.0264	1.00803	0.980688	0.980209	1.07658	0.0926042	0.0379881	19	0.0564567
ACADM_HUMAN	Medium-chain specific acyl-CoA dehydrogenase, mitochondrial (MCAD) (EC 1.3.8.7)	ACADM	19	0.922085	1.01957	1.04848	0.927684	1.0112	1.03885	0.17431	0.134671	11	0.0265799
ACADV_HUMAN	Very long-chain specific acyl-CoA dehydrogenase, mitochondrial (VLCAD) (EC 1.3.8.9)	ACADVL VLCAD	88	0.880187	1.01288	1.11922	0.903192	1.01223	1.11938	0.3281	0.18351	67	0.13804
ACAP2_HUMAN	Arf-GAP with coiled-coil, ANK repeat and PH domain-containing protein 2 (Centaurin-beta-2) (Cnt-b2)	ACAP2 CENTB2 KIAA0041	10	0.958657	1.04604	1.00261	0.991201	0.967541	1.02712	0.0580125	0.0454993	4	-0.0279652
ACBD5_HUMAN	Acyl-CoA-binding domain-containing protein 5	ACBD5 KIAA1996	4	1.03167	0.984609	0.996821	1.00892	1.0216	0.9731	-0.0508657	-0.0246699	4	-0.0303733
ACBD6_HUMAN	Acyl-CoA-binding domain-containing protein 6	ACBD6	2	1.02468	0.952632	1.02376	1.0417	0.918098	1.05749	0.010199	-0.143704	4	-0.232002
ACBP_HUMAN	Acyl-CoA-binding protein (ACBP) (Diazepam-binding inhibitor) (DBI) (Endozepine) (EP)	DBI	19	0.953619	1.05158	0.999085	1.0123	1.0551	0.925838	-0.0308048	0.100413	35	-0.272505
ACDSB_HUMAN	Short/branched chain specific acyl-CoA dehydrogenase, mitochondrial (SBCAD) (EC 1.3.8.5) (2-methyl branched chain acyl-CoA dehydrogenase) (2-MEBCAD) (2-methylbutyryl-coenzyme A dehydrogenase) (2-methylbutyryl-CoA dehydrogenase)	ACADSB	14	0.951984	1.01074	1.02239	0.923093	1.03517	1.03425	0.133487	0.125859	9	0.330027
ACINU_HUMAN	Apoptotic chromatin condensation inducer in the nucleus (Acinus)	ACIN1 ACINUS KIAA0670	27	1.09438	0.977192	0.913846	1.05489	1.00368	0.946282	-0.208424	-0.117598	18	-0.295853
ACL6A_HUMAN	Actin-like protein 6A (53 kDa BRG1-associated factor A) (Actin-related protein Baf53a) (ArpNbeta) (BRG1-associated factor 53A) (BAF53A) (INO80 complex subunit K)	ACTL6A BAF53 BAF53A INO80K	28	1.03186	1.00836	0.957634	1.02142	0.988552	0.974928	-0.0874544	-0.0402084	18	-0.12137
ACLY_HUMAN	ATP-citrate synthase (EC 2.3.3.8) (ATP-citrate (pro-S-)-lyase) (ACL) (Citrate cleavage enzyme)	ACLY	124	1.05297	0.983186	0.944228	1.06523	0.969374	0.950058	-0.161169	-0.117486	152	0.152922
ACOC_HUMAN	Cytoplasmic aconitate hydratase (Aconitase) (EC 4.2.1.3) (Citrate hydro-lyase) (Ferritin repressor protein) (Iron regulatory protein 1) (IRP1) (Iron-responsive element-binding protein 1) (IRE-BP 1)	ACO1 IREB1	54	0.924663	1.05072	1.04726	0.918441	1.0086	1.08551	0.210372	0.159735	65	0.0635786
ACOT1_HUMAN	Acyl-coenzyme A thioesterase 1 (Acyl-CoA thioesterase 1) (EC 3.1.2.-) (CTE-I) (CTE-Ib) (Inducible cytosolic acyl-coenzyme A thioester hydrolase) (Long chain acyl-CoA thioester hydrolase) (Long chain acyl-CoA hydrolase) (Palmitoyl-coenzyme A thioesterase) (EC 3.1.2.2)	ACOT1 CTE1	20	0.865486	1.04964	1.08663	0.886069	1.02738	1.10948	0.326331	0.245897	15	0.184143
ACOT9_HUMAN	Acyl-coenzyme A thioesterase 9, mitochondrial (Acyl-CoA thioesterase 9) (EC 3.1.2.-) (Acyl-CoA thioester hydrolase 9)	ACOT9 CGI-16	27	0.894814	1.04942	1.08284	0.923528	1.03388	1.09914	0.263159	0.19639	28	0.218713
ACOX1_HUMAN	Peroxisomal acyl-coenzyme A oxidase 1 (AOX) (EC 1.3.3.6) (Palmitoyl-CoA oxidase) (Straight-chain acyl-CoA oxidase) (SCOX) [Cleaved into: Peroxisomal acyl-CoA oxidase 1, A chain; Peroxisomal acyl-CoA oxidase 1, B chain; Peroxisomal acyl-CoA oxidase 1, C chain]	ACOX1 ACOX	31	0.888959	1.04659	1.0901	0.91712	1.04407	1.06529	0.255168	0.211273	16	0.209817
ACOX3_HUMAN	Peroxisomal acyl-coenzyme A oxidase 3 (EC 1.3.3.6) (Branched-chain acyl-CoA oxidase) (BRCACox) (Pristanoyl-CoA oxidase)	ACOX3 BRCOX PRCOX	11	0.884371	1.10265	1.01283	0.887441	1.03731	1.1013	0.253575	0.271688	4	0.4669
ACPH_HUMAN	Acylamino-acid-releasing enzyme (AARE) (EC 3.4.19.1) (Acyl-peptide hydrolase) (APH) (Acylaminoacyl-peptidase) (Oxidized protein hydrolase) (OPH)	APEH D3F15S2 D3S48E DNF15S2	29	1.0187	0.987248	0.98905	0.9715	1.00329	0.99745	-0.00229101	0.000601884	27	0.0470242
ACPM_HUMAN	Acyl carrier protein, mitochondrial (ACP) (CI-SDAP) (NADH-ubiquinone oxidoreductase 9.6 kDa subunit)	NDUFAB1	10	0.953002	1.07045	0.974667	1.03551	1.02158	0.965406	-0.0343495	0.0740665	18	0.054565
ACSF2_HUMAN	Medium-chain acyl-CoA ligase ACSF2, mitochondrial (EC 6.2.1.2)	ACSF2 UNQ493/PRO1009	11	0.851438	1.06702	1.1177	0.862517	1.03749	1.17701	0.420531	0.296039	4	0.720245
ACSF3_HUMAN	Malonate--CoA ligase ACSF3, mitochondrial (EC 6.2.1.n3) (Acyl-CoA synthetase family member 3)	ACSF3 PSEC0197	10	0.934634	0.998865	1.07259	0.810894	1.11098	1.0756	0.303093	0.275067	1	0.556781
ACSL1_HUMAN	Long-chain-fatty-acid--CoA ligase 1 (EC 6.2.1.3) (Acyl-CoA synthetase 1) (ACS1) (Arachidonate--CoA ligase) (EC 6.2.1.15) (Long-chain acyl-CoA synthetase 1) (LACS 1) (Long-chain acyl-CoA synthetase 2) (LACS 2) (Long-chain fatty acid-CoA ligase 2) (Palmitoyl-CoA ligase 1) (Palmitoyl-CoA ligase 2) (Phytanate--CoA ligase) (EC 6.2.1.24)	ACSL1 FACL1 FACL2 LACS LACS1 LACS2	11	0.966127	1.02212	1.01595	0.911159	1.03383	1.0174	0.115827	0.131752	6	0.208843
ACSL3_HUMAN	Long-chain-fatty-acid--CoA ligase 3 (EC 6.2.1.3) (Arachidonate--CoA ligase) (EC 6.2.1.15) (Long-chain acyl-CoA synthetase 3) (LACS 3)	ACSL3 ACS3 FACL3 LACS3	30	0.99749	0.988902	0.98662	1.01287	0.985479	1.01831	-0.00404153	-0.0260155	28	-0.102081
ACSL4_HUMAN	Long-chain-fatty-acid--CoA ligase 4 (EC 6.2.1.3) (Arachidonate--CoA ligase) (EC 6.2.1.15) (Long-chain acyl-CoA synthetase 4) (LACS 4)	ACSL4 ACS4 FACL4 LACS4	32	1.21033	0.933671	0.853006	1.20515	0.905282	0.86507	-0.491546	-0.393592	50	-0.159664
ACTB_HUMAN	Actin, cytoplasmic 1 (Beta-actin) [Cleaved into: Actin, cytoplasmic 1, N-terminally processed]	ACTB	13	0.920499	1.0249	1.04777	0.920895	1.00493	1.06496	0.198261	0.140495	21	0.0148727
ACTC_HUMAN	Actin, alpha cardiac muscle 1 (Alpha-cardiac actin) [Cleaved into: Actin, alpha cardiac muscle 1, intermediate form]	ACTC1 ACTC	20	0.907816	1.01726	1.06402	0.925317	1.02993	1.08154	0.22706	0.159368	36	-0.0854002
ACTG_HUMAN	Actin, cytoplasmic 2 (Gamma-actin) [Cleaved into: Actin, cytoplasmic 2, N-terminally processed]	ACTG1 ACTG	316	0.936003	0.990467	1.08667	0.940119	1.00409	1.06035	0.194478	0.0882853	383	-0.0931074
ACTN1_HUMAN	Alpha-actinin-1 (Alpha-actinin cytoskeletal isoform) (F-actin cross-linking protein) (Non-muscle alpha-actinin-1)	ACTN1	194	0.930308	1.01196	1.06924	0.945685	1.00558	1.06014	0.182817	0.104988	283	0.122921
ACTN4_HUMAN	Alpha-actinin-4 (Non-muscle alpha-actinin 4)	ACTN4	286	0.936799	1.00041	1.07377	0.94837	0.991031	1.07532	0.18906	0.0791337	447	-0.0780764
ACTY_HUMAN	Beta-centractin (Actin-related protein 1B) (ARP1B)	ACTR1B CTRN2	9	0.95296	1.04196	1.05284	0.923137	1.03452	1.04998	0.164775	0.146581	6	-0.0139683
ACTZ_HUMAN	Alpha-centractin (Centractin) (ARP1) (Actin-RPV) (Centrosome-associated actin homolog)	ACTR1A CTRN1	43	0.960994	1.00968	1.02172	0.969868	1.00392	1.03326	0.0898753	0.0605439	55	0.0920855
ACY1_HUMAN	Aminoacylase-1 (ACY-1) (EC 3.5.1.14) (N-acyl-L-amino-acid amidohydrolase)	ACY1	17	0.870887	1.0672	1.09969	0.793456	1.04977	1.14096	0.430279	0.348562	7	-0.0854823
ADA10_HUMAN	Disintegrin and metalloproteinase domain-containing protein 10 (ADAM 10) (EC 3.4.24.81) (CDw156) (Kuzbanian protein homolog) (Mammalian disintegrin-metalloprotease) (CD antigen CD156c)	ADAM10 KUZ MADM	9	0.962754	1.03312	0.996156	0.949839	1.08399	0.972139	0.0413425	0.146184	16	0.205411
ADAM9_HUMAN	Disintegrin and metalloproteinase domain-containing protein 9 (ADAM 9) (EC 3.4.24.-) (Cellular disintegrin-related protein) (Meltrin-gamma) (Metalloprotease/disintegrin/cysteine-rich protein 9) (Myeloma cell metalloproteinase)	ADAM9 KIAA0021 MCMP MDC9 MLTNG	15	1.01602	0.993576	0.979792	0.994566	0.990987	1.01056	-0.0146776	-0.0187114	23	0.250488
ADAS_HUMAN	Alkyldihydroxyacetonephosphate synthase, peroxisomal (Alkyl-DHAP synthase) (EC 2.5.1.26) (Aging-associated gene 5 protein) (Alkylglycerone-phosphate synthase)	AGPS AAG5	34	0.965246	1.03397	1.02731	0.964492	0.994379	1.08372	0.129029	0.0716286	30	0.0225122
ADDA_HUMAN	Alpha-adducin (Erythrocyte adducin subunit alpha)	ADD1 ADDA	20	0.93195	1.03377	1.00695	0.936127	1.05607	1.02899	0.124062	0.161762	23	0.0405754
ADDG_HUMAN	Gamma-adducin (Adducin-like protein 70)	ADD3 ADDL	12	0.937066	0.954534	1.0962	0.852465	1.0101	1.12149	0.310998	0.135714	10	-0.056087
ADHX_HUMAN	Alcohol dehydrogenase class-3 (EC 1.1.1.1) (Alcohol dehydrogenase 5) (Alcohol dehydrogenase class chi chain) (Alcohol dehydrogenase class-III) (Glutathione-dependent formaldehyde dehydrogenase) (FALDH) (FDH) (GSH-FDH) (EC 1.1.1.-) (S-(hydroxymethyl)glutathione dehydrogenase) (EC 1.1.1.284)	ADH5 ADHX FDH	40	0.936283	1.04699	1.03011	0.960562	1.02206	1.02682	0.117006	0.125383	70	0.121497
ADK_HUMAN	Adenosine kinase (AK) (EC 2.7.1.20) (Adenosine 5'-phosphotransferase)	ADK	36	1.06522	1.00141	0.920078	1.01416	1.00801	0.967677	-0.139501	-0.0489459	59	0.0413928
ADNP_HUMAN	Activity-dependent neuroprotector homeobox protein (Activity-dependent neuroprotective protein)	ADNP ADNP1 KIAA0784	15	1.05523	0.961868	0.918908	1.02301	0.987526	0.931449	-0.167417	-0.092287	23	-0.156159
ADPGK_HUMAN	ADP-dependent glucokinase (ADP-GK) (ADPGK) (EC 2.7.1.147) (RbBP-35)	ADPGK PSEC0260	16	0.949369	1.01586	1.03819	0.960768	0.980308	1.04009	0.121738	0.0633572	10	0.34306
ADPPT_HUMAN	L-aminoadipate-semialdehyde dehydrogenase-phosphopantetheinyl transferase (EC 2.7.8.7) (4'-phosphopantetheinyl transferase) (Alpha-aminoadipic semialdehyde dehydrogenase-phosphopantetheinyl transferase) (AASD-PPT) (LYS5 ortholog)	AASDHPPT CGI-80 HAH-P HSPC223 x0005	7	1.13225	0.94821	0.885664	1.11735	0.96953	0.921446	-0.316234	-0.230317	10	-0.150656
ADRM1_HUMAN	Proteasomal ubiquitin receptor ADRM1 (110 kDa cell membrane glycoprotein) (Gp110) (Adhesion-regulating molecule 1) (ARM-1) (Proteasome regulatory particle non-ATPase 13) (hRpn13) (Rpn13 homolog)	ADRM1 GP110	27	0.991446	0.996913	1.02087	0.992968	0.991849	1.03195	0.0488704	0.00315332	22	-0.0632577
ADT1_HUMAN	ADP/ATP translocase 1 (ADP,ATP carrier protein 1) (ADP,ATP carrier protein, heart/skeletal muscle isoform T1) (Adenine nucleotide translocator 1) (ANT 1) (Solute carrier family 25 member 4)	SLC25A4 ANT1	7	0.922871	1.07168	1.01461	0.922299	1.04878	1.04625	0.159326	0.200543	8	0.251216
ADT2_HUMAN	ADP/ATP translocase 2 (ADP,ATP carrier protein 2) (ADP,ATP carrier protein, fibroblast isoform) (Adenine nucleotide translocator 2) (ANT 2) (Solute carrier family 25 member 5) [Cleaved into: ADP/ATP translocase 2, N-terminally processed]	SLC25A5 ANT2	48	1.06036	0.996508	0.934225	1.0724	0.992617	0.899486	-0.218196	-0.100571	34	-0.152174
ADT3_HUMAN	ADP/ATP translocase 3 (ADP,ATP carrier protein 3) (ADP,ATP carrier protein, isoform T2) (ANT 2) (Adenine nucleotide translocator 3) (ANT 3) (Solute carrier family 25 member 6) [Cleaved into: ADP/ATP translocase 3, N-terminally processed]	SLC25A6 ANT3 CDABP0051	13	1.10256	0.943055	0.946848	1.07303	0.972069	0.885241	-0.248602	-0.184003	95	-0.17459
ADX_HUMAN	Adrenodoxin, mitochondrial (Adrenal ferredoxin) (Ferredoxin-1) (Hepatoredoxin)	FDX1 ADX	3	1.07126	1.07688	0.839215	1.23306	0.791239	0.94156	-0.370653	-0.316249	9	-0.00958804
AEDO_HUMAN	2-aminoethanethiol dioxygenase (EC 1.13.11.19) (Cysteamine dioxygenase)	ADO C10orf22	3	1.01205	0.923716	1.05353	1.07639	0.955779	0.963861	-0.0506755	-0.151601	1	0.237555
AFAD_HUMAN	Afadin (ALL1-fused gene from chromosome 6 protein) (Protein AF-6) (Afadin adherens junction formation factor)	AFDN AF6 MLLT4	9	0.985413	1.01694	1.00965	1.00378	1.00628	1.00955	0.0216643	0.024512	10	-0.355681
AFAP1_HUMAN	Actin filament-associated protein 1 (110 kDa actin filament-associated protein) (AFAP-110)	AFAP1 AFAP	6	0.957026	0.9065	1.19296	0.995988	0.922112	1.13353	0.252271	-0.0947191	11	-0.184507
AFF4_HUMAN	AF4/FMR2 family member 4 (ALL1-fused gene from chromosome 5q31 protein) (Protein AF-5q31) (Major CDK9 elongation factor-associated protein)	AFF4 AF5Q31 MCEF HSPC092	1	1.01584	0.967701	1.01745	1.04312	0.891576	1.09118	0.0336363	-0.148252	4	-0.344882
AFG2H_HUMAN	ATPase family protein 2 homolog (EC 3.6.4.10) (Spermatogenesis-associated factor protein) (Spermatogenesis-associated protein 5)	SPATA5 AFG2 SPAF	17	1.08074	0.983418	0.938797	1.09095	0.962186	0.927243	-0.218849	-0.158669	12	-0.0920736
AFG32_HUMAN	AFG3-like protein 2 (EC 3.4.24.-) (Paraplegin-like protein)	AFG3L2	23	0.986402	1.03289	0.965098	1.00159	1.02649	0.946206	-0.0567859	0.0509327	24	0.195562
AGFG1_HUMAN	Arf-GAP domain and FG repeat-containing protein 1 (HIV-1 Rev-binding protein) (Nucleoporin-like protein RIP) (Rev-interacting protein) (Rev/Rex activation domain-binding protein)	AGFG1 HRB RAB RIP	7	0.992611	1.0133	0.945911	0.954177	1.01908	0.98528	-0.0116228	0.0623508	15	-0.065476
AGK_HUMAN	Acylglycerol kinase, mitochondrial (hAGK) (EC 2.7.1.107) (EC 2.7.1.138) (EC 2.7.1.94) (Multiple substrate lipid kinase) (HsMuLK) (MuLK) (Multi-substrate lipid kinase)	AGK MULK	13	0.956308	1.0369	0.998814	0.952528	1.00496	1.04904	0.100989	0.0970115	11	0.0752928
AGM1_HUMAN	Phosphoacetylglucosamine mutase (PAGM) (EC 5.4.2.3) (Acetylglucosamine phosphomutase) (N-acetylglucosamine-phosphate mutase) (Phosphoglucomutase-3) (PGM 3)	PGM3 AGM1	24	0.951132	1.01147	1.06358	1.00293	0.972557	1.05292	0.115695	0.0221874	43	0.227877
AGO2_HUMAN	Protein argonaute-2 (Argonaute2) (hAgo2) (EC 3.1.26.n2) (Argonaute RISC catalytic component 2) (Eukaryotic translation initiation factor 2C 2) (eIF-2C 2) (eIF2C 2) (PAZ Piwi domain protein) (PPD) (Protein slicer)	AGO2 EIF2C2	10	0.901882	1.01091	1.11616	0.95541	1.01923	1.05975	0.22853	0.128967	6	0.164068
AGRIN_HUMAN	Agrin [Cleaved into: Agrin N-terminal 110 kDa subunit; Agrin C-terminal 110 kDa subunit; Agrin C-terminal 90 kDa fragment (C90); Agrin C-terminal 22 kDa fragment (C22)]	AGRN AGRIN	5	0.968382	0.96649	1.06245	0.977205	0.945928	1.09513	0.149056	-0.0248764	5	0.581792
AHNK2_HUMAN	Protein AHNAK2	AHNAK2 C14orf78 KIAA2019	169	0.853659	1.04805	1.12642	0.877021	1.02304	1.11964	0.376181	0.259074	177	0.120129
AHNK_HUMAN	Neuroblast differentiation-associated protein AHNAK (Desmoyokin)	AHNAK PM227	904	0.994851	1.01803	0.987256	1.02218	0.993178	0.979231	-0.0364907	-0.00414868	889	-0.32402
AHSA1_HUMAN	Activator of 90 kDa heat shock protein ATPase homolog 1 (AHA1) (p38)	AHSA1 C14orf3 HSPC322	26	1.08701	0.966315	0.897501	1.10167	0.988549	0.878263	-0.301673	-0.163053	37	-0.0983404
AIDA_HUMAN	Axin interactor, dorsalization-associated protein (Axin interaction partner and dorsalization antagonist)	AIDA C1orf80	7	0.932878	1.08546	1.01065	0.951029	1.00854	1.06601	0.140093	0.151625	6	0.0590815
AIFM1_HUMAN	Apoptosis-inducing factor 1, mitochondrial (EC 1.6.99.-) (Programmed cell death protein 8)	AIFM1 AIF PDCD8	28	0.97049	1.06054	0.964695	0.951889	1.0499	1.00396	0.034096	0.134701	26	0.256407
AIMP1_HUMAN	Aminoacyl tRNA synthase complex-interacting multifunctional protein 1 (Multisynthase complex auxiliary component p43) [Cleaved into: Endothelial monocyte-activating polypeptide 2 (EMAP-2) (Endothelial monocyte-activating polypeptide II) (EMAP-II) (Small inducible cytokine subfamily E member 1)]	AIMP1 EMAP2 SCYE1	34	0.986191	1.02081	1.00174	0.984705	1.01305	0.991713	0.0163995	0.045356	38	0.0633203
AIMP2_HUMAN	Aminoacyl tRNA synthase complex-interacting multifunctional protein 2 (Multisynthase complex auxiliary component p38) (Protein JTV-1)	AIMP2 JTV1 PRO0992	19	0.971369	0.998447	1.01962	1.00214	1.02471	0.941692	-0.00991049	0.0358939	22	0.0180013
AIP_HUMAN	AH receptor-interacting protein (AIP) (Aryl-hydrocarbon receptor-interacting protein) (HBV X-associated protein 2) (XAP-2) (Immunophilin homolog ARA9)	AIP XAP2	22	1.00115	1.02312	0.949825	0.991439	1.04635	0.960673	-0.0606991	0.0545466	13	-0.0629299
AK1A1_HUMAN	Aldo-keto reductase family 1 member A1 (EC 1.1.1.2) (EC 1.1.1.372) (EC 1.1.1.54) (Alcohol dehydrogenase [NADP(+)]) (Aldehyde reductase) (Glucuronate reductase) (EC 1.1.1.19) (Glucuronolactone reductase) (EC 1.1.1.20)	AKR1A1 ALDR1 ALR	39	0.86592	1.0507	1.09902	0.849829	1.04716	1.13969	0.383654	0.290137	32	0.18843
AK1C3_HUMAN	Aldo-keto reductase family 1 member C3 (EC 1.-.-.-) (17-beta-hydroxysteroid dehydrogenase type 5) (17-beta-HSD 5) (3-alpha-HSD type II, brain) (3-alpha-hydroxysteroid dehydrogenase type 2) (3-alpha-HSD type 2) (EC 1.1.1.357) (Chlordecone reductase homolog HAKRb) (Dihydrodiol dehydrogenase 3) (DD-3) (DD3) (Dihydrodiol dehydrogenase type I) (HA1753) (Indanol dehydrogenase) (EC 1.1.1.112) (Prostagla…	AKR1C3 DDH1 HSD17B5 KIAA0119 PGFS	12	1.01974	0.988127	1.04421	1.02003	0.953055	1.02492	0.0205558	-0.0717082	6	0.0671484
AKA11_HUMAN	A-kinase anchor protein 11 (AKAP-11) (A-kinase anchor protein 220 kDa) (AKAP 220) (hAKAP220) (Protein kinase A-anchoring protein 11) (PRKA11)	AKAP11 AKAP220 KIAA0629	3	1.20736	0.907466	0.847238	1.19647	0.932339	0.908969	-0.453747	-0.385898	5	-0.0534713
AKA12_HUMAN	A-kinase anchor protein 12 (AKAP-12) (A-kinase anchor protein 250 kDa) (AKAP 250) (Gravin) (Myasthenia gravis autoantigen)	AKAP12 AKAP250	84	0.897283	0.971824	1.14312	0.939713	0.953568	1.13236	0.309196	0.068124	200	0.00434696
AKAP2_HUMAN	A-kinase anchor protein 2 (AKAP-2) (AKAP-KL) (Protein kinase A-anchoring protein 2) (PRKA2)	AKAP2 KIAA0920 PRKA2	12	0.941323	1.01251	1.04861	1.02788	0.969155	1.03286	0.0813394	0.0101523	34	0.393815
AKAP8_HUMAN	A-kinase anchor protein 8 (AKAP-8) (A-kinase anchor protein 95 kDa) (AKAP 95)	AKAP8 AKAP95	4	1.00699	1.04884	0.92975	1.07363	1.00311	0.90402	-0.181604	-0.0196395	20	-0.110349
AKAP9_HUMAN	A-kinase anchor protein 9 (AKAP-9) (A-kinase anchor protein 350 kDa) (AKAP 350) (hgAKAP 350) (A-kinase anchor protein 450 kDa) (AKAP 450) (AKAP 120-like protein) (Centrosome- and Golgi-localized PKN-associated protein) (CG-NAP) (Protein hyperion) (Protein kinase A-anchoring protein 9) (PRKA9) (Protein yotiao)	AKAP9 AKAP350 AKAP450 KIAA0803	12	0.983211	0.968487	1.05305	0.981153	1.02829	1.00595	0.0674999	0.0229672	14	0.147602
AKP13_HUMAN	A-kinase anchor protein 13 (AKAP-13) (AKAP-Lbc) (Breast cancer nuclear receptor-binding auxiliary protein) (Guanine nucleotide exchange factor Lbc) (Human thyroid-anchoring protein 31) (Lymphoid blast crisis oncogene) (LBC oncogene) (Non-oncogenic Rho GTPase-specific GTP exchange factor) (Protein kinase A-anchoring protein 13) (PRKA13) (p47)	AKAP13 BRX HT31 LBC	9	0.950902	1.02613	1.02712	0.988019	1.00785	1.04693	0.0973966	0.0692539	5	-0.0342168
AKP8L_HUMAN	A-kinase anchor protein 8-like (AKAP8-like protein) (Helicase A-binding protein 95) (HAP95) (Homologous to AKAP95 protein) (HA95) (Neighbor of A-kinase-anchoring protein 95) (Neighbor of AKAP95)	AKAP8L NAKAP NAKAP95 HRIHFB2018	7	1.02338	0.999925	1.0149	1.03453	0.991439	0.996694	-0.0328779	-0.0474157	5	0.138925
AKT1_HUMAN	RAC-alpha serine/threonine-protein kinase (EC 2.7.11.1) (Protein kinase B) (PKB) (Protein kinase B alpha) (PKB alpha) (Proto-oncogene c-Akt) (RAC-PK-alpha)	AKT1 PKB RAC	19	0.928548	0.951308	1.11308	0.937192	0.983389	1.11358	0.255149	0.0521772	14	-0.0573563
AKT2_HUMAN	RAC-beta serine/threonine-protein kinase (EC 2.7.11.1) (Protein kinase Akt-2) (Protein kinase B beta) (PKB beta) (RAC-PK-beta)	AKT2	3	1.02266	0.974987	1.04651	0.975096	1.0503	1.05389	0.0726789	0.0191572	5	-0.00863026
AKTS1_HUMAN	Proline-rich AKT1 substrate 1 (40 kDa proline-rich AKT substrate)	AKT1S1 PRAS40	4	1.10243	0.920125	0.880727	1.13072	0.926974	0.914752	-0.314859	-0.273717	2	0.0778084
AL1A3_HUMAN	Aldehyde dehydrogenase family 1 member A3 (EC 1.2.1.36) (Aldehyde dehydrogenase 6) (Retinaldehyde dehydrogenase 3) (RALDH-3) (RalDH3)	ALDH1A3 ALDH6	68	0.956037	0.975629	1.0859	0.951856	0.980954	1.06727	0.174433	0.0363542	90	0.855526
AL1B1_HUMAN	Aldehyde dehydrogenase X, mitochondrial (EC 1.2.1.3) (Aldehyde dehydrogenase 5) (Aldehyde dehydrogenase family 1 member B1)	ALDH1B1 ALDH5 ALDHX	16	0.958923	1.07304	0.971143	0.927619	1.09007	0.969225	0.0407841	0.19752	20	0.359243
AL3A2_HUMAN	Aldehyde dehydrogenase family 3 member A2 (EC 1.2.1.3) (EC 1.2.1.94) (Aldehyde dehydrogenase 10) (Fatty aldehyde dehydrogenase) (Microsomal aldehyde dehydrogenase)	ALDH3A2 ALDH10 FALDH	23	0.995493	1.01828	1.03025	0.965639	1.03118	1.0159	0.0613539	0.0636927	15	0.208472
AL4A1_HUMAN	Delta-1-pyrroline-5-carboxylate dehydrogenase, mitochondrial (P5C dehydrogenase) (EC 1.2.1.88) (Aldehyde dehydrogenase family 4 member A1) (L-glutamate gamma-semialdehyde dehydrogenase)	ALDH4A1 ALDH4 P5CDH	5	0.849347	1.21402	1.07064	0.886738	1.03877	1.15211	0.355872	0.371831	3	-0.305338
AL7A1_HUMAN	Alpha-aminoadipic semialdehyde dehydrogenase (Alpha-AASA dehydrogenase) (EC 1.2.1.31) (Aldehyde dehydrogenase family 7 member A1) (EC 1.2.1.3) (Antiquitin-1) (Betaine aldehyde dehydrogenase) (EC 1.2.1.8) (Delta1-piperideine-6-carboxylate dehydrogenase) (P6c dehydrogenase)	ALDH7A1 ATQ1	46	0.907033	1.03431	1.08947	0.901953	0.995225	1.13032	0.295004	0.165704	50	-0.0446218
AL9A1_HUMAN	4-trimethylaminobutyraldehyde dehydrogenase (TMABA-DH) (TMABALDH) (EC 1.2.1.47) (Aldehyde dehydrogenase E3 isozyme) (Aldehyde dehydrogenase family 9 member A1) (EC 1.2.1.3) (Gamma-aminobutyraldehyde dehydrogenase) (EC 1.2.1.19) (R-aminobutyraldehyde dehydrogenase) [Cleaved into: 4-trimethylaminobutyraldehyde dehydrogenase, N-terminally processed]	ALDH9A1 ALDH4 ALDH7 ALDH9	46	0.995225	1.01944	0.983678	0.997493	1.01134	0.981725	-0.0199131	0.0272857	47	0.0906029
ALAT2_HUMAN	Alanine aminotransferase 2 (ALT2) (EC 2.6.1.2) (Glutamate pyruvate transaminase 2) (GPT 2) (Glutamic--alanine transaminase 2) (Glutamic--pyruvic transaminase 2)	GPT2 AAT2 ALT2	5	1.03415	0.962155	0.966132	1.07823	1.00748	0.919094	-0.164269	-0.10101	3	0.0334518
ALDOA_HUMAN	Fructose-bisphosphate aldolase A (EC 4.1.2.13) (Lung cancer antigen NY-LU-1) (Muscle-type aldolase)	ALDOA ALDA	151	0.997351	1.01839	0.986272	0.988118	1.01585	0.9849	-0.0104109	0.035025	227	0.151417
ALDOC_HUMAN	Fructose-bisphosphate aldolase C (EC 4.1.2.13) (Brain-type aldolase)	ALDOC ALDC	11	0.963053	1.04985	1.01832	1.0038	1.01892	1.03353	0.0613093	0.0730378	17	0.227561
ALDR_HUMAN	Aldo-keto reductase family 1 member B1 (EC 1.1.1.300) (EC 1.1.1.372) (EC 1.1.1.54) (Aldehyde reductase) (Aldose reductase) (AR) (EC 1.1.1.21)	AKR1B1 ALDR1 ALR2	43	0.945496	1.02912	1.03078	0.947909	1.01597	1.05326	0.138322	0.111151	78	0.0948972
ALG1_HUMAN	Chitobiosyldiphosphodolichol beta-mannosyltransferase (EC 2.4.1.142) (Asparagine-linked glycosylation protein 1 homolog) (Beta-1,4-mannosyltransferase) (GDP-Man:GlcNAc2-PP-dolichol mannosyltransferase) (GDP-mannose-dolichol diphosphochitobiose mannosyltransferase) (Mannosyltransferase-1) (MT-1) (hMat-1)	ALG1 HMAT1 HMT1 PSEC0061 UNQ861/PRO1870	9	0.980594	1.06159	0.945769	1.01698	1.01306	0.969323	-0.0607052	0.0544628	6	0.0749314
ALG2_HUMAN	Alpha-1,3/1,6-mannosyltransferase ALG2 (EC 2.4.1.132) (EC 2.4.1.257) (Asparagine-linked glycosylation protein 2 homolog) (GDP-Man:Man(1)GlcNAc(2)-PP-Dol alpha-1,3-mannosyltransferase) (GDP-Man:Man(1)GlcNAc(2)-PP-dolichol mannosyltransferase) (GDP-Man:Man(2)GlcNAc(2)-PP-Dol alpha-1,6-mannosyltransferase)	ALG2 UNQ666/PRO1298	6	0.883935	0.986397	1.11982	0.94734	0.955528	1.10572	0.282142	0.0853224	6	0.531406
ALG5_HUMAN	Dolichyl-phosphate beta-glucosyltransferase (DolP-glucosyltransferase) (EC 2.4.1.117) (Asparagine-linked glycosylation protein 5 homolog)	ALG5 HSPC149	2	0.926845	1.09152	0.985967	1.00351	1.02415	0.963341	0.0151405	0.13266	1	0.313939
ALR_HUMAN	FAD-linked sulfhydryl oxidase ALR (EC 1.8.3.2) (Augmenter of liver regeneration) (hERV1) (Hepatopoietin)	GFER ALR HERV1 HPO	1	1.19787	1.00104	0.751144	1.06494	1.07747	0.815453	-0.529203	-0.121045	2	-0.222363
AMGO2_HUMAN	Amphoterin-induced protein 2 (AMIGO-2) (Alivin-1) (Differentially expressed in gastric adenocarcinomas) (DEGA)	AMIGO2 ALI1	3	0.896603	1.05758	1.03472	0.91871	1.02242	1.00387	0.167295	0.196269	2	0.139464
AMPB_HUMAN	Aminopeptidase B (AP-B) (EC 3.4.11.6) (Arginine aminopeptidase) (Arginyl aminopeptidase)	RNPEP APB	42	0.917036	1.03021	1.07124	0.891274	1.04325	1.07134	0.244852	0.197518	35	-0.0349142
AMPD2_HUMAN	AMP deaminase 2 (EC 3.5.4.6) (AMP deaminase isoform L)	AMPD2	20	0.928725	0.996902	1.06951	0.954304	1.02174	1.03191	0.158216	0.100355	11	0.387709
AMPL_HUMAN	Cytosol aminopeptidase (EC 3.4.11.1) (Leucine aminopeptidase 3) (LAP-3) (Leucyl aminopeptidase) (Peptidase S) (Proline aminopeptidase) (EC 3.4.11.5) (Prolyl aminopeptidase)	LAP3 LAPEP PEPS	36	0.981806	1.02118	1.00026	0.990786	0.979317	1.05443	0.0583421	0.0199631	28	0.0361158
AMPN_HUMAN	Aminopeptidase N (AP-N) (hAPN) (EC 3.4.11.2) (Alanyl aminopeptidase) (Aminopeptidase M) (AP-M) (Microsomal aminopeptidase) (Myeloid plasma membrane glycoprotein CD13) (gp150) (CD antigen CD13)	ANPEP APN CD13 PEPN	25	0.914952	1.01596	1.09284	0.900246	1.00901	1.09583	0.269976	0.157812	5	0.0638901
AMRP_HUMAN	Alpha-2-macroglobulin receptor-associated protein (Alpha-2-MRAP) (Low density lipoprotein receptor-related protein-associated protein 1) (RAP)	LRPAP1 A2MRAP	28	0.893106	1.03882	1.07363	0.888746	1.01954	1.09422	0.282831	0.208055	20	0.256558
AN13A_HUMAN	Ankyrin repeat domain-containing protein 13A (Protein KE03)	ANKRD13A ANKRD13	6	1.01345	1.03343	0.93812	0.94271	1.03026	1.0321	0.00963804	0.0781501	3	0.0864991
AN32A_HUMAN	Acidic leucine-rich nuclear phosphoprotein 32 family member A (Acidic nuclear phosphoprotein pp32) (pp32) (Leucine-rich acidic nuclear protein) (LANP) (Mapmodulin) (Potent heat-stable protein phosphatase 2A inhibitor I1PP2A) (Putative HLA-DR-associated protein I) (PHAPI)	ANP32A C15orf1 LANP MAPM PHAP1	23	0.956726	1.05577	1.01353	0.961745	1.06202	0.964799	0.043893	0.142599	35	-0.0470309
AN32B_HUMAN	Acidic leucine-rich nuclear phosphoprotein 32 family member B (Acidic protein rich in leucines) (Putative HLA-DR-associated protein I-2) (PHAPI2) (Silver-stainable protein SSP29)	ANP32B APRIL PHAPI2	12	1.012	1.00927	0.957282	0.997423	1.02222	0.922391	-0.0965104	0.0157668	17	-0.390193
AN32E_HUMAN	Acidic leucine-rich nuclear phosphoprotein 32 family member E (LANP-like protein) (LANP-L)	ANP32E	23	1.00789	1.01654	0.990947	1.01346	0.99947	0.985077	-0.0327193	-0.00386376	18	-0.438563
ANAG_HUMAN	Alpha-N-acetylglucosaminidase (EC 3.2.1.50) (N-acetyl-alpha-glucosaminidase) (NAG) [Cleaved into: Alpha-N-acetylglucosaminidase 82 kDa form; Alpha-N-acetylglucosaminidase 77 kDa form]	NAGLU UFHSD1	12	0.851001	1.01663	1.12682	0.856049	0.980249	1.21259	0.453676	0.226009	4	0.288015
ANFY1_HUMAN	Rabankyrin-5 (Rank-5) (Ankyrin repeat and FYVE domain-containing protein 1) (Ankyrin repeats hooked to a zinc finger motif)	ANKFY1 ANKHZN KIAA1255	20	1.05909	0.944084	0.991381	1.02737	0.970048	0.984406	-0.0784707	-0.124331	25	0.169513
ANGE2_HUMAN	Protein angel homolog 2	ANGEL2 KIAA0759L	3	0.922941	1.05894	1.02793	0.862975	1.04302	1.11335	0.261475	0.235848	1	-0.295309
ANK2_HUMAN	Ankyrin-2 (ANK-2) (Ankyrin-B) (Brain ankyrin) (Non-erythroid ankyrin)	ANK2 ANKB	4	0.991757	0.993825	1.00942	0.977736	1.05077	0.959889	-0.000553124	0.0534689	3	0.50925
ANKH1_HUMAN	Ankyrin repeat and KH domain-containing protein 1 (HIV-1 Vpr-binding ankyrin repeat protein) (Multiple ankyrin repeats single KH domain) (hMASK)	ANKHD1 KIAA1085 MASK VBARP PP2500	3	1.0943	0.915958	0.919492	0.935296	1.04969	1.01425	-0.0670895	-0.0450926	16	-0.0473319
ANKL2_HUMAN	Ankyrin repeat and LEM domain-containing protein 2 (LEM domain-containing protein 4)	ANKLE2 KIAA0692 LEM4	9	1.05826	0.979456	0.963835	1.06243	0.972622	0.979535	-0.12602	-0.119531	24	0.0301201
ANKY2_HUMAN	Ankyrin repeat and MYND domain-containing protein 2	ANKMY2	6	1.02479	1.02322	0.939966	1.04914	0.981889	0.976512	-0.114077	-0.0488981	7	-0.0489582
ANLN_HUMAN	Anillin	ANLN	12	1.24144	0.72528	1.01834	1.35401	0.738218	0.929342	-0.414372	-0.825261	18	-0.424184
ANM1_HUMAN	Protein arginine N-methyltransferase 1 (EC 2.1.1.319) (Histone-arginine N-methyltransferase PRMT1) (Interferon receptor 1-bound protein 4)	PRMT1 HMT2 HRMT1L2 IR1B4	42	1.03348	0.968487	0.997574	0.998728	0.992956	1.02032	-0.0100733	-0.0510314	58	-0.0175006
ANM3_HUMAN	Protein arginine N-methyltransferase 3 (EC 2.1.1.-) (Heterogeneous nuclear ribonucleoprotein methyltransferase-like protein 3)	PRMT3 HRMT1L3	5	1.13645	0.929742	0.930734	1.16303	0.955111	0.905449	-0.324637	-0.286888	7	-0.0577184
ANM5_HUMAN	Protein arginine N-methyltransferase 5 (PRMT5) (EC 2.1.1.320) (72 kDa ICln-binding protein) (Histone-arginine N-methyltransferase PRMT5) (Jak-binding protein 1) (Shk1 kinase-binding protein 1 homolog) (SKB1 homolog) (SKB1Hs) [Cleaved into: Protein arginine N-methyltransferase 5, N-terminally processed]	PRMT5 HRMT1L5 IBP72 JBP1 SKB1	21	1.03898	1.00743	0.920393	0.998508	1.02624	0.967681	-0.110044	-0.00247591	28	-0.00472655
ANO10_HUMAN	Anoctamin-10 (Transmembrane protein 16K)	ANO10 TMEM16K	12	0.919672	1.00201	1.10433	0.940016	0.98605	1.07812	0.23087	0.096337	9	0.258363
ANR17_HUMAN	Ankyrin repeat domain-containing protein 17 (Gene trap ankyrin repeat protein) (Serologically defined breast cancer antigen NY-BR-16)	ANKRD17 GTAR KIAA0697	22	1.07625	0.97352	0.93938	1.06171	0.944957	0.981266	-0.154953	-0.1564	11	-0.049013
ANR28_HUMAN	Serine/threonine-protein phosphatase 6 regulatory ankyrin repeat subunit A (PP6-ARS-A) (Serine/threonine-protein phosphatase 6 regulatory subunit ARS-A) (Ankyrin repeat domain-containing protein 28) (Phosphatase interactor targeting protein hnRNP K) (PITK)	ANKRD28 KIAA0379	6	0.976186	0.936263	1.09623	0.937873	1.00275	1.09501	0.195403	0.0181304	9	-0.0528394
ANR44_HUMAN	Serine/threonine-protein phosphatase 6 regulatory ankyrin repeat subunit B (PP6-ARS-B) (Serine/threonine-protein phosphatase 6 regulatory subunit ARS-B) (Ankyrin repeat domain-containing protein 44)	ANKRD44	4	1.02562	0.934807	1.03557	0.994078	1.00474	1.00105	0.012004	-0.0591822	4	-0.14828
ANTR2_HUMAN	Anthrax toxin receptor 2 (Capillary morphogenesis gene 2 protein) (CMG-2)	ANTXR2 CMG2	6	1.0221	0.981087	0.990088	0.990953	0.997719	1.04526	0.0155345	-0.0246326	4	-0.0847364
ANX11_HUMAN	Annexin A11 (56 kDa autoantigen) (Annexin XI) (Annexin-11) (Calcyclin-associated annexin 50) (CAP-50)	ANXA11 ANX11	51	0.921724	1.05137	1.02972	0.91119	1.03416	1.06785	0.194367	0.186249	59	0.0298302
ANXA1_HUMAN	Annexin A1 (Annexin I) (Annexin-1) (Calpactin II) (Calpactin-2) (Chromobindin-9) (Lipocortin I) (Phospholipase A2 inhibitory protein) (p35)	ANXA1 ANX1 LPC1	95	0.978288	1.01141	1.00742	0.974947	1.01147	1.00424	0.042519	0.0505413	164	0.0610518
ANXA2_HUMAN	Annexin A2 (Annexin II) (Annexin-2) (Calpactin I heavy chain) (Calpactin-1 heavy chain) (Chromobindin-8) (Lipocortin II) (Placental anticoagulant protein IV) (PAP-IV) (Protein I) (p36)	ANXA2 ANX2 ANX2L4 CAL1H LPC2D	179	0.920144	1.03297	1.06174	0.91424	1.03476	1.06026	0.210132	0.172761	245	0.0730125
ANXA3_HUMAN	Annexin A3 (35-alpha calcimedin) (Annexin III) (Annexin-3) (Inositol 1,2-cyclic phosphate 2-phosphohydrolase) (Lipocortin III) (Placental anticoagulant protein III) (PAP-III)	ANXA3 ANX3	12	0.931831	1.09905	0.970068	0.92309	1.04528	1.02004	0.101052	0.208731	9	0.268578
ANXA4_HUMAN	Annexin A4 (35-beta calcimedin) (Annexin IV) (Annexin-4) (Carbohydrate-binding protein p33/p41) (Chromobindin-4) (Endonexin I) (Lipocortin IV) (P32.5) (PP4-X) (Placental anticoagulant protein II) (PAP-II) (Protein II)	ANXA4 ANX4	38	0.877119	1.02951	1.10493	0.83923	1.03682	1.13059	0.381521	0.268074	40	0.216151
ANXA5_HUMAN	Annexin A5 (Anchorin CII) (Annexin V) (Annexin-5) (Calphobindin I) (CBP-I) (Endonexin II) (Lipocortin V) (Placental anticoagulant protein 4) (PP4) (Placental anticoagulant protein I) (PAP-I) (Thromboplastin inhibitor) (Vascular anticoagulant-alpha) (VAC-alpha)	ANXA5 ANX5 ENX2 PP4	120	0.874802	1.03091	1.13295	0.850926	1.038	1.14856	0.402889	0.261796	141	0.165593
ANXA6_HUMAN	Annexin A6 (67 kDa calelectrin) (Annexin VI) (Annexin-6) (Calphobindin-II) (CPB-II) (Chromobindin-20) (Lipocortin VI) (Protein III) (p68) (p70)	ANXA6 ANX6	162	0.940985	1.03686	1.03162	0.944086	1.0291	1.01936	0.121674	0.132187	232	0.205851
ANXA7_HUMAN	Annexin A7 (Annexin VII) (Annexin-7) (Synexin)	ANXA7 ANX7 SNX OK/SW-cl.95	55	0.94523	1.01701	1.05786	0.959083	1.02662	1.0398	0.139499	0.101889	77	0.00439303
AP1B1_HUMAN	AP-1 complex subunit beta-1 (Adaptor protein complex AP-1 subunit beta-1) (Adaptor-related protein complex 1 subunit beta-1) (Beta-1-adaptin) (Beta-adaptin 1) (Clathrin assembly protein complex 1 beta large chain) (Golgi adaptor HA1/AP1 adaptin beta subunit)	AP1B1 ADTB1 BAM22 CLAPB2	32	1.00848	1.00805	0.981282	1.00226	1.00647	1.00007	-0.0212971	0.00271864	24	0.118534
AP1G1_HUMAN	AP-1 complex subunit gamma-1 (Adaptor protein complex AP-1 subunit gamma-1) (Adaptor-related protein complex 1 subunit gamma-1) (Clathrin assembly protein complex 1 gamma-1 large chain) (Gamma1-adaptin) (Golgi adaptor HA1/AP1 adaptin subunit gamma-1)	AP1G1 ADTG CLAPG1	39	0.998038	1.01666	0.988684	0.998203	0.983728	1.01227	0.00329978	0.00279552	35	0.104878
AP1M1_HUMAN	AP-1 complex subunit mu-1 (AP-mu chain family member mu1A) (Adaptor protein complex AP-1 subunit mu-1) (Adaptor-related protein complex 1 subunit mu-1) (Clathrin assembly protein complex 1 mu-1 medium chain 1) (Clathrin coat assembly protein AP47) (Clathrin coat-associated protein AP47) (Golgi adaptor HA1/AP1 adaptin mu-1 subunit) (Mu-adaptin 1) (Mu1A-adaptin)	AP1M1 CLTNM	19	1.02871	0.984487	0.985973	1.04882	0.967651	1.00041	-0.0647005	-0.0898012	23	0.087829
AP1S1_HUMAN	AP-1 complex subunit sigma-1A (Adaptor protein complex AP-1 subunit sigma-1A) (Adaptor-related protein complex 1 subunit sigma-1A) (Clathrin assembly protein complex 1 sigma-1A small chain) (Clathrin coat assembly protein AP19) (Golgi adaptor HA1/AP1 adaptin sigma-1A subunit) (HA1 19 kDa subunit) (Sigma 1a subunit of AP-1 clathrin) (Sigma-adaptin 1A) (Sigma1A-adaptin)	AP1S1 AP19 CLAPS1	5	1.00429	1.04147	0.942949	0.98819	0.995486	1.04588	-0.00453375	0.0315279	5	0.162993
AP1S2_HUMAN	AP-1 complex subunit sigma-2 (Adaptor protein complex AP-1 subunit sigma-1B) (Adaptor-related protein complex 1 subunit sigma-1B) (Clathrin assembly protein complex 1 sigma-1B small chain) (Golgi adaptor HA1/AP1 adaptin sigma-1B subunit) (Sigma 1B subunit of AP-1 clathrin) (Sigma-adaptin 1B) (Sigma1B-adaptin)	AP1S2 DC22	3	1.00382	0.989556	0.961641	0.984958	1.00047	1.01813	-0.00707459	0.000945206	1	-0.085645
AP2A1_HUMAN	AP-2 complex subunit alpha-1 (100 kDa coated vesicle protein A) (Adaptor protein complex AP-2 subunit alpha-1) (Adaptor-related protein complex 2 subunit alpha-1) (Alpha-adaptin A) (Alpha1-adaptin) (Clathrin assembly protein complex 2 alpha-A large chain) (Plasma membrane adaptor HA2/AP2 adaptin alpha A subunit)	AP2A1 ADTAA CLAPA1	69	1.00009	1.0019	1.00024	0.980031	1.00031	1.0033	0.0170383	0.0160815	77	0.0803115
AP2A2_HUMAN	AP-2 complex subunit alpha-2 (100 kDa coated vesicle protein C) (Adaptor protein complex AP-2 subunit alpha-2) (Adaptor-related protein complex 2 subunit alpha-2) (Alpha-adaptin C) (Alpha2-adaptin) (Clathrin assembly protein complex 2 alpha-C large chain) (Huntingtin yeast partner J) (Huntingtin-interacting protein 9) (HIP-9) (Huntingtin-interacting protein J) (Plasma membrane adaptor HA2/AP2 ada…	AP2A2 ADTAB CLAPA2 HIP9 HYPJ KIAA0899	35	0.950324	1.0127	1.02574	0.979824	0.989066	1.03334	0.0934523	0.0526333	25	0.138704
AP2B1_HUMAN	AP-2 complex subunit beta (AP105B) (Adaptor protein complex AP-2 subunit beta) (Adaptor-related protein complex 2 subunit beta) (Beta-2-adaptin) (Beta-adaptin) (Clathrin assembly protein complex 2 beta large chain) (Plasma membrane adaptor HA2/AP2 adaptin beta subunit)	AP2B1 ADTB2 CLAPB1	94	1.01875	0.983761	1.00667	1.00752	0.996539	0.983743	-0.0258317	-0.0331132	118	-0.0142389
AP2M1_HUMAN	AP-2 complex subunit mu (AP-2 mu chain) (Adaptin-mu2) (Adaptor protein complex AP-2 subunit mu) (Adaptor-related protein complex 2 subunit mu) (Clathrin assembly protein complex 2 mu medium chain) (Clathrin coat assembly protein AP50) (Clathrin coat-associated protein AP50) (HA2 50 kDa subunit) (Plasma membrane adaptor AP-2 50 kDa protein)	AP2M1 CLAPM1 KIAA0109	25	0.977924	0.976606	1.02889	0.969306	1.00124	1.0867	0.119113	0.0224055	28	0.123085
AP2S1_HUMAN	AP-2 complex subunit sigma (Adaptor protein complex AP-2 subunit sigma) (Adaptor-related protein complex 2 subunit sigma) (Clathrin assembly protein 2 sigma small chain) (Clathrin coat assembly protein AP17) (Clathrin coat-associated protein AP17) (HA2 17 kDa subunit) (Plasma membrane adaptor AP-2 17 kDa protein) (Sigma2-adaptin)	AP2S1 AP17 CLAPS2	7	1.00912	0.914262	1.06921	1.00522	0.993962	1.10199	0.108025	-0.079336	6	0.222914
AP3B1_HUMAN	AP-3 complex subunit beta-1 (Adaptor protein complex AP-3 subunit beta-1) (Adaptor-related protein complex 3 subunit beta-1) (Beta-3A-adaptin) (Clathrin assembly protein complex 3 beta-1 large chain)	AP3B1 ADTB3A	52	0.992	0.992113	1.03022	0.99578	0.98505	1.03348	0.0540765	-0.00773355	36	0.0420745
AP3D1_HUMAN	AP-3 complex subunit delta-1 (AP-3 complex subunit delta) (Adaptor-related protein complex 3 subunit delta-1) (Delta-adaptin)	AP3D1 PRO0039	34	0.995668	0.984411	1.02248	0.976317	0.992721	1.0693	0.0847929	0.00381717	35	0.0986217
AP3M1_HUMAN	AP-3 complex subunit mu-1 (AP-3 adaptor complex mu3A subunit) (Adaptor-related protein complex 3 subunit mu-1) (Mu-adaptin 3A) (Mu3A-adaptin)	AP3M1	19	0.989171	0.97858	1.03827	0.989006	0.987127	1.05841	0.0838709	-0.00913664	23	0.17025
AP3M2_HUMAN	AP-3 complex subunit mu-2 (Adaptor-related protein complex 3 subunit mu-2) (Clathrin assembly protein assembly protein complex 3 mu-2 medium chain) (Clathrin coat assembly protein AP47 homolog 2) (Clathrin coat-associated protein AP47 homolog 2) (Golgi adaptor AP-1 47 kDa protein homolog 2) (HA1 47 kDa subunit homolog 2) (Mu3B-adaptin) (P47B)	AP3M2	2	1.02034	0.966455	1.01324	0.965879	0.969101	1.08386	0.0780921	-0.0367378	2	0.191039
AP3S1_HUMAN	AP-3 complex subunit sigma-1 (AP-3 complex subunit sigma-3A) (Adaptor-related protein complex 3 subunit sigma-1) (Clathrin-associated/assembly/adaptor protein, small 3) (Sigma-3A-adaptin) (Sigma3A-adaptin) (Sigma-adaptin 3a)	AP3S1 CLAPS3	8	0.975915	1.01281	1.03293	0.938674	1.0091	1.06438	0.131622	0.0789522	5	0.00670929
AP4A_HUMAN	Bis(5'-nucleosyl)-tetraphosphatase [asymmetrical] (EC 3.6.1.17) (Diadenosine 5',5'''-P1,P4-tetraphosphate asymmetrical hydrolase) (Ap4A hydrolase) (Ap4Aase) (Diadenosine tetraphosphatase) (Nucleoside diphosphate-linked moiety X motif 2) (Nudix motif 2)	NUDT2 APAH1	6	0.942982	1.02135	1.02278	0.952513	0.971833	1.06162	0.136825	0.0720757	8	-0.0102789
AP4E1_HUMAN	AP-4 complex subunit epsilon-1 (AP-4 adaptor complex subunit epsilon) (Adaptor-related protein complex 4 subunit epsilon-1) (Epsilon subunit of AP-4) (Epsilon-adaptin)	AP4E1	1	1.0603	1.02677	0.893632	1.09081	0.96049	0.939575	-0.231023	-0.114959	2	-0.0807097
APAF_HUMAN	Apoptotic protease-activating factor 1 (APAF-1)	APAF1 KIAA0413	4	0.937097	1.03584	1.00498	1.02894	0.967543	1.03463	0.0544326	0.0278878	2	0.0846597
APC1_HUMAN	Anaphase-promoting complex subunit 1 (APC1) (Cyclosome subunit 1) (Mitotic checkpoint regulator) (Testis-specific gene 24 protein)	ANAPC1 TSG24	13	1.07876	0.983618	0.890242	1.05406	0.985724	0.894543	-0.256916	-0.114949	3	-0.281072
APC4_HUMAN	Anaphase-promoting complex subunit 4 (APC4) (Cyclosome subunit 4)	ANAPC4 APC4	4	0.978572	1.00709	0.986336	0.992814	0.992398	1.01568	0.0221251	0.020419	3	-0.0682228
APC5_HUMAN	Anaphase-promoting complex subunit 5 (APC5) (Cyclosome subunit 5)	ANAPC5 APC5	6	0.99183	1.03666	0.98462	1.03401	0.95722	0.965347	-0.0548264	-0.0237745	9	0.0445506
APC7_HUMAN	Anaphase-promoting complex subunit 7 (APC7) (Cyclosome subunit 7)	ANAPC7 APC7	7	1.06703	0.918167	0.962681	1.13628	0.918717	0.964748	-0.192288	-0.261704	12	-0.2026
APEX1_HUMAN	DNA-(apurinic or apyrimidinic site) endonuclease (EC 3.1.-.-) (APEX nuclease) (APEN) (Apurinic-apyrimidinic endonuclease 1) (AP endonuclease 1) (APE-1) (REF-1) (Redox factor-1) [Cleaved into: DNA-(apurinic or apyrimidinic site) endonuclease, mitochondrial]	APEX1 APE APE1 APEX APX HAP1 REF1	46	1.00511	1.02235	0.991989	1.00206	1.016	0.989317	-0.0187131	0.0222265	47	-0.129613
API5_HUMAN	Apoptosis inhibitor 5 (API-5) (Antiapoptosis clone 11 protein) (AAC-11) (Cell migration-inducing gene 8 protein) (Fibroblast growth factor 2-interacting factor) (FIF) (Protein XAGL)	API5 MIG8	35	1.02648	0.98966	0.974294	1.03087	0.996416	0.973598	-0.0788728	-0.0508737	26	-0.144069
APLP2_HUMAN	Amyloid-like protein 2 (APLP-2) (APPH) (Amyloid protein homolog) (CDEI box-binding protein) (CDEBP)	APLP2 APPL2	3	0.989124	0.992414	1.02237	0.994458	1.00177	1.01445	0.0382015	0.0076761	14	0.0629501
APMAP_HUMAN	Adipocyte plasma membrane-associated protein (Protein BSCv)	APMAP C20orf3 UNQ1869/PRO4305	33	0.891533	0.998412	1.13811	0.899636	1.04017	1.10305	0.32318	0.186378	41	0.0970261
APOL2_HUMAN	Apolipoprotein L2 (Apolipoprotein L-II) (ApoL-II)	APOL2	12	0.955945	1.03441	1.02638	0.964309	1.02172	1.04661	0.110361	0.0986231	9	0.463654
APT_HUMAN	Adenine phosphoribosyltransferase (APRT) (EC 2.4.2.7)	APRT	28	0.907792	1.02102	1.07154	0.904988	1.04281	1.0683	0.239295	0.187041	10	0.0557319
AQR_HUMAN	RNA helicase aquarius (EC 3.6.4.13) (Intron-binding protein of 160 kDa) (IBP160)	AQR KIAA0560	13	1.11017	0.926603	0.887821	1.11054	0.91933	0.989698	-0.244318	-0.266679	5	-0.194332
AR6P1_HUMAN	ADP-ribosylation factor-like protein 6-interacting protein 1 (ARL-6-interacting protein 1) (Aip-1) (Apoptotic regulator in the membrane of the endoplasmic reticulum)	ARL6IP1 ARL6IP ARMER KIAA0069	7	1.11911	0.963165	0.951635	1.16991	0.86226	0.938158	-0.276181	-0.328348	18	-0.413059
AR6P4_HUMAN	ADP-ribosylation factor-like protein 6-interacting protein 4 (ARL-6-interacting protein 4) (Aip-4) (HSP-975) (HSVI-binding protein) (SR-15) (SRp25) (SR-25) (Splicing factor SRrp37)	ARL6IP4	5	0.975913	1.06886	0.935922	0.96424	1.06651	0.949351	-0.0414075	0.138341	5	-0.313831
ARAF_HUMAN	Serine/threonine-protein kinase A-Raf (EC 2.7.11.1) (Proto-oncogene A-Raf) (Proto-oncogene A-Raf-1) (Proto-oncogene Pks)	ARAF ARAF1 PKS PKS2	1	1.00643	1.07088	0.910171	1.03607	1.04222	0.898584	-0.175216	0.0490411	7	-0.0248405
ARAP1_HUMAN	Arf-GAP with Rho-GAP domain, ANK repeat and PH domain-containing protein 1 (Centaurin-delta-2) (Cnt-d2)	ARAP1 CENTD2 KIAA0782	6	1.01789	0.995863	0.994709	0.954915	1.05005	0.984785	0.00559866	0.0527263	9	0.014682
ARC1A_HUMAN	Actin-related protein 2/3 complex subunit 1A (SOP2-like protein)	ARPC1A SOP2L	17	1.01662	0.979225	0.96844	0.980563	1.01957	0.976224	-0.0382239	0.00109999	41	0.010145
ARC1B_HUMAN	Actin-related protein 2/3 complex subunit 1B (Arp2/3 complex 41 kDa subunit) (p41-ARC)	ARPC1B ARC41	40	0.930071	1.02783	1.05745	0.904239	1.03054	1.07547	0.21768	0.166402	84	0.0676486
ARF1_HUMAN	ADP-ribosylation factor 1	ARF1	31	1.00376	1.01816	0.978931	0.975479	1.02597	1.0091	0.00637088	0.046676	27	-0.0507421
ARF4_HUMAN	ADP-ribosylation factor 4	ARF4 ARF2	50	0.955015	0.998348	1.05837	0.944578	1.00322	1.04947	0.150079	0.0754558	54	0.146786
ARF5_HUMAN	ADP-ribosylation factor 5	ARF5	9	0.866697	1.09117	1.10674	0.897884	1.01184	1.07311	0.304959	0.252325	9	-0.0788896
ARF6_HUMAN	ADP-ribosylation factor 6	ARF6	12	0.988769	1.02328	0.980624	0.993482	1.01723	0.963644	-0.0279636	0.0417895	11	-0.0339745
ARFG1_HUMAN	ADP-ribosylation factor GTPase-activating protein 1 (ARF GAP 1) (ADP-ribosylation factor 1 GTPase-activating protein) (ARF1 GAP) (ARF1-directed GTPase-activating protein)	ARFGAP1 ARF1GAP	12	0.994653	0.974623	1.06435	1.02018	1.00648	0.979946	0.0198312	-0.0244269	12	0.326267
ARFG2_HUMAN	ADP-ribosylation factor GTPase-activating protein 2 (ARF GAP 2) (GTPase-activating protein ZNF289) (Zinc finger protein 289)	ARFGAP2 ZNF289 Nbla10535	8	0.996772	1.04136	0.977342	0.987574	1.05241	0.963802	-0.0317752	0.0774377	12	-0.1844
ARFG3_HUMAN	ADP-ribosylation factor GTPase-activating protein 3 (ARF GAP 3)	ARFGAP3 ARFGAP1	12	1.0309	1.01556	0.980909	0.994089	1.00572	1.03212	-0.00877289	-0.0024247	13	0.153856
ARFP1_HUMAN	Arfaptin-1 (ADP-ribosylation factor-interacting protein 1)	ARFIP1	17	1.0289	0.998075	0.981577	1.0157	1.05306	0.917198	-0.107546	0.00411919	18	-0.118555
ARFP2_HUMAN	Arfaptin-2 (ADP-ribosylation factor-interacting protein 2) (Partner of RAC1) (Protein POR1)	ARFIP2 POR1	4	1.00551	1.05664	0.927748	1.02625	0.963357	1.03019	-0.0552948	-0.00983681	2	0.354215
ARFRP_HUMAN	ADP-ribosylation factor-related protein 1 (ARF-related protein 1) (ARP)	ARFRP1 ARP1	2	1.0628	0.952845	0.975803	1.01837	1.01026	0.963381	-0.101646	-0.0845457	3	0.311253
ARG28_HUMAN	Rho guanine nucleotide exchange factor 28 (190 kDa guanine nucleotide exchange factor) (p190-RhoGEF) (p190RhoGEF) (Rho guanine nucleotide exchange factor)	ARHGEF28 KIAA1998 RGNEF	2	1.06672	0.967888	0.953541	1.18748	0.908636	0.888349	-0.290263	-0.263203	11	0.307385
ARH40_HUMAN	Rho guanine nucleotide exchange factor 40 (Protein SOLO)	ARHGEF40 SOLO	5	0.921604	1.03298	1.05377	0.950142	0.95552	1.08388	0.191665	0.0863688	7	-0.0466972
ARHG1_HUMAN	Rho guanine nucleotide exchange factor 1 (115 kDa guanine nucleotide exchange factor) (p115-RhoGEF) (p115RhoGEF) (Sub1.5)	ARHGEF1	31	0.985282	0.978373	1.03524	0.979447	1.00284	1.0295	0.071629	0.0119473	26	-0.0759719
ARHG2_HUMAN	Rho guanine nucleotide exchange factor 2 (Guanine nucleotide exchange factor H1) (GEF-H1) (Microtubule-regulated Rho-GEF) (Proliferating cell nucleolar antigen p40)	ARHGEF2 KIAA0651 LFP40	13	1.14707	0.986812	0.81463	1.20516	0.96578	0.822395	-0.522529	-0.268283	14	-0.250503
ARHG7_HUMAN	Rho guanine nucleotide exchange factor 7 (Beta-Pix) (COOL-1) (PAK-interacting exchange factor beta) (p85)	ARHGEF7 COOL1 KIAA0142 P85SPR PAK3BP PIXB Nbla10314	11	0.967589	1.00438	0.99857	0.962181	1.03625	0.998706	0.0496099	0.080412	7	0.124174
ARHGA_HUMAN	Rho guanine nucleotide exchange factor 10	ARHGEF10 KIAA0294	10	1.02792	0.943893	1.02732	1.05315	0.962447	1.01209	-0.0291106	-0.126483	10	-0.0466592
ARHGC_HUMAN	Rho guanine nucleotide exchange factor 12 (Leukemia-associated RhoGEF)	ARHGEF12 KIAA0382 LARG	3	0.923617	1.02186	1.07194	0.917448	1.03698	1.06479	0.214862	0.161257	2	0.0266983
ARHGI_HUMAN	Rho guanine nucleotide exchange factor 18 (114 kDa Rho-specific guanine nucleotide exchange factor) (p114-Rho-GEF) (p114RhoGEF) (Septin-associated RhoGEF) (SA-RhoGEF)	ARHGEF18 KIAA0521	3	0.873635	1.04473	1.11044	0.975965	0.999866	1.00223	0.192172	0.146464	7	0.400734
ARHL2_HUMAN	nan		8	0.947548	1.04287	0.969079	0.999536	0.965553	1.03393	0.0406087	0.0441938	13	-0.0282542
ARI1A_HUMAN	AT-rich interactive domain-containing protein 1A (ARID domain-containing protein 1A) (B120) (BRG1-associated factor 250) (BAF250) (BRG1-associated factor 250a) (BAF250A) (Osa homolog 1) (hOSA1) (SWI-like protein) (SWI/SNF complex protein p270) (SWI/SNF-related, matrix-associated, actin-dependent regulator of chromatin subfamily F member 1) (hELD)	ARID1A BAF250 BAF250A C1orf4 OSA1 SMARCF1	11	0.847288	0.987238	1.18147	0.960397	0.988533	1.03046	0.29062	0.131102	8	-0.176669
ARI1B_HUMAN	AT-rich interactive domain-containing protein 1B (ARID domain-containing protein 1B) (BRG1-associated factor 250b) (BAF250B) (BRG1-binding protein hELD/OSA1) (Osa homolog 2) (hOsa2) (p250R)	ARID1B BAF250B DAN15 KIAA1235 OSA2	2	0.85579	0.988037	1.1943	1.0541	0.870209	1.10605	0.275118	-0.0346347	3	0.0286338
ARI1_HUMAN	E3 ubiquitin-protein ligase ARIH1 (EC 2.3.2.31) (H7-AP2) (HHARI) (Monocyte protein 6) (MOP-6) (Protein ariadne-1 homolog) (ARI-1) (UbcH7-binding protein) (UbcM4-interacting protein) (Ubiquitin-conjugating enzyme E2-binding protein 1)	ARIH1 ARI MOP6 UBCH7BP HUSSY-27	7	0.981678	1.02553	0.988521	0.961364	1.01648	1.02615	0.0520547	0.0717385	7	-0.029148
ARI2_HUMAN	E3 ubiquitin-protein ligase ARIH2 (ARI-2) (Protein ariadne-2 homolog) (EC 2.3.2.31) (RING-type E3 ubiquitin transferase ARIH2) (Triad1 protein)	ARIH2 ARI2 TRIAD1 HT005	1	1.09568	0.939554	0.949986	1.10749	0.882081	1.0236	-0.159748	-0.275046	8	-0.154251
ARID2_HUMAN	AT-rich interactive domain-containing protein 2 (ARID domain-containing protein 2) (BRG1-associated factor 200) (BAF200) (Zinc finger protein with activation potential) (Zipzap/p200)	ARID2 BAF200 KIAA1557	3	1.09001	0.950356	0.945618	1.10134	0.914364	0.956949	-0.203876	-0.233107	4	-0.252311
ARK72_HUMAN	Aflatoxin B1 aldehyde reductase member 2 (EC 1.1.1.n11) (AFB1 aldehyde reductase 1) (AFB1-AR 1) (Aldoketoreductase 7) (Succinic semialdehyde reductase) (SSA reductase)	AKR7A2 AFAR AFAR1 AKR7	11	0.869194	1.06054	1.10794	0.888113	1.06846	1.05198	0.297214	0.276884	17	0.0384398
ARL1_HUMAN	ADP-ribosylation factor-like protein 1	ARL1	16	1.00834	0.986746	1.01906	1.01525	0.958195	1.02923	0.0174897	-0.0573353	13	0.149734
ARL2_HUMAN	ADP-ribosylation factor-like protein 2	ARL2	16	0.97591	1.02976	0.975721	0.95004	1.04134	1.01291	0.0460843	0.104938	6	-0.113469
ARL3_HUMAN	ADP-ribosylation factor-like protein 3	ARL3 ARFL3	27	0.951732	1.0577	0.996253	0.983554	0.981445	1.03945	0.0728479	0.0746029	28	-0.13336
ARL4C_HUMAN	ADP-ribosylation factor-like protein 4C (ADP-ribosylation factor-like protein 7) (ADP-ribosylation factor-like protein LAK)	ARL4C ARL7	4	1.02449	0.932379	0.982444	0.932265	1.04647	1.08031	0.0760923	0.0154004	9	-0.162919
ARL8A_HUMAN	ADP-ribosylation factor-like protein 8A (ADP-ribosylation factor-like protein 10B) (Novel small G protein indispensable for equal chromosome segregation 2)	ARL8A ARL10B GIE2	6	0.931794	0.976682	1.05047	0.804345	0.963929	1.24728	0.402926	0.164496	3	0.401578
ARLY_HUMAN	Argininosuccinate lyase (ASAL) (EC 4.3.2.1) (Arginosuccinase)	ASL	4	0.862521	1.0005	1.21011	0.86106	1.03386	1.128	0.439043	0.23897	3	0.0965523
ARM10_HUMAN	Armadillo repeat-containing protein 10 (Splicing variant involved in hepatocarcinogenesis protein)	ARMC10 SVH PSEC0198	16	0.840147	1.04795	1.16278	0.853717	1.00419	1.16231	0.457017	0.276529	3	0.0965695
ARMC1_HUMAN	Armadillo repeat-containing protein 1	ARMC1 ARCP	7	1.01293	0.963975	0.967537	1.0361	0.966236	0.945144	-0.0993503	-0.0860908	2	-0.000748435
ARMC6_HUMAN	Armadillo repeat-containing protein 6	ARMC6	12	1.04261	1.0181	0.934311	1.08127	0.980669	0.903204	-0.208916	-0.0876049	3	0.18795
ARMC8_HUMAN	Armadillo repeat-containing protein 8	ARMC8 S863-2	7	1.01765	1.02754	0.941926	1.0405	0.952325	0.967499	-0.108252	-0.0569019	5	0.375998
ARMC9_HUMAN	LisH domain-containing protein ARMC9 (Armadillo repeat-containing protein 9) (Melanoma/melanocyte-specific tumor antigen KU-MEL-1) (NS21)	ARMC9 KIAA1868	15	1.06249	0.990948	0.925783	1.05211	1.02956	0.898745	-0.212998	-0.0659106	24	0.276277
ARMD3_HUMAN	Armadillo-like helical domain-containing protein 3	ARMH3 C10orf76	5	1.04683	1.00607	0.915101	0.972061	0.999257	1.11012	-0.00121465	-0.00874104	3	0.00153645
ARMT1_HUMAN	Damage-control phosphatase ARMT1 (EC 3.1.3.-) (Acidic residue methyltransferase 1) (Protein-glutamate O-methyltransferase) (EC 2.1.1.-) (Sugar phosphate phosphatase ARMT1)	ARMT1 C6orf211	14	1.03863	1.01469	0.968176	0.988531	1.02277	1.00039	-0.0420617	0.00774196	10	0.147638
ARMX1_HUMAN	Armadillo repeat-containing X-linked protein 1 (ARM protein lost in epithelial cancers on chromosome X 1) (Protein ALEX1)	ARMCX1 ALEX1 AD032	4	0.946953	1.06234	0.985982	0.953898	1.00347	1.08435	0.121594	0.119491	4	0.0484363
ARMX2_HUMAN	Armadillo repeat-containing X-linked protein 2 (ARM protein lost in epithelial cancers on chromosome X 2) (Protein ALEX2)	ARMCX2 ALEX2 KIAA0512	7	0.905094	1.03937	1.04388	0.926985	1.0088	1.04807	0.191465	0.160796	4	-0.122737
ARMX3_HUMAN	Armadillo repeat-containing X-linked protein 3 (ARM protein lost in epithelial cancers on chromosome X 3) (Protein ALEX3)	ARMCX3 ALEX3 BM-017 UNQ2517/PRO6007	5	0.94137	1.03582	1.03205	0.982721	0.988881	1.00229	0.0805667	0.0734776	7	0.43817
AROS_HUMAN	Active regulator of SIRT1 (40S ribosomal protein S19-binding protein 1) (RPS19-binding protein 1) (S19BP)	RPS19BP1 AROS	1	0.956321	0.998367	1.05655	0.869343	1.09296	1.03865	0.200256	0.196161	3	0.0820737
ARP10_HUMAN	Actin-related protein 10 (Actin-related protein 11) (hARP11)	ACTR10 ACTR11 ARP11	15	0.950339	1.02075	1.04252	0.937247	1.00119	1.08721	0.173845	0.0991641	12	0.211091
ARP19_HUMAN	cAMP-regulated phosphoprotein 19 (ARPP-19)	ARPP19	3	1.05654	0.987455	0.998687	1.02487	1.14286	0.789565	-0.22878	0.0298165	19	-0.152319
ARP2_HUMAN	Actin-related protein 2 (Actin-like protein 2)	ACTR2 ARP2	48	0.942894	1.00757	1.06846	0.937776	1.03024	1.02597	0.15502	0.115688	70	0.0271047
ARP3_HUMAN	Actin-related protein 3 (Actin-like protein 3)	ACTR3 ARP3	70	0.948781	1.02694	1.03008	0.946014	1.01939	1.0302	0.120802	0.110994	99	0.0812209
ARP5L_HUMAN	Actin-related protein 2/3 complex subunit 5-like protein (Arp2/3 complex 16 kDa subunit 2) (ARC16-2)	ARPC5L	3	1.00237	0.992411	0.989977	1.00517	1.00809	1.00284	-0.0106473	-0.00511157	10	0.0250419
ARPC2_HUMAN	Actin-related protein 2/3 complex subunit 2 (Arp2/3 complex 34 kDa subunit) (p34-ARC)	ARPC2 ARC34 PRO2446	57	0.93874	1.04365	1.0363	0.929627	1.0521	1.0291	0.144653	0.165696	90	0.0928551
ARPC3_HUMAN	Actin-related protein 2/3 complex subunit 3 (Arp2/3 complex 21 kDa subunit) (p21-ARC)	ARPC3 ARC21	23	1.00256	1.04301	0.972407	0.984578	1.12578	0.857	-0.122136	0.125204	43	0.0572665
ARPC4_HUMAN	Actin-related protein 2/3 complex subunit 4 (Arp2/3 complex 20 kDa subunit) (p20-ARC)	ARPC4 ARC20	22	0.953421	0.983263	1.09476	0.972127	1.01551	1.01048	0.127621	0.053723	34	0.0427958
ARPC5_HUMAN	Actin-related protein 2/3 complex subunit 5 (Arp2/3 complex 16 kDa subunit) (p16-ARC)	ARPC5 ARC16	27	0.926438	1.02607	1.06144	0.905616	1.04677	1.06885	0.21767	0.178166	38	0.0366645
ARPIN_HUMAN	Arpin (Arp2/3 inhibition protein)	ARPIN C15orf38	3	0.8912	1.04319	1.08634	0.928391	1.04449	1.03252	0.21951	0.198588	3	-0.125712
ARY1_HUMAN	Arylamine N-acetyltransferase 1 (EC 2.3.1.5) (Arylamide acetylase 1) (Monomorphic arylamine N-acetyltransferase) (MNAT) (N-acetyltransferase type 1) (NAT-1)	NAT1 AAC1	2	0.948842	1.043	1.01442	0.980675	1.01958	0.997923	0.0607821	0.096312	3	0.384129
ASAH1_HUMAN	Acid ceramidase (AC) (ACDase) (Acid CDase) (EC 3.5.1.23) (Acylsphingosine deacylase) (N-acylethanolamine hydrolase ASAH1) (EC 3.5.1.-) (N-acylsphingosine amidohydrolase) (Putative 32 kDa heart protein) (PHP32) [Cleaved into: Acid ceramidase subunit alpha; Acid ceramidase subunit beta]	ASAH1 ASAH HSD-33 HSD33	9	0.872201	1.02797	1.13174	0.823131	1.01653	1.21833	0.47076	0.270759	5	0.959681
ASAP1_HUMAN	Arf-GAP with SH3 domain, ANK repeat and PH domain-containing protein 1 (130 kDa phosphatidylinositol 4,5-bisphosphate-dependent ARF1 GTPase-activating protein) (ADP-ribosylation factor-directed GTPase-activating protein 1) (ARF GTPase-activating protein 1) (Development and differentiation-enhancing factor 1) (DEF-1) (Differentiation-enhancing factor 1) (PIP2-dependent ARF1 GAP)	ASAP1 DDEF1 KIAA1249	16	0.893171	0.995114	1.11364	0.873313	1.03764	1.08679	0.316894	0.202327	7	-0.134902
ASAP2_HUMAN	Arf-GAP with SH3 domain, ANK repeat and PH domain-containing protein 2 (Development and differentiation-enhancing factor 2) (Paxillin-associated protein with ARF GAP activity 3) (PAG3) (Pyk2 C-terminus-associated protein) (PAP)	ASAP2 DDEF2 KIAA0400	26	0.878685	1.03267	1.10938	0.867152	1.03115	1.15555	0.37528	0.24143	10	0.156488
ASCC2_HUMAN	Activating signal cointegrator 1 complex subunit 2 (ASC-1 complex subunit p100) (Trip4 complex subunit p100)	ASCC2 ASC1P100	9	1.08301	0.936403	0.935245	1.06966	0.959344	0.955063	-0.187558	-0.183438	10	0.25578
ASCC3_HUMAN	Activating signal cointegrator 1 complex subunit 3 (EC 3.6.4.12) (ASC-1 complex subunit p200) (ASC1p200) (Helicase, ATP binding 1) (Trip4 complex subunit p200)	ASCC3 HELIC1	22	1.00774	0.971333	0.986494	1.06146	0.988234	0.971773	-0.0790484	-0.0781042	21	0.208426
ASF1A_HUMAN	Histone chaperone ASF1A (Anti-silencing function protein 1 homolog A) (hAsf1) (hAsf1a) (CCG1-interacting factor A) (CIA) (hCIA)	ASF1A CGI-98 HSPC146	6	1.05732	0.948372	0.953876	1.08778	0.982916	0.914109	-0.199745	-0.151568	6	-0.161249
ASF1B_HUMAN	Histone chaperone ASF1B (Anti-silencing function protein 1 homolog B) (hAsf1) (hAsf1b) (CCG1-interacting factor A-II) (CIA-II) (hCIA-II)	ASF1B	2	1.32986	0.817415	0.797815	1.28717	0.926221	0.740537	-0.76735	-0.58845	4	-0.477728
ASH2L_HUMAN	Set1/Ash2 histone methyltransferase complex subunit ASH2 (ASH2-like protein)	ASH2L ASH2L1	10	1.04429	1.00105	0.935448	1.04438	1.00618	0.943664	-0.152546	-0.0573829	5	-0.27126
ASML_HUMAN	Probable bifunctional dTTP/UTP pyrophosphatase/methyltransferase protein [Includes: dTTP/UTP pyrophosphatase (dTTPase/UTPase) (EC 3.6.1.9) (Nucleoside triphosphate pyrophosphatase) (Nucleotide pyrophosphatase) (Nucleotide PPase); N-acetylserotonin O-methyltransferase-like protein (ASMTL) (EC 2.1.1.-)]	ASMTL	6	0.857437	1.05228	1.13789	0.854255	1.01827	1.15539	0.421948	0.274401	2	0.356651
ASNA_HUMAN	nan		25	0.969302	1.01685	1.02338	0.974066	0.997115	1.02709	0.0774022	0.0514138	33	0.00725221
ASNS_HUMAN	Asparagine synthetase [glutamine-hydrolyzing] (EC 6.3.5.4) (Cell cycle control protein TS11) (Glutamine-dependent asparagine synthetase)	ASNS TS11	29	1.32806	0.957429	0.615313	1.40119	0.916858	0.630915	-1.13053	-0.541985	21	-0.168905
ASPC1_HUMAN	Tether containing UBX domain for GLUT4 (Alveolar soft part sarcoma chromosomal region candidate gene 1 protein) (Alveolar soft part sarcoma locus) (Renal papillary cell carcinoma protein 17) (UBX domain-containing protein 9)	ASPSCR1 ASPL RCC17 TUG UBXD9 UBXN9	5	1.01986	0.983213	1.008	0.984629	1.06183	0.943831	-0.0389642	0.0280509	5	0.139039
ASPH_HUMAN	Aspartyl/asparaginyl beta-hydroxylase (EC 1.14.11.16) (Aspartate beta-hydroxylase) (ASP beta-hydroxylase) (Peptide-aspartate beta-dioxygenase)	ASPH BAH	72	0.902791	1.03696	1.08758	0.905035	1.02817	1.07071	0.255587	0.191966	56	0.224861
AT12A_HUMAN	Potassium-transporting ATPase alpha chain 2 (EC 7.2.2.19) (Non-gastric H(+)/K(+) ATPase subunit alpha) (Proton pump)	ATP12A ATP1AL1	3	1.06772	0.989501	0.916002	1.07155	0.959425	0.965021	-0.186086	-0.134606	2	0.329024
AT131_HUMAN	Manganese-transporting ATPase 13A1 (EC 7.2.2.-)	ATP13A1 ATP13A KIAA1825 CGI-152	25	0.909783	1.03589	1.09107	0.916891	1.00706	1.10104	0.263095	0.161298	13	0.235162
AT133_HUMAN	Probable cation-transporting ATPase 13A3 (EC 7.2.2.-) (ATPase family homolog up-regulated in senescence cells 1)	ATP13A3 AFURS1	2	0.854052	0.918651	1.27653	0.906238	0.935706	1.20287	0.494178	0.0756786	3	0.639722
AT1A1_HUMAN	Sodium/potassium-transporting ATPase subunit alpha-1 (Na(+)/K(+) ATPase alpha-1 subunit) (EC 7.2.2.13) (Sodium pump subunit alpha-1)	ATP1A1	147	1.04505	0.996366	0.941716	1.0516	0.989652	0.949402	-0.148847	-0.0782034	171	0.137283
AT1B1_HUMAN	Sodium/potassium-transporting ATPase subunit beta-1 (Sodium/potassium-dependent ATPase subunit beta-1)	ATP1B1 ATP1B	14	1.06688	0.981292	0.944584	1.05412	0.960876	0.938391	-0.171711	-0.127129	22	-0.132379
AT1B3_HUMAN	Sodium/potassium-transporting ATPase subunit beta-3 (Sodium/potassium-dependent ATPase subunit beta-3) (ATPB-3) (CD antigen CD298)	ATP1B3	20	1.08597	0.993675	0.892245	1.07126	0.979336	0.922004	-0.249968	-0.128785	27	0.247865
AT2A2_HUMAN	Sarcoplasmic/endoplasmic reticulum calcium ATPase 2 (SERCA2) (SR Ca(2+)-ATPase 2) (EC 7.2.2.10) (Calcium pump 2) (Calcium-transporting ATPase sarcoplasmic reticulum type, slow twitch skeletal muscle isoform) (Endoplasmic reticulum class 1/2 Ca(2+) ATPase)	ATP2A2 ATP2B	107	0.984352	0.969963	1.03958	0.982229	0.968578	1.06436	0.0973066	-0.020717	136	0.21889
AT2B1_HUMAN	Plasma membrane calcium-transporting ATPase 1 (EC 7.2.2.10) (Plasma membrane calcium ATPase isoform 1) (PMCA1) (Plasma membrane calcium pump isoform 1)	ATP2B1 PMCA1	10	0.935314	1.01414	1.06369	0.946307	1.02192	1.06137	0.175551	0.113812	17	0.0598128
AT2B4_HUMAN	Plasma membrane calcium-transporting ATPase 4 (PMCA4) (EC 7.2.2.10) (Matrix-remodeling-associated protein 1) (Plasma membrane calcium ATPase isoform 4) (Plasma membrane calcium pump isoform 4)	ATP2B4 ATP2B2 MXRA1	50	0.944762	1.01144	1.05258	0.942182	1.00278	1.06297	0.164963	0.0941631	69	0.0732958
AT2C1_HUMAN	Calcium-transporting ATPase type 2C member 1 (ATPase 2C1) (EC 7.2.2.10) (ATP-dependent Ca(2+) pump PMR1)	ATP2C1 KIAA1347 PMR1L HUSSY-28	10	0.951296	1.01798	1.05011	0.942053	1.00078	1.07605	0.167214	0.0924907	7	0.473644
AT5F1_HUMAN	ATP synthase F(0) complex subunit B1, mitochondrial (ATP synthase peripheral stalk-membrane subunit b) (ATP synthase proton-transporting mitochondrial F(0) complex subunit B1) (ATP synthase subunit b) (ATPase subunit b)	ATP5PB ATP5F1	21	0.978241	0.995244	1.03108	0.993273	1.03882	0.961208	0.0142781	0.0447721	37	0.105101
ATAD1_HUMAN	ATPase family AAA domain-containing protein 1 (EC 3.6.1.3) (Thorase)	ATAD1 FNP001	13	0.910684	1.04008	1.04968	0.930208	1.02108	1.11079	0.230449	0.163069	14	0.0676533
ATD3A_HUMAN	ATPase family AAA domain-containing protein 3A	ATAD3A	34	0.996979	1.05053	0.944091	1.02596	1.01535	0.91855	-0.119092	0.0302444	37	-0.0540575
ATE1_HUMAN	Arginyl-tRNA--protein transferase 1 (Arginyltransferase 1) (R-transferase 1) (EC 2.3.2.8) (Arginine-tRNA--protein transferase 1)	ATE1	7	0.978381	0.993284	1.00844	0.998947	1.00116	0.988421	0.014188	0.0125026	5	0.123829
ATG3_HUMAN	Ubiquitin-like-conjugating enzyme ATG3 (EC 2.3.2.-) (Autophagy-related protein 3) (APG3-like) (hApg3) (Protein PC3-96)	ATG3 APG3 APG3L	13	1.013	1.02969	0.986065	1.04219	0.984537	0.966157	-0.0740839	-0.0292645	14	-0.107479
ATG4B_HUMAN	Cysteine protease ATG4B (EC 3.4.22.-) (AUT-like 1 cysteine endopeptidase) (Autophagin-1) (Autophagy-related cysteine endopeptidase 1) (Autophagy-related protein 4 homolog B) (hAPG4B)	ATG4B APG4B AUTL1 KIAA0943	11	1.08357	0.923269	0.996629	1.0922	0.933655	0.949792	-0.161107	-0.228621	9	-0.150192
ATG5_HUMAN	Autophagy protein 5 (APG5-like) (Apoptosis-specific protein)	ATG5 APG5L ASP	1	0.991725	0.95401	1.06342	0.875774	1.10638	1.0127	0.155135	0.14064	4	-0.175912
ATG7_HUMAN	Ubiquitin-like modifier-activating enzyme ATG7 (ATG12-activating enzyme E1 ATG7) (Autophagy-related protein 7) (APG7-like) (hAGP7) (Ubiquitin-activating enzyme E1-like protein)	ATG7 APG7L	17	0.953646	1.00622	1.02383	0.981009	1.00152	1.02075	0.0798734	0.0536376	8	-0.0415723
ATG9A_HUMAN	Autophagy-related protein 9A (APG9-like 1) (mATG9)	ATG9A APG9L1	3	1.04869	0.963667	1.05574	1.03162	0.949469	1.02812	0.0023836	-0.120849	1	0.392369
ATIF1_HUMAN	ATPase inhibitor, mitochondrial (ATP synthase F1 subunit epsilon) (Inhibitor of F(1)F(o)-ATPase) (IF(1)) (IF1)	ATP5IF1 ATPI ATPIF1	8	0.975899	1.02675	0.990595	0.922911	1.17641	0.855618	-0.0438301	0.211708	12	0.194561
ATLA2_HUMAN	Atlastin-2 (EC 3.6.5.-) (ADP-ribosylation factor-like protein 6-interacting protein 2) (ARL-6-interacting protein 2) (Aip-2)	ATL2 ARL6IP2	3	1.08659	0.932667	0.969316	1.05179	0.937481	0.97409	-0.137745	-0.19318	6	-0.0614661
ATLA3_HUMAN	Atlastin-3 (EC 3.6.5.-)	ATL3	45	0.970479	1.00938	1.03689	0.967317	1.00239	1.04273	0.101903	0.054044	67	-0.0983847
ATOX1_HUMAN	Copper transport protein ATOX1 (Metal transport protein ATX1)	ATOX1 HAH1	10	0.91584	1.01763	1.06338	0.935083	1.01693	1.05029	0.191559	0.136551	19	-0.00287731
ATP5H_HUMAN	ATP synthase subunit d, mitochondrial (ATPase subunit d) (ATP synthase peripheral stalk subunit d)	ATP5PD ATP5H My032	32	0.968946	1.03135	1.00349	0.956344	1.03269	0.991318	0.0511765	0.10043	32	0.0986795
ATP5I_HUMAN	ATP synthase subunit e, mitochondrial (ATPase subunit e) (ATP synthase membrane subunit e) [Cleaved into: ATP synthase subunit e, mitochondrial, N-terminally processed]	ATP5ME ATP5I ATP5K	6	0.950019	1.05834	0.99011	1.02317	1.05917	0.882669	-0.0767335	0.102837	8	0.174426
ATP5J_HUMAN	ATP synthase-coupling factor 6, mitochondrial (ATPase subunit F6) (ATP synthase peripheral stalk subunit F6)	ATP5PF ATP5A ATP5J ATPM	7	1.03993	1.01933	0.934825	1.14065	1.20032	0.553155	-0.59891	0.0223438	17	0.0830212
ATP5L_HUMAN	ATP synthase subunit g, mitochondrial (ATPase subunit g) (ATP synthase membrane subunit g)	ATP5MG ATP5L	6	1.0665	0.952048	0.947558	0.890896	1.15271	0.913767	-0.0670128	0.103962	13	0.0866012
ATPA_HUMAN	ATP synthase subunit alpha, mitochondrial (ATP synthase F1 subunit alpha)	ATP5F1A ATP5A ATP5A1 ATP5AL2 ATPM	114	0.978609	0.994741	1.02158	0.975216	1.01811	1.00035	0.0493578	0.0428454	154	0.124772
ATPB_HUMAN	ATP synthase subunit beta, mitochondrial (EC 7.1.2.2) (ATP synthase F1 subunit beta)	ATP5F1B ATP5B ATPMB ATPSB	145	0.979061	1.01647	1.01245	0.973167	1.00872	1.03734	0.0702549	0.0529315	215	0.109725
ATPD_HUMAN	ATP synthase subunit delta, mitochondrial (ATP synthase F1 subunit delta) (F-ATPase delta subunit)	ATP5F1D ATP5D	5	1.01616	1.00196	0.982873	1.04436	0.952364	0.975399	-0.0733035	-0.0766674	6	0.0551996
ATPF2_HUMAN	ATP synthase mitochondrial F1 complex assembly factor 2 (ATP12 homolog)	ATPAF2 ATP12 LP3663	2	0.945777	0.990148	1.07923	0.966794	1.02043	1.01409	0.129672	0.072022	4	0.171699
ATPG_HUMAN	ATP synthase subunit gamma, mitochondrial (ATP synthase F1 subunit gamma) (F-ATPase gamma subunit)	ATP5F1C ATP5C ATP5C1 ATP5CL1	34	0.972271	1.01882	0.998099	0.953217	1.03028	1.01029	0.0608619	0.08982	23	0.136921
ATPK_HUMAN	ATP synthase subunit f, mitochondrial (ATP synthase membrane subunit f)	ATP5MF ATP5J2 ATP5JL	6	1.00244	1.00719	0.977617	1.00325	1.04255	0.933333	-0.0702015	0.0311195	8	0.250804
ATPMD_HUMAN	ATP synthase membrane subunit DAPIT, mitochondrial (Diabetes-associated protein in insulin-sensitive tissues) (HCV F-transactivated protein 2) (Up-regulated during skeletal muscle growth protein 5)	ATP5MD DAPIT HCVFTP2 USMG5 PD04912	2	1.03344	0.868574	1.10979	1.18003	1.04292	0.718125	-0.306838	-0.214461	10	0.17862
ATPO_HUMAN	ATP synthase subunit O, mitochondrial (ATP synthase peripheral stalk subunit OSCP) (Oligomycin sensitivity conferral protein) (OSCP)	ATP5PO ATP5O ATPO	25	0.997742	1.00243	0.982137	0.971165	1.0519	0.944843	-0.0311928	0.0609884	39	0.0507812
ATRAP_HUMAN	Type-1 angiotensin II receptor-associated protein (AT1 receptor-associated protein)	AGTRAP ATRAP	3	0.839434	1.10459	1.08028	0.831741	1.05053	1.04346	0.345543	0.366467	3	0.330777
ATRN_HUMAN	Attractin (DPPT-L) (Mahogany homolog)	ATRN KIAA0548 MGCA	2	0.983907	1.00182	1.01804	0.870503	1.07229	1.06485	0.169962	0.163403	6	-0.0901781
ATRX_HUMAN	Transcriptional regulator ATRX (EC 3.6.4.12) (ATP-dependent helicase ATRX) (X-linked helicase II) (X-linked nuclear protein) (XNP) (Znf-HX)	ATRX RAD54L XH2	12	1.01794	1.00981	0.915165	1.05039	1.00049	0.961733	-0.140378	-0.0408888	9	-0.0472326
ATX10_HUMAN	Ataxin-10 (Brain protein E46 homolog) (Spinocerebellar ataxia type 10 protein)	ATXN10 SCA10	19	1.04352	0.966318	0.934314	1.15137	0.969961	0.87755	-0.275637	-0.179119	23	-0.280846
ATX2L_HUMAN	Ataxin-2-like protein (Ataxin-2 domain protein) (Ataxin-2-related protein)	ATXN2L A2D A2LG A2LP A2RP	22	1.10686	0.954035	0.912473	1.097	0.927908	0.923623	-0.263399	-0.227931	38	-0.0988549
ATX2_HUMAN	Ataxin-2 (Spinocerebellar ataxia type 2 protein) (Trinucleotide repeat-containing gene 13 protein)	ATXN2 ATX2 SCA2 TNRC13	11	0.984451	0.939594	1.09087	0.995071	0.963883	1.04028	0.10609	-0.0566125	15	0.246453
ATX3_HUMAN	Ataxin-3 (EC 3.4.19.12) (Machado-Joseph disease protein 1) (Spinocerebellar ataxia type 3 protein)	ATXN3 ATX3 MJD MJD1 SCA3	2	0.93208	0.975706	1.11304	0.947025	1.05568	0.991622	0.161183	0.111346	3	0.107046
AUP1_HUMAN	Ancient ubiquitous protein 1	AUP1	10	1.05456	1.05527	0.885821	1.05433	1.01408	0.905181	-0.235802	-0.0275976	3	-0.593427
AVEN_HUMAN	Cell death regulator Aven	AVEN	5	1.02756	0.952282	1.02167	1.00593	0.94517	0.967479	-0.0322573	-0.0998183	3	0.293401
B2CL1_HUMAN	Bcl-2-like protein 1 (Bcl2-L-1) (Apoptosis regulator Bcl-X)	BCL2L1 BCL2L BCLX	3	1.00494	1.00806	0.979512	1.03917	0.971917	0.987121	-0.0555494	-0.0460244	1	-0.116998
B2L13_HUMAN	Bcl-2-like protein 13 (Bcl2-L-13) (Bcl-rambo) (Protein Mil1)	BCL2L13 MIL1 CD003	28	0.90797	1.05975	1.01721	0.881595	1.04856	1.06155	0.215947	0.23661	16	0.419796
B2MG_HUMAN	Beta-2-microglobulin [Cleaved into: Beta-2-microglobulin form pI 5.3]	B2M CDABP0092 HDCMA22P	16	0.928122	1.04724	1.03686	0.939621	1.03782	1.03027	0.146357	0.158809	31	-0.166466
B3A2_HUMAN	Anion exchange protein 2 (AE 2) (Anion exchanger 2) (Non-erythroid band 3-like protein) (BND3L) (Solute carrier family 4 member 2)	SLC4A2 AE2 EPB3L1 HKB3 MPB3L	5	0.970797	1.01739	0.968233	0.98787	0.983932	0.996653	0.00447731	0.0309339	11	0.0359134
B3GLT_HUMAN	Beta-1,3-glucosyltransferase (Beta3Glc-T) (EC 2.4.1.-) (Beta 3-glucosyltransferase) (Beta-3-glycosyltransferase-like)	B3GLCT B3GALTL B3GTL	6	0.931522	1.03486	1.05057	0.897585	1.08679	0.994222	0.160517	0.213861	3	-0.0916637
B4GA1_HUMAN	Beta-1,4-glucuronyltransferase 1 (EC 2.4.1.-) (I-beta-1,3-N-acetylglucosaminyltransferase) (iGnT) (N-acetyllactosaminide beta-1,3-N-acetylglucosaminyltransferase) (Poly-N-acetyllactosamine extension enzyme) (UDP-GlcNAc:betaGal beta-1,3-N-acetylglucosaminyltransferase 1)	B4GAT1 B3GNT1 B3GNT6	5	0.98035	1.04432	1.08066	0.992104	0.975564	0.972857	0.0561424	0.0334733	5	0.0623537
BABA1_HUMAN	BRISC and BRCA1-A complex member 1 (Mediator of RAP80 interactions and targeting subunit of 40 kDa) (New component of the BRCA1-A complex)	BABAM1 C19orf62 MERIT40 NBA1 HSPC142	13	0.93556	1.03534	1.03469	0.933049	1.03296	1.04979	0.157686	0.146482	8	-0.0117336
BABA2_HUMAN	BRISC and BRCA1-A complex member 2 (BRCA1-A complex subunit BRE) (BRCA1/BRCA2-containing complex subunit 45) (Brain and reproductive organ-expressed protein)	BABAM2 BRCC45 BRE	7	0.975865	1.00669	1.04251	0.912778	1.07301	1.00779	0.119082	0.139094	5	0.00828798
BACD3_HUMAN	BTB/POZ domain-containing adapter for CUL3-mediated RhoA degradation protein 3 (hBACURD3) (BTB/POZ domain-containing protein KCTD10) (Potassium channel tetramerization domain-containing protein 10)	KCTD10 ULR061 MSTP028	2	1.10436	0.823256	1.07331	1.21151	0.81352	0.985536	-0.169486	-0.49918	4	-0.122825
BACH1_HUMAN	Transcription regulator protein BACH1 (BTB and CNC homolog 1) (HA2303)	BACH1	3	0.946609	1.02185	1.02148	0.910766	0.979486	1.08382	0.180394	0.107642	2	-0.456459
BACH_HUMAN	Cytosolic acyl coenzyme A thioester hydrolase (EC 3.1.2.2) (Acyl-CoA thioesterase 7) (Brain acyl-CoA hydrolase) (BACH) (hBACH) (CTE-IIa) (CTE-II) (Long chain acyl-CoA thioester hydrolase)	ACOT7 BACH	23	1.0139	0.983329	1.00704	0.993869	1.00784	1.01562	0.0107199	-0.0120167	35	-0.331495
BAD_HUMAN	Bcl2-associated agonist of cell death (BAD) (Bcl-2-binding component 6) (Bcl-2-like protein 8) (Bcl2-L-8) (Bcl-xL/Bcl-2-associated death promoter) (Bcl2 antagonist of cell death)	BAD BBC6 BCL2L8	1	0.873295	1.05928	1.09018	0.91338	1.11046	0.960343	0.196182	0.280211	4	0.221937
BAF_HUMAN	Barrier-to-autointegration factor (Breakpoint cluster region protein 1) [Cleaved into: Barrier-to-autointegration factor, N-terminally processed]	BANF1 BAF BCRG1	9	0.924312	1.06633	1.03461	0.956599	1.07078	0.937064	0.0664353	0.184437	22	-0.222735
BAG1_HUMAN	BAG family molecular chaperone regulator 1 (BAG-1) (Bcl-2-associated athanogene 1)	BAG1 HAP	2	0.881351	1.03506	1.10805	0.943288	0.965778	1.11647	0.286707	0.132957	1	-0.0193201
BAG2_HUMAN	BAG family molecular chaperone regulator 2 (BAG-2) (Bcl-2-associated athanogene 2)	BAG2	15	1.07147	0.943403	0.940961	1.08743	0.985244	0.925145	-0.210276	-0.163006	21	0.124537
BAG3_HUMAN	BAG family molecular chaperone regulator 3 (BAG-3) (Bcl-2-associated athanogene 3) (Bcl-2-binding protein Bis) (Docking protein CAIR-1)	BAG3 BIS	17	1.00423	0.982634	1.00369	1.01615	0.989153	1.01635	-0.000244713	-0.0351039	48	0.190534
BAG4_HUMAN	BAG family molecular chaperone regulator 4 (BAG-4) (Bcl-2-associated athanogene 4) (Silencer of death domains)	BAG4 SODD	2	1.08423	1.04735	0.83994	1.11208	0.944849	0.933965	-0.310066	-0.142512	5	-0.0570343
BAG5_HUMAN	BAG family molecular chaperone regulator 5 (BAG-5) (Bcl-2-associated athanogene 5)	BAG5 KIAA0873	9	1.01738	0.985902	1.00016	1.02175	1.00226	0.954714	-0.0612636	-0.0365598	15	0.00798114
BAG6_HUMAN	Large proline-rich protein BAG6 (BAG family molecular chaperone regulator 6) (BCL2-associated athanogene 6) (BAG-6) (HLA-B-associated transcript 3) (Protein G3) (Protein Scythe)	BAG6 BAT3 G3	20	1.03117	1.00576	0.985084	1.05016	0.989441	0.93223	-0.118905	-0.060958	26	-0.0813733
BAIP2_HUMAN	Brain-specific angiogenesis inhibitor 1-associated protein 2 (BAI-associated protein 2) (BAI1-associated protein 2) (Protein BAP2) (Fas ligand-associated factor 3) (FLAF3) (Insulin receptor substrate p53/p58) (IRS-58) (IRSp53/58) (Insulin receptor substrate protein of 53 kDa) (IRSp53) (Insulin receptor substrate p53)	BAIAP2	6	0.962289	1.00304	1.04709	0.945296	1.02204	1.00864	0.107712	0.0862321	4	0.0771675
BAP29_HUMAN	B-cell receptor-associated protein 29 (BCR-associated protein 29) (Bap29)	BCAP29 BAP29	5	0.979657	1.03056	0.989414	0.972137	1.00149	1.05732	0.0677377	0.0580019	11	-0.0172867
BAP31_HUMAN	B-cell receptor-associated protein 31 (BCR-associated protein 31) (Bap31) (6C6-AG tumor-associated antigen) (Protein CDM) (p28)	BCAP31 BAP31 DXS1357E	34	0.893613	1.01841	1.12308	0.91937	0.981051	1.11738	0.305576	0.141142	49	0.209718
BASI_HUMAN	Basigin (5F7) (Collagenase stimulatory factor) (Extracellular matrix metalloproteinase inducer) (EMMPRIN) (Leukocyte activation antigen M6) (OK blood group antigen) (Tumor cell-derived collagenase stimulatory factor) (TCSF) (CD antigen CD147)	BSG UNQ6505/PRO21383	35	1.01568	1.02169	0.938693	1.0056	1.02082	0.970988	-0.0821279	0.0150936	36	0.0362891
BASP1_HUMAN	Brain acid soluble protein 1 (22 kDa neuronal tissue-enriched acidic protein) (Neuronal axonal membrane protein NAP-22)	BASP1 NAP22	47	0.926839	1.04862	1.03024	0.945537	1.0241	1.04504	0.148472	0.146626	47	0.179618
BAX_HUMAN	Apoptosis regulator BAX (Bcl-2-like protein 4) (Bcl2-L-4)	BAX BCL2L4	18	0.98698	1.00051	0.989651	0.95819	1.02447	1.01107	0.040696	0.0580689	10	0.0316935
BAZ1A_HUMAN	Bromodomain adjacent to zinc finger domain protein 1A (ATP-dependent chromatin-remodeling protein) (ATP-utilizing chromatin assembly and remodeling factor 1) (hACF1) (CHRAC subunit ACF1) (Williams syndrome transcription factor-related chromatin-remodeling factor 180) (WCRF180) (hWALp1)	BAZ1A ACF1 WCRF180 HSPC317	8	1.19417	0.919075	0.846022	1.18269	0.909716	0.894518	-0.450068	-0.378172	8	-0.188414
BAZ1B_HUMAN	Tyrosine-protein kinase BAZ1B (EC 2.7.10.2) (Bromodomain adjacent to zinc finger domain protein 1B) (Williams syndrome transcription factor) (Williams-Beuren syndrome chromosomal region 10 protein) (Williams-Beuren syndrome chromosomal region 9 protein) (hWALp2)	BAZ1B WBSC10 WBSCR10 WBSCR9 WSTF	28	1.03971	0.983222	0.97618	1.09182	0.94164	0.975272	-0.126909	-0.147038	28	-0.406345
BCAR1_HUMAN	Breast cancer anti-estrogen resistance protein 1 (CRK-associated substrate) (Cas scaffolding protein family member 1) (p130cas)	BCAR1 CAS CASS1 CRKAS	4	1.06533	0.952056	1.03971	1.07063	0.928359	0.997149	-0.0688526	-0.183946	6	0.212224
BCAR3_HUMAN	Breast cancer anti-estrogen resistance protein 3 (Novel SH2-containing protein 2) (SH2 domain-containing protein 3B)	BCAR3 NSP2 SH2D3B UNQ271/PRO308	2	1.21302	0.901663	0.846846	1.19593	0.891691	0.900467	-0.46391	-0.42573	8	-0.0574784
BCAT1_HUMAN	Branched-chain-amino-acid aminotransferase, cytosolic (BCAT(c)) (EC 2.6.1.42) (Protein ECA39)	BCAT1 BCT1 ECA39	12	1.09022	0.986189	0.891057	1.12463	0.978246	0.885343	-0.318089	-0.172935	22	0.128443
BCAT2_HUMAN	Branched-chain-amino-acid aminotransferase, mitochondrial (BCAT(m)) (EC 2.6.1.42) (Placental protein 18) (PP18)	BCAT2 BCATM BCT2 ECA40	9	0.893975	0.996463	1.10279	0.908868	1.04927	1.03599	0.245855	0.181911	5	0.584418
BCCIP_HUMAN	BRCA2 and CDKN1A-interacting protein (P21- and CDK-associated protein 1) (Protein TOK-1)	BCCIP TOK1	13	1.18887	0.958426	0.875362	1.21316	0.93812	0.865457	-0.464441	-0.340892	17	-0.196711
BCL10_HUMAN	B-cell lymphoma/leukemia 10 (B-cell CLL/lymphoma 10) (Bcl-10) (CARD-containing molecule enhancing NF-kappa-B) (CARD-like apoptotic protein) (hCLAP) (CED-3/ICH-1 prodomain homologous E10-like regulator) (CIPER) (Cellular homolog of vCARMEN) (cCARMEN) (Cellular-E10) (c-E10) (Mammalian CARD-containing adapter molecule E10) (mE10)	BCL10 CIPER CLAP	4	0.986027	1.0506	1.00231	0.9319	1.02976	1.05642	0.102284	0.117787	5	-0.162209
BCLF1_HUMAN	Bcl-2-associated transcription factor 1 (Btf) (BCLAF1 and THRAP3 family member 1)	BCLAF1 BTF KIAA0164	28	1.00894	1.03859	0.938681	1.02112	1.03273	0.909837	-0.135298	0.029054	43	-0.161462
BCR_HUMAN	Breakpoint cluster region protein (EC 2.7.11.1) (Renal carcinoma antigen NY-REN-26)	BCR BCR1 D22S11	1	1.17389	0.997776	0.784927	0.949412	1.13764	0.87908	-0.345852	0.0132157	5	-0.110774
BD1L1_HUMAN	Biorientation of chromosomes in cell division protein 1-like 1	BOD1L1 BOD1L FAM44A KIAA1327	3	1.04054	0.999651	0.989754	1.07733	0.963103	0.952896	-0.124627	-0.109764	4	0.0863055
BDH2_HUMAN	3-hydroxybutyrate dehydrogenase type 2 (EC 1.1.1.-) (EC 1.1.1.30) (Dehydrogenase/reductase SDR family member 6) (Oxidoreductase UCPA) (R-beta-hydroxybutyrate dehydrogenase) (Short chain dehydrogenase/reductase family 15C member 1)	BDH2 DHRS6 SDR15C1 UNQ6308/PRO20933	7	0.924467	1.07863	1.02849	0.836324	1.13052	1.05871	0.247004	0.328682	6	0.326296
BECN1_HUMAN	Beclin-1 (Coiled-coil myosin-like BCL2-interacting protein) (Protein GT197) [Cleaved into: Beclin-1-C 35 kDa; Beclin-1-C 37 kDa]	BECN1 GT197	2	0.887175	0.94668	1.20273	0.906104	0.920803	1.22296	0.435829	0.0584371	2	0.0109621
BGAL_HUMAN	Beta-galactosidase (EC 3.2.1.23) (Acid beta-galactosidase) (Lactase) (Elastin receptor 1)	GLB1 ELNR1	17	0.80983	1.06093	1.18107	0.812142	0.998098	1.2171	0.564026	0.343542	9	0.693481
BGH3_HUMAN	Transforming growth factor-beta-induced protein ig-h3 (Beta ig-h3) (Kerato-epithelin) (RGD-containing collagen-associated protein) (RGD-CAP)	TGFBI BIGH3	9	0.974844	1.02938	0.977858	1.0452	0.982912	0.940299	-0.0740648	-0.00505465	9	0.271497
BICD1_HUMAN	Protein bicaudal D homolog 1 (Bic-D 1)	BICD1	3	0.992342	0.969635	1.04052	1.01953	0.913419	1.09139	0.0833276	-0.0959776	3	0.666628
BICD2_HUMAN	Protein bicaudal D homolog 2 (Bic-D 2)	BICD2 KIAA0699	14	1.05071	0.970769	1.01105	1.05935	0.937805	1.02026	-0.0548694	-0.144988	19	-0.0466247
BID_HUMAN	BH3-interacting domain death agonist (p22 BID) (BID) [Cleaved into: BH3-interacting domain death agonist p15 (p15 BID); BH3-interacting domain death agonist p13 (p13 BID); BH3-interacting domain death agonist p11 (p11 BID)]	BID	12	0.959346	0.987557	1.03489	1.00856	0.997733	1.00535	0.0523781	0.0131204	8	0.043268
BIEA_HUMAN	Biliverdin reductase A (BVR A) (EC 1.3.1.24) (Biliverdin-IX alpha-reductase)	BLVRA BLVR BVR	16	0.96256	0.997313	1.05986	0.953111	1.02427	1.05636	0.143655	0.0775243	19	0.118902
BIG1_HUMAN	Brefeldin A-inhibited guanine nucleotide-exchange protein 1 (Brefeldin A-inhibited GEP 1) (ADP-ribosylation factor guanine nucleotide-exchange factor 1) (p200 ARF guanine nucleotide exchange factor) (p200 ARF-GEP1)	ARFGEF1 ARFGEP1 BIG1	15	1.00383	0.977456	1.04532	1.01206	0.969466	1.01076	0.0282867	-0.0502211	16	0.0245446
BIG2_HUMAN	Brefeldin A-inhibited guanine nucleotide-exchange protein 2 (Brefeldin A-inhibited GEP 2) (ADP-ribosylation factor guanine nucleotide-exchange factor 2)	ARFGEF2 ARFGEP2 BIG2	6	0.975749	1.03342	0.975885	1.01325	0.995191	1.00444	-0.00619762	0.0284506	3	0.288572
BIG3_HUMAN	Brefeldin A-inhibited guanine nucleotide-exchange protein 3 (ARFGEF family member 3)	ARFGEF3 BIG3 C6orf92 KIAA1244	2	1.06638	0.995742	0.921834	1.09233	0.941937	0.962481	-0.196363	-0.156294	4	-0.189818
BIN1_HUMAN	Myc box-dependent-interacting protein 1 (Amphiphysin II) (Amphiphysin-like protein) (Box-dependent myc-interacting protein 1) (Bridging integrator 1)	BIN1 AMPHL	33	1.009	1.01022	0.961733	1.01852	1.03283	0.956373	-0.0800223	0.0109385	25	-0.197044
BIN3_HUMAN	Bridging integrator 3	BIN3	3	0.963161	1.02209	1.11381	0.970212	1.02708	1.00094	0.127317	0.083931	6	-0.0439003
BIP_HUMAN	Endoplasmic reticulum chaperone BiP (EC 3.6.4.10) (78 kDa glucose-regulated protein) (GRP-78) (Binding-immunoglobulin protein) (BiP) (Heat shock protein 70 family protein 5) (HSP70 family protein 5) (Heat shock protein family A member 5) (Immunoglobulin heavy chain-binding protein)	HSPA5 GRP78	163	1.00156	1.00033	0.994572	0.988088	1.00445	1.00472	0.00698777	0.0109595	221	0.116299
BIRC6_HUMAN	Baculoviral IAP repeat-containing protein 6 (EC 2.3.2.27) (BIR repeat-containing ubiquitin-conjugating enzyme) (BRUCE) (RING-type E3 ubiquitin transferase BIRC6) (Ubiquitin-conjugating BIR domain enzyme apollon) (APOLLON)	BIRC6 KIAA1289	17	1.12058	0.955962	0.911247	1.11469	0.914391	0.920613	-0.287155	-0.257492	6	0.064713
BL1S1_HUMAN	Biogenesis of lysosome-related organelles complex 1 subunit 1 (BLOC-1 subunit 1) (GCN5-like protein 1) (Protein RT14)	BLOC1S1 BLOS1 GCN5L1 RT14	2	0.999908	0.936568	1.0733	0.915599	1.20755	0.827788	-0.0216318	0.152441	4	0.0489502
BL1S2_HUMAN	Biogenesis of lysosome-related organelles complex 1 subunit 2 (BLOC-1 subunit 2) (Centrosome-associated protein)	BLOC1S2 BLOS2 CEAP	3	0.967144	1.04705	1.01914	0.970502	1.00331	0.975647	0.0415865	0.0812512	6	0.0565822
BL1S3_HUMAN	Biogenesis of lysosome-related organelles complex 1 subunit 3 (BLOC-1 subunit 3)	BLOC1S3 BLOS3	2	1.01861	0.797673	1.21016	0.969741	0.927744	1.13433	0.237379	-0.208302	3	0.201053
BLMH_HUMAN	Bleomycin hydrolase (BH) (BLM hydrolase) (BMH) (EC 3.4.22.40)	BLMH	13	0.976012	1.1067	0.911718	0.942502	0.954799	1.12788	0.0803656	0.0999999	22	0.00507208
BLVRB_HUMAN	Flavin reductase (NADPH) (FR) (EC 1.5.1.30) (Biliverdin reductase B) (BVR-B) (EC 1.3.1.24) (Biliverdin-IX beta-reductase) (Green heme-binding protein) (GHBP) (NADPH-dependent diaphorase) (NADPH-flavin reductase) (FLR)	BLVRB FLR	12	0.921265	0.992316	1.10498	0.941676	1.02794	1.08189	0.231293	0.116815	24	0.123576
BMS1_HUMAN	Ribosome biogenesis protein BMS1 homolog (Ribosome assembly protein BMS1 homolog)	BMS1 BMS1L KIAA0187	10	0.99333	1.08674	0.896519	1.03188	1.00778	0.918296	-0.158089	0.0477827	11	-0.123284
BOLA2_HUMAN	BolA-like protein 2	BOLA2 BOLA2A My016; BOLA2B	6	1.0368	0.98128	0.982544	1.04827	0.982803	0.947134	-0.111959	-0.0862206	12	-0.160424
BOP1_HUMAN	Ribosome biogenesis protein BOP1 (Block of proliferation 1 protein)	BOP1 KIAA0124	3	1.09468	0.986612	0.903924	1.06391	0.873813	1.11119	-0.106752	-0.216966	6	-0.122662
BORG2_HUMAN	Cdc42 effector protein 3 (Binder of Rho GTPases 2) (MSE55-related Cdc42-binding protein)	CDC42EP3 BORG2 CEP3	1	0.812258	1.2597	0.93534	0.654165	1.03516	1.38425	0.642465	0.647597	4	0.305292
BORG5_HUMAN	Cdc42 effector protein 1 (Binder of Rho GTPases 5) (Serum protein MSE55)	CDC42EP1 BORG5 CEP1 MSE55	2	1.10706	1.0144	0.849385	1.08819	1.08327	0.778702	-0.432519	-0.0663227	10	-0.281207
BPNT1_HUMAN	3'(2'),5'-bisphosphate nucleotidase 1 (EC 3.1.3.7) (Bisphosphate 3'-nucleotidase 1) (PAP-inositol 1,4-phosphatase) (PIP)	BPNT1	17	0.95153	1.03492	1.00768	0.920595	1.03289	1.01621	0.112642	0.143622	22	0.247071
BRAP_HUMAN	BRCA1-associated protein (EC 2.3.2.27) (BRAP2) (Impedes mitogenic signal propagation) (IMP) (RING finger protein 52) (RING-type E3 ubiquitin transferase BRAP2) (Renal carcinoma antigen NY-REN-63)	BRAP RNF52	3	0.95558	1.05601	0.976998	1.06694	0.966572	0.96122	-0.0592774	0.000827018	2	0.335463
BRAT1_HUMAN	BRCA1-associated ATM activator 1 (BRCA1-associated protein required for ATM activation protein 1)	BRAT1 BAAT1 C7orf27	4	1.22745	0.821222	0.923071	1.16679	0.892246	0.953743	-0.351017	-0.483431	4	-0.000377909
BRCC3_HUMAN	Lys-63-specific deubiquitinase BRCC36 (EC 3.4.19.-) (BRCA1-A complex subunit BRCC36) (BRCA1/BRCA2-containing complex subunit 3) (BRCA1/BRCA2-containing complex subunit 36) (BRISC complex subunit BRCC36)	BRCC3 BRCC36 C6.1A CXorf53	8	0.97189	0.960262	1.03483	0.935755	1.03011	1.02151	0.108514	0.060615	10	0.00396827
BRD8_HUMAN	Bromodomain-containing protein 8 (Skeletal muscle abundant protein) (Skeletal muscle abundant protein 2) (Thyroid hormone receptor coactivating protein of 120 kDa) (TrCP120) (p120)	BRD8 SMAP SMAP2	1	1.14516	0.94779	0.878559	1.0968	0.920027	0.9862	-0.267842	-0.26323	4	-0.0445274
BRE1A_HUMAN	E3 ubiquitin-protein ligase BRE1A (BRE1-A) (hBRE1) (EC 2.3.2.27) (RING finger protein 20) (RING-type E3 ubiquitin transferase BRE1A)	RNF20 BRE1A	7	1.11082	0.983795	0.877171	1.05727	0.973596	0.949749	-0.247709	-0.147071	15	-0.199343
BRE1B_HUMAN	E3 ubiquitin-protein ligase BRE1B (BRE1-B) (EC 2.3.2.27) (95 kDa retinoblastoma-associated protein) (RBP95) (RING finger protein 40) (RING-type E3 ubiquitin transferase BRE1B)	RNF40 BRE1B KIAA0661	10	1.00586	0.928396	0.992494	1.05013	0.961675	0.985887	-0.0551876	-0.121283	19	-0.147823
BRI3B_HUMAN	BRI3-binding protein (I3-binding protein) (Cervical cancer 1 proto-oncogene-binding protein KG19) (HCCRBP-1)	BRI3BP KG19	3	1.06864	1.02067	0.936617	1.04791	1.01698	0.940961	-0.172776	-0.0547379	3	-0.0503891
BRK1_HUMAN	Protein BRICK1 (BRK1)	BRK1 C3orf10 HSPC300 MDS027	7	1.06013	1.02943	0.945672	1.12219	1.09854	0.717057	-0.405495	-0.0365684	8	0.0206822
BROX_HUMAN	BRO1 domain-containing protein BROX (BRO1 domain- and CAAX motif-containing protein)	BROX BROFTI C1orf58	11	1.02462	1.01301	0.97488	1.00692	1.04023	0.954647	-0.0743504	0.0152555	7	0.00925438
BRX1_HUMAN	Ribosome biogenesis protein BRX1 homolog (Brix domain-containing protein 2)	BRIX1 BRIX BXDC2	9	1.0338	0.997317	0.972583	1.01314	1.00428	0.94713	-0.0926318	-0.032255	9	-0.198399
BSDC1_HUMAN	BSD domain-containing protein 1	BSDC1 UNQ2494/PRO5781	2	1.00459	0.943542	1.05939	1.03179	0.962091	1.01104	0.0236534	-0.0956802	2	-0.637001
BT3L4_HUMAN	Transcription factor BTF3 homolog 4 (Basic transcription factor 3-like 4)	BTF3L4	11	0.96476	0.995368	1.01212	0.972232	1.03418	0.987074	0.0454982	0.0670877	19	-0.0669375
BTAF1_HUMAN	TATA-binding protein-associated factor 172 (EC 3.6.4.-) (ATP-dependent helicase BTAF1) (B-TFIID transcription factor-associated 170 kDa subunit) (TAF(II)170) (TBP-associated factor 172) (TAF-172)	BTAF1 TAF172	12	1.06083	0.96504	1.00079	1.05978	0.96529	0.959329	-0.113859	-0.135633	18	0.0318157
BTF3_HUMAN	Transcription factor BTF3 (Nascent polypeptide-associated complex subunit beta) (NAC-beta) (RNA polymerase B transcription factor 3)	BTF3 NACB OK/SW-cl.8	30	1.16174	0.937023	0.868436	1.1882	0.931122	0.858757	-0.444128	-0.330934	33	-0.265327
BUB3_HUMAN	Mitotic checkpoint protein BUB3	BUB3	27	1.08008	0.943932	0.968219	1.11004	0.899834	0.993161	-0.159122	-0.248631	44	-0.30596
BUD31_HUMAN	Protein BUD31 homolog (Protein EDG-2) (Protein G10 homolog)	BUD31 EDG2	5	1.07775	0.980568	0.963753	1.08228	0.992304	0.969002	-0.160395	-0.130777	14	-0.463043
BYST_HUMAN	Bystin	BYSL ENP1	6	1.11738	0.93243	0.932666	1.19789	0.88127	0.922003	-0.31917	-0.351946	8	-0.22712
BZW1_HUMAN	Basic leucine zipper and W2 domain-containing protein 1 (Protein Orf)	BZW1 BZAP45 KIAA0005	52	1.07384	0.961105	0.923652	1.09721	0.982554	0.924274	-0.232404	-0.159623	65	-0.305699
BZW2_HUMAN	Basic leucine zipper and W2 domain-containing protein 2	BZW2 HSPC028 MSTP017	23	1.04789	0.996889	0.945126	1.08989	0.985771	0.924554	-0.193131	-0.108419	16	-0.147873
C10_HUMAN	Protein C10	C12orf57 C10	1	1.12936	0.792524	1.07748	1.05071	1.14817	0.738681	-0.288093	-0.191504	7	0.0640156
C170B_HUMAN	Centrosomal protein of 170 kDa protein B (Centrosomal protein 170B) (Cep170B)	CEP170B FAM68C KIAA0284	1	0.805029	1.10827	1.1191	0.933192	1.02173	1.05426	0.325608	0.295983	1	0.167432
C19L1_HUMAN	CWF19-like protein 1 (C19L1)	CWF19L1	16	1.11666	0.98109	0.879748	1.08852	0.990771	0.902394	-0.307281	-0.161235	11	-0.421703
C1GLT_HUMAN	Glycoprotein-N-acetylgalactosamine 3-beta-galactosyltransferase 1 (EC 2.4.1.122) (B3Gal-T8) (Core 1 O-glycan T-synthase) (Core 1 UDP-galactose:N-acetylgalactosamine-alpha-R beta 1,3-galactosyltransferase 1) (Beta-1,3-galactosyltransferase) (Core 1 beta1,3-galactosyltransferase 1) (C1GalT1) (Core 1 beta3-Gal-T1)	C1GALT1	3	1.01041	0.947415	1.03016	0.997911	0.966072	1.11142	0.0916767	-0.0698292	6	0.0163652
C1QBP_HUMAN	Complement component 1 Q subcomponent-binding protein, mitochondrial (ASF/SF2-associated protein p32) (Glycoprotein gC1qBP) (C1qBP) (Hyaluronan-binding protein 1) (Mitochondrial matrix protein p32) (gC1q-R protein) (p33) (SF2AP32)	C1QBP GC1QBP HABP1 SF2P32	20	1.00271	1.02435	0.948084	1.01436	1.00801	0.949051	-0.0884152	0.0108773	38	0.0938668
C1TC_HUMAN	C-1-tetrahydrofolate synthase, cytoplasmic (C1-THF synthase) [Cleaved into: C-1-tetrahydrofolate synthase, cytoplasmic, N-terminally processed] [Includes: Methylenetetrahydrofolate dehydrogenase (EC 1.5.1.5); Methenyltetrahydrofolate cyclohydrolase (EC 3.5.4.9); Formyltetrahydrofolate synthetase (EC 6.3.4.3)]	MTHFD1 MTHFC MTHFD	114	1.05863	1.00857	0.928871	1.04896	1.01792	0.923553	-0.186177	-0.0566136	103	-0.206078
C1TM_HUMAN	Monofunctional C1-tetrahydrofolate synthase, mitochondrial (EC 6.3.4.3) (Formyltetrahydrofolate synthetase)	MTHFD1L FTHFSDC1	32	1.11075	0.99411	0.885051	1.13284	0.981103	0.877609	-0.348001	-0.183765	35	-0.0284915
C2AIL_HUMAN	CDKN2AIP N-terminal-like protein (CDKN2A-interacting protein N-terminal-like protein)	CDKN2AIPNL	1	0.996728	0.931021	1.08368	1.02742	1.03379	0.92063	-0.0188323	-0.0447343	10	-0.294741
C2CD5_HUMAN	C2 domain-containing protein 5 (C2 domain-containing phosphoprotein of 138 kDa)	C2CD5 CDP138 KIAA0528	7	0.973276	0.988836	1.08056	0.964808	1.02941	0.942703	0.0587079	0.0581912	2	-0.345177
C2D1A_HUMAN	Coiled-coil and C2 domain-containing protein 1A (Akt kinase-interacting protein 1) (Five prime repressor element under dual repression-binding protein 1) (FRE under dual repression-binding protein 1) (Freud-1) (Putative NF-kappa-B-activating protein 023N)	CC2D1A AKI1	10	1.02696	1.01098	1.00642	1.03417	1.00571	0.936354	-0.0862458	-0.0314412	6	-0.0825835
C2D1B_HUMAN	Coiled-coil and C2 domain-containing protein 1B (Five prime repressor element under dual repression-binding protein 2) (FRE under dual repression-binding protein 2) (Freud-2)	CC2D1B KIAA1836	6	0.968149	1.06524	0.978318	0.975455	1.00247	1.03151	0.047843	0.088647	12	0.000206974
C43BP_HUMAN	nan		13	0.961651	1.03052	1.01384	0.937523	1.00335	1.06022	0.12684	0.0988423	9	0.156602
CA2D1_HUMAN	Voltage-dependent calcium channel subunit alpha-2/delta-1 (Voltage-gated calcium channel subunit alpha-2/delta-1) [Cleaved into: Voltage-dependent calcium channel subunit alpha-2-1; Voltage-dependent calcium channel subunit delta-1]	CACNA2D1 CACNL2A CCHL2A MHS3	21	0.913874	0.921513	1.21159	0.834625	0.972611	1.26152	0.501399	0.116371	15	0.873269
CAB39_HUMAN	Calcium-binding protein 39 (MO25alpha) (Protein Mo25)	CAB39 MO25 CGI-66	15	1.07699	0.956988	0.917356	1.08241	0.993431	0.92848	-0.226379	-0.147095	30	-0.19077
CAB45_HUMAN	45 kDa calcium-binding protein (Cab45) (Stromal cell-derived factor 4) (SDF-4)	SDF4 CAB45 PSEC0034	25	0.883303	1.08237	1.05169	0.885363	1.0326	1.10119	0.283226	0.257574	21	0.360538
CACO2_HUMAN	Calcium-binding and coiled-coil domain-containing protein 2 (Antigen nuclear dot 52 kDa protein) (Nuclear domain 10 protein NDP52) (Nuclear domain 10 protein 52) (Nuclear dot protein 52)	CALCOCO2 NDP52	2	1.0423	1.05515	0.88343	1.05458	1.03481	0.885409	-0.245418	-0.00481907	4	0.490163
CACP_HUMAN	Carnitine O-acetyltransferase (Carnitine acetylase) (EC 2.3.1.137) (EC 2.3.1.7) (Carnitine acetyltransferase) (CAT) (CrAT)	CRAT CAT1	13	0.885738	1.04483	1.10358	0.877066	1.03782	1.10675	0.326404	0.240562	8	0.270941
CADH2_HUMAN	Cadherin-2 (CDw325) (Neural cadherin) (N-cadherin) (CD antigen CD325)	CDH2 CDHN NCAD	13	0.917449	0.996263	1.09572	0.900791	0.987551	1.13053	0.291956	0.125781	19	0.097309
CAF1A_HUMAN	Chromatin assembly factor 1 subunit A (CAF-1 subunit A) (Chromatin assembly factor I p150 subunit) (CAF-I 150 kDa subunit) (CAF-I p150) (hp150)	CHAF1A CAF CAF1P150	2	1.25886	0.890455	0.802404	1.31554	0.841914	0.817861	-0.667721	-0.571705	1	-0.558893
CAF1B_HUMAN	Chromatin assembly factor 1 subunit B (CAF-1 subunit B) (Chromatin assembly factor I p60 subunit) (CAF-I 60 kDa subunit) (CAF-I p60) (M-phase phosphoprotein 7)	CHAF1B CAF1A CAF1P60 MPHOSPH7 MPP7	2	1.12117	0.968096	0.885158	1.10756	0.982912	0.888721	-0.329285	-0.192012	7	-0.102609
CALD1_HUMAN	Caldesmon (CDM)	CALD1 CAD CDM	76	0.882835	1.01379	1.13004	0.926942	0.995708	1.0947	0.298073	0.151391	110	0.188567
CALM3_HUMAN	Calmodulin-3	CALM3 CALML2 CAM3 CAMC CAMIII	64	0.917194	1.04329	1.05221	0.928751	1.01851	1.05678	0.19222	0.159463	128	-0.0631593
CALR_HUMAN	Calreticulin (CRP55) (Calregulin) (Endoplasmic reticulum resident protein 60) (ERp60) (HACBP) (grp60)	CALR CRTC	116	0.927086	1.03864	1.04978	0.929676	1.01911	1.04722	0.175542	0.148214	146	0.295232
CALU_HUMAN	Calumenin (Crocalbin) (IEF SSP 9302)	CALU	72	0.89678	1.02495	1.11436	0.93226	1.01199	1.07143	0.257066	0.155556	117	0.295897
CALX_HUMAN	Calnexin (IP90) (Major histocompatibility complex class I antigen-binding protein p88) (p90)	CANX	66	0.966243	1.0235	1.01745	0.991977	1.00297	1.01147	0.0512866	0.0494816	101	0.139264
CAMP1_HUMAN	Calmodulin-regulated spectrin-associated protein 1	CAMSAP1	5	1.04514	0.990907	0.987041	1.05168	1.00376	0.922917	-0.135471	-0.0720827	5	0.175788
CAMP2_HUMAN	Calmodulin-regulated spectrin-associated protein 2 (Calmodulin-regulated spectrin-associated protein 1-like protein 1)	CAMSAP2 CAMSAP1L1 KIAA1078	4	1.14054	0.900918	0.922828	1.09063	0.979702	0.838073	-0.3428	-0.247499	8	-0.0547202
CAN1_HUMAN	Calpain-1 catalytic subunit (EC 3.4.22.52) (Calcium-activated neutral proteinase 1) (CANP 1) (Calpain mu-type) (Calpain-1 large subunit) (Cell proliferation-inducing gene 30 protein) (Micromolar-calpain) (muCANP)	CAPN1 CANPL1 PIG30	42	0.911001	1.02702	1.07486	0.882944	1.04296	1.07052	0.258276	0.206613	57	0.135281
CAN2_HUMAN	Calpain-2 catalytic subunit (EC 3.4.22.53) (Calcium-activated neutral proteinase 2) (CANP 2) (Calpain M-type) (Calpain large polypeptide L2) (Calpain-2 large subunit) (Millimolar-calpain) (M-calpain)	CAPN2 CANPL2	97	0.938216	0.992569	1.09338	0.926538	1.00625	1.08922	0.227089	0.100159	157	0.0716285
CANB1_HUMAN	Calcineurin subunit B type 1 (Protein phosphatase 2B regulatory subunit 1) (Protein phosphatase 3 regulatory subunit B alpha isoform 1)	PPP3R1 CNA2 CNB	17	0.954014	1.00359	1.04456	0.93585	1.02685	1.04273	0.143413	0.103482	14	-0.0203099
CAND1_HUMAN	Cullin-associated NEDD8-dissociated protein 1 (Cullin-associated and neddylation-dissociated protein 1) (TBP-interacting protein of 120 kDa A) (TBP-interacting protein 120A) (p120 CAND1)	CAND1 KIAA0829 TIP120 TIP120A	83	1.01649	0.996517	0.995008	1.01471	1.02237	0.958883	-0.0562245	-0.00888601	93	-0.0179965
CANT1_HUMAN	Soluble calcium-activated nucleotidase 1 (SCAN-1) (EC 3.6.1.6) (Apyrase homolog) (Putative MAPK-activating protein PM09) (Putative NF-kappa-B-activating protein 107)	CANT1 SHAPY	7	1.09339	0.943122	0.94383	1.05001	0.927862	1.05111	-0.105345	-0.195854	2	0.522371
CAP1_HUMAN	Adenylyl cyclase-associated protein 1 (CAP 1)	CAP1 CAP	128	0.947866	1.02846	1.04061	0.951164	1.02677	1.0322	0.126313	0.114042	186	0.0883341
CAP2_HUMAN	Adenylyl cyclase-associated protein 2 (CAP 2)	CAP2	24	0.928085	0.988434	1.108	0.931893	0.988297	1.101	0.248104	0.0878338	28	0.393874
CAPAM_HUMAN	mRNA (2'-O-methyladenosine-N(6)-)-methyltransferase (EC 2.1.1.62) (Cap-specific adenosine methyltransferase) (CAPAM) (hCAPAM) (Phosphorylated CTD-interacting factor 1) (hPCIF1) (Protein phosphatase 1 regulatory subunit 121)	PCIF1 C20orf67 CAPAM PPP1R121	2	0.883202	1.06776	1.06801	1.04114	1.01688	0.92613	0.0526152	0.11988	1	-0.0283899
CAPR1_HUMAN	Caprin-1 (Cell cycle-associated protein 1) (Cytoplasmic activation- and proliferation-associated protein 1) (GPI-anchored membrane protein 1) (GPI-anchored protein p137) (GPI-p137) (p137GPI) (Membrane component chromosome 11 surface marker 1) (RNA granule protein 105)	CAPRIN1 GPIAP1 GPIP137 M11S1 RNG105	31	1.13611	0.931362	0.898223	1.16642	0.896727	0.90818	-0.349993	-0.333014	67	-0.151307
CAPZB_HUMAN	F-actin-capping protein subunit beta (CapZ beta)	CAPZB	42	0.967221	0.991282	1.02503	0.930632	1.03474	1.0545	0.132011	0.0942153	59	0.106131
CARF_HUMAN	CDKN2A-interacting protein (Collaborator of ARF)	CDKN2AIP CARF	19	1.00075	0.993785	1.02425	0.990259	0.989423	1.04135	0.0530315	-0.00564558	13	-0.1304
CARM1_HUMAN	Histone-arginine methyltransferase CARM1 (EC 2.1.1.319) (Coactivator-associated arginine methyltransferase 1) (Protein arginine N-methyltransferase 4)	CARM1 PRMT4	7	0.990631	0.970784	1.04297	0.939889	0.968708	1.01981	0.0960039	0.007187	11	-0.145473
CASC4_HUMAN	nan		4	0.986773	0.958131	1.07503	0.951123	0.973207	1.06432	0.142906	-0.00468959	3	0.400127
CASP1_HUMAN	Caspase-1 (CASP-1) (EC 3.4.22.36) (Interleukin-1 beta convertase) (IL-1BC) (Interleukin-1 beta-converting enzyme) (ICE) (IL-1 beta-converting enzyme) (p45) [Cleaved into: Caspase-1 subunit p20; Caspase-1 subunit p10]	CASP1 IL1BC IL1BCE	1	0.974573	1.11151	0.903163	1.09183	1.03852	0.834	-0.249206	0.0587271	3	0.581754
CASP2_HUMAN	Caspase-2 (CASP-2) (EC 3.4.22.55) (Neural precursor cell expressed developmentally down-regulated protein 2) (NEDD-2) (Protease ICH-1) [Cleaved into: Caspase-2 subunit p18; Caspase-2 subunit p13; Caspase-2 subunit p12]	CASP2 ICH1 NEDD2	1	1.19545	0.842155	0.937495	1.21108	0.840609	0.94987	-0.35058	-0.516089	6	-0.415074
CASP3_HUMAN	Caspase-3 (CASP-3) (EC 3.4.22.56) (Apopain) (Cysteine protease CPP32) (CPP-32) (Protein Yama) (SREBP cleavage activity 1) (SCA-1) [Cleaved into: Caspase-3 subunit p17; Caspase-3 subunit p12]	CASP3 CPP32	12	0.952256	1.01009	1.00345	1.00425	0.990095	1.00753	0.0401235	0.032291	17	0.0165681
CASP7_HUMAN	Caspase-7 (CASP-7) (EC 3.4.22.60) (Apoptotic protease Mch-3) (CMH-1) (ICE-like apoptotic protease 3) (ICE-LAP3) [Cleaved into: Caspase-7 subunit p20; Caspase-7 subunit p11]	CASP7 MCH3	3	1.02004	1.00177	0.997758	0.960779	1.09078	0.882805	-0.0769876	0.0785057	5	-0.0508151
CASP8_HUMAN	Caspase-8 (CASP-8) (EC 3.4.22.61) (Apoptotic cysteine protease) (Apoptotic protease Mch-5) (CAP4) (FADD-homologous ICE/ced-3-like protease) (FADD-like ICE) (FLICE) (ICE-like apoptotic protease 5) (MORT1-associated ced-3 homolog) (MACH) [Cleaved into: Caspase-8 subunit p18; Caspase-8 subunit p10]	CASP8 MCH5	4	0.831962	1.02308	1.2043	0.941287	0.93475	1.14601	0.408762	0.144138	5	-0.287769
CATA_HUMAN	Catalase (EC 1.11.1.6)	CAT	31	0.946459	1.05971	0.984508	0.978827	1.03389	1.00674	0.0487147	0.121005	16	-0.000834967
CATB_HUMAN	Cathepsin B (EC 3.4.22.1) (APP secretase) (APPS) (Cathepsin B1) [Cleaved into: Cathepsin B light chain; Cathepsin B heavy chain]	CTSB CPSB	40	0.800903	1.05608	1.17472	0.792673	1.07111	1.15799	0.549718	0.416667	56	0.625375
CATC_HUMAN	Dipeptidyl peptidase 1 (EC 3.4.14.1) (Cathepsin C) (Cathepsin J) (Dipeptidyl peptidase I) (DPP-I) (DPPI) (Dipeptidyl transferase) [Cleaved into: Dipeptidyl peptidase 1 exclusion domain chain (Dipeptidyl peptidase I exclusion domain chain); Dipeptidyl peptidase 1 heavy chain (Dipeptidyl peptidase I heavy chain); Dipeptidyl peptidase 1 light chain (Dipeptidyl peptidase I light chain)]	CTSC CPPI	26	0.959517	1.01002	1.0323	0.934246	1.02128	1.04765	0.135383	0.101256	21	0.0581947
CATD_HUMAN	Cathepsin D (EC 3.4.23.5) [Cleaved into: Cathepsin D light chain; Cathepsin D heavy chain]	CTSD CPSD	106	0.781119	1.07655	1.17695	0.751369	1.07603	1.20263	0.63502	0.490462	101	0.553573
CATIN_HUMAN	Cactin (Renal carcinoma antigen NY-REN-24)	CACTIN C19orf29	1	0.994474	0.969772	1.04179	1.04503	0.951048	1.00929	0.008428	-0.0861218	2	-0.288839
CATL1_HUMAN	Cathepsin L1 (EC 3.4.22.15) (Cathepsin L) (Major excreted protein) (MEP) [Cleaved into: Cathepsin L1 heavy chain; Cathepsin L1 light chain]	CTSL CTSL1	10	0.99007	1.04338	0.967469	0.941734	1.07107	1.00185	0.0279763	0.130663	2	0.269799
CAV1_HUMAN	Caveolin-1	CAV1 CAV	25	0.932952	0.983817	1.0877	0.957226	0.978464	1.0825	0.19942	0.0541232	38	-0.0738107
CAVN1_HUMAN	Caveolae-associated protein 1 (Cavin-1) (Polymerase I and transcript release factor)	CAVIN1 PTRF FKSG13	37	0.929446	0.939819	1.12704	0.943776	0.981355	1.10171	0.250661	0.0361718	43	0.0819488
CAZA1_HUMAN	F-actin-capping protein subunit alpha-1 (CapZ alpha-1)	CAPZA1	25	0.948979	1.03629	1.03622	0.957583	1.04234	1.00884	0.101056	0.124667	60	0.0707939
CAZA2_HUMAN	F-actin-capping protein subunit alpha-2 (CapZ alpha-2)	CAPZA2	24	0.98389	1.0145	1.06179	0.922438	1.02651	1.05657	0.152896	0.0992105	40	0.095968
CBL_HUMAN	E3 ubiquitin-protein ligase CBL (EC 2.3.2.27) (Casitas B-lineage lymphoma proto-oncogene) (Proto-oncogene c-Cbl) (RING finger protein 55) (RING-type E3 ubiquitin transferase CBL) (Signal transduction protein CBL)	CBL CBL2 RNF55	3	1.12425	0.983	0.864108	1.03111	0.973482	0.99665	-0.21436	-0.138336	2	0.239101
CBPA4_HUMAN	Carboxypeptidase A4 (EC 3.4.17.-) (Carboxypeptidase A3)	CPA4 CPA3 UNQ694/PRO1339	7	1.07905	0.902851	0.957026	1.07083	0.946956	1.02668	-0.116941	-0.217283	9	0.955671
CBPD_HUMAN	Carboxypeptidase D (EC 3.4.17.22) (Metallocarboxypeptidase D) (gp180)	CPD	16	0.870879	1.07331	1.0811	0.869684	1.01574	1.16258	0.365362	0.262747	6	0.05758
CBR1_HUMAN	Carbonyl reductase [NADPH] 1 (EC 1.1.1.184) (15-hydroxyprostaglandin dehydrogenase [NADP(+)]) (EC 1.1.1.141) (EC 1.1.1.197) (20-beta-hydroxysteroid dehydrogenase) (NADPH-dependent carbonyl reductase 1) (EC 1.1.1.53) (Prostaglandin 9-ketoreductase) (PG-9-KR) (Prostaglandin-E(2) 9-reductase) (EC 1.1.1.189) (Short chain dehydrogenase/reductase family 21C member 1)	CBR1 CBR CRN SDR21C1	55	0.954283	1.03705	1.00394	0.973615	1.01891	0.999184	0.055291	0.0928018	80	0.222323
CBR3_HUMAN	Carbonyl reductase [NADPH] 3 (EC 1.1.1.184) (NADPH-dependent carbonyl reductase 3) (Short chain dehydrogenase/reductase family 21C member 2)	CBR3	20	0.992769	1.01875	0.985885	0.939309	1.0482	0.969592	0.0178703	0.0977575	25	-0.11619
CBWD1_HUMAN	COBW domain-containing protein 1 (Cobalamin synthase W domain-containing protein 1) (COBP) (NPC-A-6 COBW domain-containing protein 1) (NPC-A-6)	CBWD1	2	0.927247	1.08352	0.994689	0.974556	0.994162	1.03953	0.0972047	0.12672	6	0.144164
CBX1_HUMAN	Chromobox protein homolog 1 (HP1Hsbeta) (Heterochromatin protein 1 homolog beta) (HP1 beta) (Heterochromatin protein p25) (M31) (Modifier 1 protein) (p25beta)	CBX1 CBX	5	0.983074	0.92938	1.04634	1.02101	0.930095	1.05026	0.0653672	-0.107789	7	-0.319617
CBX3_HUMAN	Chromobox protein homolog 3 (HECH) (Heterochromatin protein 1 homolog gamma) (HP1 gamma) (Modifier 2 protein)	CBX3	31	1.08157	0.93257	0.961731	1.11221	0.931434	0.963841	-0.187994	-0.234876	21	-0.420233
CBX5_HUMAN	Chromobox protein homolog 5 (Antigen p25) (Heterochromatin protein 1 homolog alpha) (HP1 alpha)	CBX5 HP1A	29	1.00481	0.943325	1.05596	1.03984	0.938485	1.03248	0.0306939	-0.119524	33	-0.509067
CC124_HUMAN	Coiled-coil domain-containing protein 124	CCDC124	20	1.00928	1.01213	0.962405	1.00669	0.988663	0.998944	-0.0398823	-0.0110087	22	-0.125243
CC50A_HUMAN	Cell cycle control protein 50A (P4-ATPase flippase complex beta subunit TMEM30A) (Transmembrane protein 30A)	TMEM30A C6orf67 CDC50A	5	1.01957	0.972062	0.962468	1.02803	0.906402	1.05996	-0.0195094	-0.125246	3	0.00851274
CCAR1_HUMAN	Cell division cycle and apoptosis regulator protein 1 (Cell cycle and apoptosis regulatory protein 1) (CARP-1) (Death inducer with SAP domain)	CCAR1 CARP1 DIS	19	1.02325	1.0089	1.00597	1.06514	0.974174	0.97498	-0.0760838	-0.0745822	43	-0.00359064
CCAR2_HUMAN	Cell cycle and apoptosis regulator protein 2 (Cell division cycle and apoptosis regulator protein 2) (DBIRD complex subunit KIAA1967) (Deleted in breast cancer gene 1 protein) (DBC-1) (DBC.1) (NET35) (p30 DBC)	CCAR2 DBC1 KIAA1967	38	1.00877	1.00987	0.960541	1.00359	1.02257	0.964884	-0.0637105	0.0142972	48	-0.189631
CCD12_HUMAN	Coiled-coil domain-containing protein 12	CCDC12	4	1.09536	0.962128	0.934914	1.11916	0.982101	0.929322	-0.248331	-0.187786	3	-0.0659117
CCD22_HUMAN	Coiled-coil domain-containing protein 22	CCDC22 CXorf37 JM1	9	0.947733	0.996539	1.04274	0.982352	1.01707	1.02495	0.0995322	0.0612769	19	0.023909
CCD43_HUMAN	Coiled-coil domain-containing protein 43	CCDC43	4	0.994157	0.971013	1.11472	0.986204	0.952334	1.01561	0.103761	-0.0422007	5	0.179236
CCD47_HUMAN	Coiled-coil domain-containing protein 47 (Calumin)	CCDC47 GK001 MSTP041 PSEC0077	21	0.992105	1.03066	0.975867	1.00285	0.973025	1.01165	-0.00560318	0.00571988	36	0.0650927
CCD50_HUMAN	Coiled-coil domain-containing protein 50 (Protein Ymer)	CCDC50 C3orf6	6	0.965552	1.02697	1.05564	0.957837	1.0365	0.990403	0.0884654	0.101423	9	-0.0162497
CCD58_HUMAN	Coiled-coil domain-containing protein 58	CCDC58	5	0.980754	1.02039	0.995612	1.01655	1.03372	0.949031	-0.0387291	0.0406662	7	0.14468
CCD91_HUMAN	Coiled-coil domain-containing protein 91 (GGA-binding partner) (p56 accessory protein)	CCDC91 GGABP HSD8	5	0.935924	1.00773	1.0802	0.92121	1.03273	1.20067	0.294541	0.13575	3	0.182396
CCD93_HUMAN	Coiled-coil domain-containing protein 93	CCDC93	15	0.938001	1.03461	1.05096	0.968971	1.04504	0.998086	0.103377	0.12523	5	0.126707
CCD9B_HUMAN	Coiled-coil domain-containing protein 9B	CCDC9B C15orf52	4	0.972823	0.981667	1.04664	1.06301	1.01584	0.890814	-0.0747236	-0.0262148	8	0.246259
CCDB1_HUMAN	Cyclin-D1-binding protein 1 (Grap2 and cyclin-D-interacting protein) (Human homolog of Maid)	CCNDBP1 DIP1 GCIP HHM	2	1.10665	0.928807	0.948658	1.19507	0.898563	0.892351	-0.321827	-0.332078	2	0.000445713
CCDC6_HUMAN	Coiled-coil domain-containing protein 6 (Papillary thyroid carcinoma-encoded protein) (Protein H4)	CCDC6 D10S170 TST1	15	0.928748	1.05893	1.03614	0.981153	0.984326	1.00452	0.0959079	0.0969561	13	0.0415128
CCHL_HUMAN	Cytochrome c-type heme lyase (CCHL) (EC 4.4.1.17) (Holocytochrome c-type synthase)	HCCS CCHL	8	1.03699	1.03351	1.01216	1.01552	0.988666	0.976779	-0.0455405	-0.0217553	8	0.184835
CCN1_HUMAN	CCN family member 1 (Cellular communication network factor 1) (Cysteine-rich angiogenic inducer 61) (Insulin-like growth factor-binding protein 10) (IBP-10) (IGF-binding protein 10) (IGFBP-10) (Protein CYR61) (Protein GIG1)	CCN1 CYR61 GIG1 IGFBP10	4	1.05013	0.939974	1.00128	1.04073	0.939661	1.00828	-0.0572084	-0.15363	21	-0.104282
CCN2_HUMAN	CCN family member 2 (Cellular communication network factor 2) (Connective tissue growth factor) (Hypertrophic chondrocyte-specific protein 24) (Insulin-like growth factor-binding protein 8) (IBP-8) (IGF-binding protein 8) (IGFBP-8)	CCN2 CTGF HCS24 IGFBP8	4	0.869849	0.855006	1.33043	0.847554	0.972235	1.16375	0.535234	0.0865844	23	0.0052352
CCND1_HUMAN	G1/S-specific cyclin-D1 (B-cell lymphoma 1 protein) (BCL-1) (BCL-1 oncogene) (PRAD1 oncogene)	CCND1 BCL1 PRAD1	2	0.95825	0.661166	1.44321	0.969609	1.00905	1.0258	0.336037	-0.238931	2	0.137965
CCNK_HUMAN	Cyclin-K	CCNK CPR4	2	1.06512	0.994062	0.92535	1.08368	1.00049	0.894998	-0.239462	-0.107421	3	0.173977
CCNY_HUMAN	Cyclin-Y (Cyc-Y) (Cyclin box protein 1) (Cyclin fold protein 1) (cyclin-X)	CCNY C10orf9 CBCP1 CFP1	3	0.810376	1.07851	1.14675	0.841593	1.05834	1.11955	0.456303	0.371493	5	0.35424
CCS_HUMAN	Copper chaperone for superoxide dismutase (Superoxide dismutase copper chaperone)	CCS	5	0.870446	1.04166	1.11392	0.843833	1.07035	1.06849	0.348185	0.301051	4	0.00455358
CD123_HUMAN	Cell division cycle protein 123 homolog (Protein D123) (HT-1080) (PZ32)	CDC123 C10orf7 D123	2	1.17009	0.94124	0.854914	1.30341	0.855449	0.814895	-0.565184	-0.460759	11	-0.092846
CD151_HUMAN	CD151 antigen (GP27) (Membrane glycoprotein SFA-1) (Platelet-endothelial tetraspan antigen 3) (PETA-3) (Tetraspanin-24) (Tspan-24) (CD antigen CD151)	CD151 TSPAN24	19	0.909529	1.03514	1.04651	0.894523	1.06339	1.03613	0.207201	0.218055	16	0.218193
CD166_HUMAN	CD166 antigen (Activated leukocyte cell adhesion molecule) (CD antigen CD166)	ALCAM MEMD	52	1.08803	1.03841	0.853992	0.966414	1.07977	0.927312	-0.204507	0.0463302	57	0.0998295
CD276_HUMAN	CD276 antigen (4Ig-B7-H3) (B7 homolog 3) (B7-H3) (Costimulatory molecule) (CD antigen CD276)	CD276 B7H3 PSEC0249 UNQ309/PRO352	7	0.930422	1.00511	1.04148	0.885675	1.07359	1.04989	0.204037	0.194492	2	0.359227
CD2AP_HUMAN	CD2-associated protein (Adapter protein CMS) (Cas ligand with multiple SH3 domains)	CD2AP	27	0.990298	1.00896	1.01633	1.00468	0.981992	1.01866	0.028686	-0.00301406	17	0.0738442
CD2B2_HUMAN	CD2 antigen cytoplasmic tail-binding protein 2 (CD2 cytoplasmic domain-binding protein 2) (CD2 tail-binding protein 2) (U5 snRNP 52K protein) (U5-52K)	CD2BP2 KIAA1178	4	1.03863	0.99848	0.957291	1.02629	1.02742	0.923217	-0.135177	-0.0276497	12	-0.235232
CD37L_HUMAN	Hsp90 co-chaperone Cdc37-like 1 (Hsp90-associating relative of Cdc37)	CDC37L1 CDC37B HARC	2	0.882198	1.01199	1.13361	0.926965	0.948453	1.15998	0.342632	0.115542	2	0.493601
CD44_HUMAN	CD44 antigen (CDw44) (Epican) (Extracellular matrix receptor III) (ECMR-III) (GP90 lymphocyte homing/adhesion receptor) (HUTCH-I) (Heparan sulfate proteoglycan) (Hermes antigen) (Hyaluronate receptor) (Phagocytic glycoprotein 1) (PGP-1) (Phagocytic glycoprotein I) (PGP-I) (CD antigen CD44)	CD44 LHR MDU2 MDU3 MIC4	44	0.937877	0.985864	1.09747	0.942265	0.990243	1.09176	0.219582	0.0718193	64	0.219061
CD47_HUMAN	Leukocyte surface antigen CD47 (Antigenic surface determinant protein OA3) (Integrin-associated protein) (IAP) (Protein MER6) (CD antigen CD47)	CD47 MER6	6	0.965872	1.04855	0.999801	0.973905	0.977115	1.03393	0.0680474	0.0616195	6	0.182803
CD59_HUMAN	CD59 glycoprotein (1F5 antigen) (20 kDa homologous restriction factor) (HRF-20) (HRF20) (MAC-inhibitory protein) (MAC-IP) (MEM43 antigen) (Membrane attack complex inhibition factor) (MACIF) (Membrane inhibitor of reactive lysis) (MIRL) (Protectin) (CD antigen CD59)	CD59 MIC11 MIN1 MIN2 MIN3 MSK21	15	0.900162	1.00413	1.09016	0.888404	1.02857	1.15133	0.325148	0.184523	34	0.0376311
CD63_HUMAN	CD63 antigen (Granulophysin) (Lysosomal-associated membrane protein 3) (LAMP-3) (Melanoma-associated antigen ME491) (OMA81H) (Ocular melanoma-associated antigen) (Tetraspanin-30) (Tspan-30) (CD antigen CD63)	CD63 MLA1 TSPAN30	3	0.916186	1.06142	1.00306	0.936288	1.00549	1.02258	0.128939	0.157574	23	0.341275
CD81_HUMAN	CD81 antigen (26 kDa cell surface protein TAPA-1) (Target of the antiproliferative antibody 1) (Tetraspanin-28) (Tspan-28) (CD antigen CD81)	CD81 TAPA1 TSPAN28	4	0.97693	0.999817	1.02503	0.92272	0.957882	1.10702	0.166023	0.0436817	8	0.192306
CD97_HUMAN	nan		5	0.987027	1.11937	0.894878	1.04046	0.999012	0.935908	-0.147091	0.0614407	7	0.033051
CD9_HUMAN	CD9 antigen (5H9 antigen) (Cell growth-inhibiting gene 2 protein) (Leukocyte antigen MIC3) (Motility-related protein) (MRP-1) (Tetraspanin-29) (Tspan-29) (p24) (CD antigen CD9)	CD9 MIC3 TSPAN29 GIG2	8	0.891089	1.07638	1.0337	0.840801	1.0999	1.10793	0.306103	0.330046	11	0.351322
CDC16_HUMAN	Cell division cycle protein 16 homolog (Anaphase-promoting complex subunit 6) (APC6) (CDC16 homolog) (CDC16Hs) (Cyclosome subunit 6)	CDC16 ANAPC6	9	1.00698	0.991119	0.970369	1.05011	0.965419	0.983681	-0.0738526	-0.0721077	6	0.0187052
CDC23_HUMAN	Cell division cycle protein 23 homolog (Anaphase-promoting complex subunit 8) (APC8) (Cyclosome subunit 8)	CDC23 ANAPC8	6	1.00697	0.975531	1.00228	1.00264	1.00719	0.985465	-0.0158355	-0.019613	8	0.0537026
CDC26_HUMAN	Anaphase-promoting complex subunit CDC26 (Anaphase-promoting complex subunit 12) (APC12) (Cell division cycle protein 26 homolog)	CDC26 ANAPC12 C9orf17	4	0.994392	1.05944	0.942359	1.05946	1.01451	0.89752	-0.158423	0.0144371	2	-0.187765
CDC27_HUMAN	Cell division cycle protein 27 homolog (Anaphase-promoting complex subunit 3) (APC3) (CDC27 homolog) (CDC27Hs) (H-NUC)	CDC27 ANAPC3 D0S1430E D17S978E	9	1.20409	0.891713	0.900604	1.2123	0.871229	0.913376	-0.41372	-0.454955	9	-0.278864
CDC37_HUMAN	Hsp90 co-chaperone Cdc37 (Hsp90 chaperone protein kinase-targeting subunit) (p50Cdc37) [Cleaved into: Hsp90 co-chaperone Cdc37, N-terminally processed]	CDC37 CDC37A	43	1.00579	1.0178	0.967577	1.02974	0.985993	0.950077	-0.0860235	-0.0227527	30	0.186634
CDC42_HUMAN	Cell division control protein 42 homolog (EC 3.6.5.2) (G25K GTP-binding protein)	CDC42	25	0.94635	1.03431	1.03731	0.986053	0.99683	1.03245	0.0993671	0.0719549	37	-0.0927495
CDC5L_HUMAN	Cell division cycle 5-like protein (Cdc5-like protein) (Pombe cdc5-related protein)	CDC5L KIAA0432 PCDC5RP	19	1.01669	0.986562	0.999587	1.02368	1.02046	0.963787	-0.0557315	-0.0239772	30	-0.100348
CDC73_HUMAN	Parafibromin (Cell division cycle protein 73 homolog) (Hyperparathyroidism 2 protein)	CDC73 C1orf28 HRPT2	17	1.08986	0.964493	0.913965	1.1331	0.933205	0.942252	-0.260009	-0.228151	8	-0.204287
CDK12_HUMAN	Cyclin-dependent kinase 12 (EC 2.7.11.22) (EC 2.7.11.23) (Cdc2-related kinase, arginine/serine-rich) (CrkRS) (Cell division cycle 2-related protein kinase 7) (CDC2-related protein kinase 7) (Cell division protein kinase 12) (hCDK12)	CDK12 CRK7 CRKRS KIAA0904	5	0.997104	1.00853	0.990858	1.01677	0.999846	0.979292	-0.0316252	-0.00388953	3	0.0995169
CDK17_HUMAN	Cyclin-dependent kinase 17 (EC 2.7.11.22) (Cell division protein kinase 17) (PCTAIRE-motif protein kinase 2) (Serine/threonine-protein kinase PCTAIRE-2)	CDK17 PCTAIRE2 PCTK2	3	0.999421	0.991544	1.01048	1.12995	0.950479	0.918322	-0.141651	-0.130472	13	-0.140547
CDK1_HUMAN	Cyclin-dependent kinase 1 (CDK1) (EC 2.7.11.22) (EC 2.7.11.23) (Cell division control protein 2 homolog) (Cell division protein kinase 1) (p34 protein kinase)	CDK1 CDC2 CDC28A CDKN1 P34CDC2	19	1.18453	0.899691	0.906173	1.23282	0.906287	0.874667	-0.440808	-0.420368	45	-0.542542
CDK2_HUMAN	Cyclin-dependent kinase 2 (EC 2.7.11.22) (Cell division protein kinase 2) (p33 protein kinase)	CDK2 CDKN2	5	1.27083	0.9008	0.85054	1.23958	0.852917	0.897864	-0.522306	-0.517938	3	-0.504875
CDK4_HUMAN	Cyclin-dependent kinase 4 (EC 2.7.11.22) (Cell division protein kinase 4) (PSK-J3)	CDK4	5	1.10379	0.913574	1.02527	1.05774	0.88583	1.0243	-0.0764003	-0.264375	9	0.0846159
CDK5_HUMAN	Cyclin-dependent-like kinase 5 (EC 2.7.11.1) (Cell division protein kinase 5) (Serine/threonine-protein kinase PSSALRE) (Tau protein kinase II catalytic subunit) (TPKII catalytic subunit)	CDK5 CDKN5	7	0.927579	1.07408	1.02714	0.891409	1.06358	1.06022	0.198647	0.233168	5	0.238021
CDK6_HUMAN	Cyclin-dependent kinase 6 (EC 2.7.11.22) (Cell division protein kinase 6) (Serine/threonine-protein kinase PLSTIRE)	CDK6 CDKN6	4	0.945907	1.05672	1.09004	0.949698	0.956382	1.0656	0.185371	0.0849683	2	0.49794
CDK9_HUMAN	Cyclin-dependent kinase 9 (EC 2.7.11.22) (EC 2.7.11.23) (C-2K) (Cell division cycle 2-like protein kinase 4) (Cell division protein kinase 9) (Serine/threonine-protein kinase PITALRE) (Tat-associated kinase complex catalytic subunit)	CDK9 CDC2L4 TAK	1	1.01034	0.954924	1.03907	0.998361	0.883589	1.15767	0.127021	-0.128784	3	0.0959216
CDKAL_HUMAN	Threonylcarbamoyladenosine tRNA methylthiotransferase (EC 2.8.4.5) (CDK5 regulatory subunit-associated protein 1-like 1) (tRNA-t(6)A37 methylthiotransferase)	CDKAL1	4	1.1039	0.910242	0.972119	1.10845	0.987171	0.936517	-0.213281	-0.222725	7	-0.269486
CDN2A_HUMAN	Cyclin-dependent kinase inhibitor 2A (Cyclin-dependent kinase 4 inhibitor A) (CDK4I) (Multiple tumor suppressor 1) (MTS-1) (p16-INK4a) (p16-INK4) (p16INK4A)	CDKN2A CDKN2 MTS1	4	0.929903	1.01922	1.04233	1.00259	1.04687	0.938346	0.0345564	0.0973273	8	-0.486827
CDV3_HUMAN	Protein CDV3 homolog	CDV3 H41	19	1.01221	1.0229	0.98269	1.09398	0.988569	0.919745	-0.146495	-0.0655132	45	-0.136502
CE022_HUMAN	UPF0489 protein C5orf22	C5orf22	1	1.11191	0.841802	1.04246	0.923291	1.18116	0.853481	-0.103234	-0.0230724	7	-0.0418144
CE051_HUMAN	UPF0600 protein C5orf51	C5orf51	3	0.94829	1.07469	0.970412	0.964024	1.06597	0.968429	0.019923	0.16277	3	0.00764525
CE170_HUMAN	Centrosomal protein of 170 kDa (Cep170) (KARP-1-binding protein) (KARP1-binding protein)	CEP170 FAM68A KAB KIAA0470	58	0.955019	0.943963	1.11194	0.978449	0.932311	1.08775	0.186127	-0.0432421	107	-0.205565
CEBPZ_HUMAN	CCAAT/enhancer-binding protein zeta (CCAAT-box-binding transcription factor) (CBF) (CCAAT-binding factor)	CEBPZ CBF2	6	1.11061	0.945076	0.889806	1.15413	1.01	0.832894	-0.395196	-0.212654	18	0.0879044
CEGT_HUMAN	Ceramide glucosyltransferase (EC 2.4.1.80) (GLCT-1) (Glucosylceramide synthase) (GCS) (UDP-glucose ceramide glucosyltransferase) (UDP-glucose:N-acylsphingosine D-glucosyltransferase)	UGCG	1	0.848575	1.04247	1.14053	0.974506	0.848538	1.23427	0.38375	0.048598	7	0.178725
CELF1_HUMAN	CUGBP Elav-like family member 1 (CELF-1) (50 kDa nuclear polyadenylated RNA-binding protein) (Bruno-like protein 2) (CUG triplet repeat RNA-binding protein 1) (CUG-BP1) (CUG-BP- and ETR-3-like factor 1) (Deadenylation factor CUG-BP) (Embryo deadenylation element-binding protein homolog) (EDEN-BP homolog) (RNA-binding protein BRUNOL-2)	CELF1 BRUNOL2 CUGBP CUGBP1 NAB50	14	1.02199	0.981417	0.96379	1.03097	1.02571	0.945391	-0.104809	-0.0329177	32	-0.130925
CENPB_HUMAN	Major centromere autoantigen B (Centromere protein B) (CENP-B)	CENPB	6	1.01982	1.01568	0.931361	1.00571	0.997212	0.99451	-0.0735323	-0.00906005	7	-0.498299
CENPH_HUMAN	Centromere protein H (CENP-H) (Interphase centromere complex protein 35)	CENPH ICEN35	2	0.947766	0.848454	1.24023	1.05089	0.950104	1.00324	0.160528	-0.152577	3	-0.370606
CEP41_HUMAN	Centrosomal protein of 41 kDa (Cep41) (Testis-specific gene A14 protein)	CEP41 TSGA14	7	0.949738	1.06082	0.992729	0.985936	1.03538	0.972015	0.0216781	0.115088	2	0.239481
CEP44_HUMAN	Centrosomal protein of 44 kDa (Cep44) (HBV PreS1-transactivated protein 3) (PS1TP3)	CEP44 KIAA1712	1	0.911072	1.01956	1.08873	0.984579	0.954842	1.0796	0.194966	0.0590335	4	-0.444811
CEP55_HUMAN	Centrosomal protein of 55 kDa (Cep55) (Up-regulated in colon cancer 6)	CEP55 C10orf3 URCC6	6	1.29375	0.82595	0.755214	1.41046	0.768873	0.823724	-0.776263	-0.761386	11	-0.392903
CEP97_HUMAN	Centrosomal protein of 97 kDa (Cep97) (Leucine-rich repeat and IQ domain-containing protein 2)	CEP97 LRRIQ2	7	1.20311	0.966002	0.890769	1.22056	0.93012	0.839003	-0.487224	-0.354366	10	-0.333323
CERS2_HUMAN	Ceramide synthase 2 (CerS2) (EC 2.3.1.-) (LAG1 longevity assurance homolog 2) (SP260) (Sphingosine N-acyltransferase CERS2) (EC 2.3.1.24) (Tumor metastasis-suppressor gene 1 protein)	CERS2 LASS2 TMSG1	4	1.02191	1.00468	1.00145	1.05729	0.970072	0.968683	-0.0777299	-0.0743722	8	-0.0667046
CETN2_HUMAN	Centrin-2 (Caltractin isoform 1)	CETN2 CALT CEN2	9	1.00154	0.985017	1.02042	1.06036	0.932477	1.015	-0.0180601	-0.104703	6	-0.381629
CF298_HUMAN	Cilia- and flagella-associated protein 298 (Protein kurly homolog)	CFAP298 C21orf48 C21orf59	2	1.1045	0.983326	0.88844	1.03779	0.996988	0.956907	-0.215556	-0.112759	3	-0.641761
CFA20_HUMAN	Cilia- and flagella-associated protein 20 (Basal body up-regulated protein 22) (Transcription factor IIB)	CFAP20 BUG22 C16orf80 GTL3	6	1.02404	0.976756	0.958201	1.08483	1.01725	0.908245	-0.176097	-0.080502	4	0.167045
CFA36_HUMAN	Cilia- and flagella-associated protein 36 (Coiled-coil domain-containing protein 104)	CFAP36 CCDC104 UNQ163/PRO189	2	0.935174	0.96095	1.12619	0.980621	1.03911	0.971878	0.127615	0.0614067	5	0.082979
CFDP1_HUMAN	Craniofacial development protein 1 (Bucentaur)	CFDP1 BCNT CENP-29	4	0.9271	1.13512	0.935334	0.951503	1.03406	0.996423	0.0396535	0.206044	3	-0.251134
CG050_HUMAN	Uncharacterized protein C7orf50	C7orf50 FP15621	8	0.985315	0.996526	0.929182	1.06404	1.00405	0.879376	-0.179811	-0.0337005	3	-0.277329
CGAT2_HUMAN	Chondroitin sulfate N-acetylgalactosaminyltransferase 2 (EC 2.4.1.174) (Chondroitin beta-1,4-N-acetylgalactosaminyltransferase 2) (Beta4GalNAcT-2) (GalNAcT-2)	CSGALNACT2 CHGN2 GALNACT2 PRO0082	2	1.06289	1.02878	0.888076	0.812928	1.19094	0.978018	0.00374748	0.251924	1	0.657338
CGBP1_HUMAN	CGG triplet repeat-binding protein 1 (CGG-binding protein 1) (20 kDa CGG-binding protein) (p20-CGGBP DNA-binding protein)	CGGBP1 CGGBP	4	0.981895	1.02156	0.997784	1.07285	1.01432	0.936053	-0.0868101	-0.0118952	3	-0.40484
CH033_HUMAN	UPF0488 protein C8orf33	C8orf33	3	1.05023	0.967772	0.987775	1.10899	0.972936	0.912177	-0.185154	-0.153396	7	-0.10286
CH037_HUMAN	Protein C8orf37	C8orf37 smalltalk	1	1.04263	1.04634	0.893178	0.926753	0.982266	1.11505	0.0218199	0.0445255	1	-0.322952
CH10_HUMAN	10 kDa heat shock protein, mitochondrial (Hsp10) (10 kDa chaperonin) (Chaperonin 10) (CPN10) (Early-pregnancy factor) (EPF)	HSPE1	27	1.0501	1.02145	0.927327	1.06982	1.00316	0.901735	-0.212988	-0.0663715	40	0.0370026
CH60_HUMAN	60 kDa heat shock protein, mitochondrial (EC 5.6.1.7) (60 kDa chaperonin) (Chaperonin 60) (CPN60) (Heat shock protein 60) (HSP-60) (Hsp60) (HuCHA60) (Mitochondrial matrix protein P1) (P60 lymphocyte protein)	HSPD1 HSP60	167	1.06199	0.984755	0.936922	1.08127	0.957797	0.946881	-0.186118	-0.141932	249	-0.0682629
CHAP1_HUMAN	Chromosome alignment-maintaining phosphoprotein 1 (Zinc finger protein 828)	CHAMP1 C13orf8 CAMP CHAMP KIAA1802 ZNF828	9	1.02752	1.00944	0.957647	1.03627	1.04455	0.919537	-0.13701	-0.00706674	10	-0.194423
CHD4_HUMAN	Chromodomain-helicase-DNA-binding protein 4 (CHD-4) (EC 3.6.4.12) (ATP-dependent helicase CHD4) (Mi-2 autoantigen 218 kDa protein) (Mi2-beta)	CHD4	66	1.08863	0.962151	0.927269	1.09705	0.947431	0.928049	-0.236404	-0.194856	94	-0.329832
CHD8_HUMAN	Chromodomain-helicase-DNA-binding protein 8 (CHD-8) (EC 3.6.4.12) (ATP-dependent helicase CHD8) (Helicase with SNF2 domain 1)	CHD8 HELSNF1 KIAA1564	4	1.10855	0.948171	0.927254	1.0837	0.947376	0.996689	-0.189199	-0.20971	3	-0.0880252
CHERP_HUMAN	Calcium homeostasis endoplasmic reticulum protein (ERPROT 213-21) (SR-related CTD-associated factor 6)	CHERP DAN26 SCAF6	13	1.0683	0.999227	0.905142	1.07887	0.986799	0.949444	-0.211735	-0.112564	14	-0.0786809
CHID1_HUMAN	Chitinase domain-containing protein 1 (Stabilin-1-interacting chitinase-like protein) (SI-CLP)	CHID1 GL008 PSEC0104 SB139	12	0.84512	1.04548	1.14423	0.838727	1.0172	1.15478	0.449251	0.292636	1	-0.0534877
CHIP_HUMAN	E3 ubiquitin-protein ligase CHIP (EC 2.3.2.27) (Antigen NY-CO-7) (CLL-associated antigen KW-8) (Carboxy terminus of Hsp70-interacting protein) (RING-type E3 ubiquitin transferase CHIP) (STIP1 homology and U box-containing protein 1)	STUB1 CHIP PP1131	9	1.05994	0.963381	0.995434	1.04428	1.00265	0.935325	-0.124774	-0.0982432	10	0.121616
CHM1A_HUMAN	Charged multivesicular body protein 1a (Chromatin-modifying protein 1a) (CHMP1a) (Vacuolar protein sorting-associated protein 46-1) (Vps46-1) (hVps46-1)	CHMP1A CHMP1 KIAA0047 PCOLN3 PRSM1	5	1.05632	0.954786	0.984038	1.05737	0.964123	0.994919	-0.0950445	-0.139494	12	-0.00121182
CHM2A_HUMAN	Charged multivesicular body protein 2a (Chromatin-modifying protein 2a) (CHMP2a) (Putative breast adenocarcinoma marker BC-2) (Vacuolar protein sorting-associated protein 2-1) (Vps2-1) (hVps2-1)	CHMP2A BC2 CHMP2	8	0.922251	1.08557	1.0101	0.863856	1.05221	1.0832	0.228855	0.259888	5	-0.185123
CHM2B_HUMAN	Charged multivesicular body protein 2b (CHMP2.5) (Chromatin-modifying protein 2b) (CHMP2b) (Vacuolar protein sorting-associated protein 2-2) (Vps2-2) (hVps2-2)	CHMP2B CGI-84	7	1.09449	0.929527	0.94014	1.06426	0.986304	0.879228	-0.247424	-0.172715	12	-0.0667419
CHM4A_HUMAN	Charged multivesicular body protein 4a (Chromatin-modifying protein 4a) (CHMP4a) (SNF7 homolog associated with Alix-2) (SNF7-1) (hSnf-1) (Vacuolar protein sorting-associated protein 32-1) (Vps32-1) (hVps32-1)	CHMP4A C14orf123 SHAX2 CDA04 HSPC134	8	0.921876	1.02371	1.01745	0.942189	0.999522	1.06354	0.158548	0.118191	3	-0.196186
CHM4B_HUMAN	Charged multivesicular body protein 4b (Chromatin-modifying protein 4b) (CHMP4b) (SNF7 homolog associated with Alix 1) (SNF7-2) (hSnf7-2) (Vacuolar protein sorting-associated protein 32-2) (Vps32-2) (hVps32-2)	CHMP4B C20orf178 SHAX1	14	1.00482	1.00625	0.987382	1.01099	1.00184	0.975379	-0.0384915	-0.00553228	19	-0.0669978
CHMP5_HUMAN	Charged multivesicular body protein 5 (Chromatin-modifying protein 5) (SNF7 domain-containing protein 2) (Vacuolar protein sorting-associated protein 60) (Vps60) (hVps60)	CHMP5 C9orf83 SNF7DC2 CGI-34 HSPC177 PNAS-114 PNAS-2	7	0.937527	1.04729	0.961104	0.958727	1.00886	0.978315	0.032506	0.11663	15	0.0283508
CHMP6_HUMAN	Charged multivesicular body protein 6 (Chromatin-modifying protein 6) (Vacuolar protein sorting-associated protein 20) (Vps20) (hVps20)	CHMP6 VPS20	2	0.904356	1.03436	1.08006	0.888135	0.998581	1.14139	0.309047	0.181439	4	0.17132
CHMP7_HUMAN	Charged multivesicular body protein 7 (Chromatin-modifying protein 7)	CHMP7	8	1.09001	0.94833	0.930404	1.10505	0.958054	0.930037	-0.238583	-0.203408	6	-0.0378359
CHP1_HUMAN	Calcineurin B homologous protein 1 (Calcineurin B-like protein) (Calcium-binding protein CHP) (Calcium-binding protein p22) (EF-hand calcium-binding domain-containing protein p22)	CHP1 CHP	8	0.992839	0.971854	0.964729	1.03764	0.977944	0.951715	-0.0830695	-0.0581504	13	0.216462
CHRD1_HUMAN	Cysteine and histidine-rich domain-containing protein 1 (CHORD domain-containing protein 1) (CHORD-containing protein 1) (CHP-1) (Protein morgana)	CHORDC1 CHP1	15	1.10344	0.973298	0.894807	1.09639	0.978114	0.895349	-0.2973	-0.172871	16	-0.13834
CHSP1_HUMAN	Calcium-regulated heat-stable protein 1 (Calcium-regulated heat-stable protein of 24 kDa) (CRHSP-24)	CARHSP1	6	1.0225	0.965196	1.00082	1.01237	0.972404	1.02405	-0.00718189	-0.070656	9	-0.270856
CHSTE_HUMAN	Carbohydrate sulfotransferase 14 (EC 2.8.2.35) (Dermatan 4-sulfotransferase 1) (D4ST-1) (hD4ST1)	CHST14 D4ST1 UNQ1925/PRO4400	6	0.952005	0.97129	1.09631	1.02786	0.964869	1.01605	0.0934649	-0.0311552	3	0.260221
CHTOP_HUMAN	Chromatin target of PRMT1 protein (Friend of PRMT1 protein) (Small arginine- and glycine-rich protein) (SRAG)	CHTOP C1orf77 FOP HT031 PP7704	8	0.952302	1.06251	0.975302	0.990411	1.02455	1.01112	0.0321422	0.103434	16	-0.0616669
CIA2A_HUMAN	Cytosolic iron-sulfur assembly component 2A (MIP18 family protein FAM96A)	CIAO2A CIA2A FAM96A	2	1.02155	1.11203	0.843769	0.951107	1.10306	0.923193	-0.159407	0.168134	2	0.354926
CIA2B_HUMAN	Cytosolic iron-sulfur assembly component 2B (MSS19-interacting protein of 18 kDa) (Mitotic spindle-associated MMXD complex subunit MIP18) (Protein FAM96B)	CIAO2B CIAB FAM96B MIP18 CGI-128 HSPC118	6	1.01823	1.02445	0.932052	1.07661	1.04291	0.88106	-0.20838	-0.0185441	15	-0.0434154
CIAO1_HUMAN	Probable cytosolic iron-sulfur protein assembly protein CIAO1 (WD repeat-containing protein 39)	CIAO1 CIA1 WDR39	10	0.985332	1.04063	0.952364	1.01879	0.990062	0.995334	-0.0413535	0.0187545	20	-0.0461652
CIP2A_HUMAN	Protein CIP2A (Cancerous inhibitor of PP2A) (p90 autoantigen)	CIP2A KIAA1524	14	1.22417	0.945364	0.832429	1.27705	0.929201	0.757874	-0.654597	-0.415809	10	-0.574156
CIP4_HUMAN	Cdc42-interacting protein 4 (Protein Felic) (Salt tolerant protein) (hSTP) (Thyroid receptor-interacting protein 10) (TR-interacting protein 10) (TRIP-10)	TRIP10 CIP4 STOT STP	6	1.00007	0.943383	1.06609	0.993527	0.964576	1.05618	0.09023	-0.0634232	8	-0.00510773
CIRBP_HUMAN	Cold-inducible RNA-binding protein (A18 hnRNP) (Glycine-rich RNA-binding protein CIRP)	CIRBP A18HNRNP CIRP	11	0.925119	1.01464	1.1236	0.923847	1.0135	1.08859	0.258574	0.133445	15	-0.101146
CISD1_HUMAN	CDGSH iron-sulfur domain-containing protein 1 (MitoNEET)	CISD1 C10orf70 ZCD1 MDS029	14	0.961069	1.04316	1.0241	0.980489	1.00578	1.0297	0.0811459	0.0774909	9	0.109171
CISY_HUMAN	Citrate synthase, mitochondrial (EC 2.3.3.1) (Citrate (Si)-synthase)	CS	56	0.993314	1.00759	0.991	1.02619	0.99317	0.991908	-0.0261945	-0.0133029	47	-0.0355585
CIZ1_HUMAN	Cip1-interacting zinc finger protein (CDKN1A-interacting zinc finger protein 1) (Nuclear protein NP94) (Zinc finger protein 356)	CIZ1 LSFR1 NP94 ZNF356	1	1.11745	0.971692	0.885654	1.12413	0.942736	0.921767	-0.310866	-0.227762	3	-0.661722
CK054_HUMAN	Ester hydrolase C11orf54 (EC 3.1.-.-)	C11orf54 LP4947 PTD012	7	0.950615	1.0301	1.00164	0.886676	1.01681	1.12057	0.206596	0.156707	6	0.215968
CK068_HUMAN	UPF0696 protein C11orf68 (Basophilic leukemia-expressed protein Bles03) (Protein p5326)	C11orf68 BLES03	16	0.885178	1.05353	1.11485	0.903668	1.03324	1.06324	0.283706	0.222252	15	-0.00716165
CK098_HUMAN	Uncharacterized protein C11orf98	C11orf98	1	1.08088	0.98679	0.914016	1.14574	0.974791	0.851967	-0.334658	-0.182249	4	-0.170262
CK5P1_HUMAN	Mitochondrial tRNA methylthiotransferase CDK5RAP1 (EC 2.8.4.3) (CDK5 activator-binding protein C42) (CDK5 regulatory subunit-associated protein 1) (mt-tRNA-2-methylthio-N6-dimethylallyladenosine synthase) (mt-tRNA-N6-(dimethylallyl)adenosine(37) methylthiotransferase)	CDK5RAP1 C20orf34 CGI-05 HSPC167	1	1.10846	0.968332	0.90079	0.98222	1.0648	0.935545	-0.184766	-0.039259	1	0.12563
CK5P3_HUMAN	CDK5 regulatory subunit-associated protein 3 (CDK5 activator-binding protein C53) (LXXLL/leucine-zipper-containing ARF-binding protein) (Protein HSF-27)	CDK5RAP3 IC53 LZAP MSTP016 OK/SW-cl.114 PP1553	14	0.975433	1.00173	1.04957	0.981451	1.01939	1.01557	0.0774924	0.0465467	17	0.0722727
CKAP4_HUMAN	Cytoskeleton-associated protein 4 (63-kDa cytoskeleton-linking membrane protein) (Climp-63) (p63)	CKAP4	154	0.880422	1.01195	1.13739	0.88439	1.00492	1.14002	0.367876	0.192601	183	0.399871
CKAP5_HUMAN	Cytoskeleton-associated protein 5 (Colonic and hepatic tumor overexpressed gene protein) (Ch-TOG)	CKAP5 KIAA0097	74	1.12245	0.952994	0.911253	1.13428	0.926498	0.931609	-0.292354	-0.264015	88	-0.077892
CKS1_HUMAN	Cyclin-dependent kinases regulatory subunit 1 (CKS-1)	CKS1B CKS1 PNAS-143 PNAS-16	4	1.13087	0.93526	0.895977	1.14558	0.924204	0.882212	-0.356392	-0.291896	7	-0.834987
CLAP1_HUMAN	CLIP-associating protein 1 (Cytoplasmic linker-associated protein 1) (Multiple asters homolog 1) (Protein Orbit homolog 1) (hOrbit1)	CLASP1 KIAA0622 MAST1	18	1.04714	1.00135	0.946339	1.08547	0.991842	0.948774	-0.170109	-0.0973251	24	-0.102322
CLAP2_HUMAN	CLIP-associating protein 2 (Cytoplasmic linker-associated protein 2) (Protein Orbit homolog 2) (hOrbit2)	CLASP2 KIAA0627	8	1.03791	0.960019	0.933736	1.06602	0.98094	0.910469	-0.190074	-0.116272	12	-0.0162138
CLCA_HUMAN	Clathrin light chain A (Lca)	CLTA	21	0.970808	1.03463	0.99658	0.987295	1.01874	0.98767	0.0191732	0.0685467	24	0.0825524
CLCB_HUMAN	Clathrin light chain B (Lcb)	CLTB	13	0.932565	1.01109	1.08578	0.914912	0.991818	1.11034	0.249377	0.116535	10	0.222846
CLCC1_HUMAN	Chloride channel CLIC-like protein 1 (Mid-1-related chloride channel protein 1)	CLCC1 KIAA0761 MCLC	6	0.964322	1.0082	1.0598	0.998903	1.01981	0.958867	0.0385929	0.0470398	3	-0.0903577
CLCN7_HUMAN	H(+)/Cl(-) exchange transporter 7 (Chloride channel 7 alpha subunit) (Chloride channel protein 7) (ClC-7)	CLCN7	2	0.895413	1.04802	1.0755	0.932404	0.95729	1.14139	0.278075	0.132519	2	0.62924
CLGN_HUMAN	Calmegin	CLGN	21	0.979088	1.03509	0.981526	1.01681	1.01	0.980096	-0.0247326	0.0352735	27	-0.013428
CLH1_HUMAN	Clathrin heavy chain 1 (Clathrin heavy chain on chromosome 17) (CLH-17)	CLTC CLH17 CLTCL2 KIAA0034	271	0.970777	0.995717	1.03481	0.973828	1.0009	1.03149	0.0875719	0.0380793	439	0.133616
CLIC1_HUMAN	Chloride intracellular channel protein 1 (Chloride channel ABP) (Nuclear chloride ion channel 27) (NCC27) (Regulatory nuclear chloride ion channel protein) (hRNCC)	CLIC1 G6 NCC27	53	0.995312	1.00786	0.999938	1.00119	1.01677	0.972302	-0.0177733	0.0201784	84	-0.200795
CLIC4_HUMAN	Chloride intracellular channel protein 4 (Intracellular chloride ion channel protein p64H1)	CLIC4	59	0.995972	1.046	0.971142	0.990668	1.05506	0.942237	-0.0543666	0.0807731	76	-0.107826
CLIP1_HUMAN	CAP-Gly domain-containing linker protein 1 (Cytoplasmic linker protein 1) (Cytoplasmic linker protein 170 alpha-2) (CLIP-170) (Reed-Sternberg intermediate filament-associated protein) (Restin)	CLIP1 CYLN1 RSN	28	1.01773	0.968011	1.01731	1.04744	0.948422	1.02754	-0.0141373	-0.107767	45	0.0534603
CLIP2_HUMAN	CAP-Gly domain-containing linker protein 2 (Cytoplasmic linker protein 115) (CLIP-115) (Cytoplasmic linker protein 2) (Williams-Beuren syndrome chromosomal region 3 protein) (Williams-Beuren syndrome chromosomal region 4 protein)	CLIP2 CYLN2 KIAA0291 WBSCR3 WBSCR4 WSCR4	7	0.899966	1.04154	1.09186	0.843898	1.02177	1.12533	0.347024	0.243354	4	-0.451069
CLMP_HUMAN	CXADR-like membrane protein (Adipocyte adhesion molecule) (Coxsackie- and adenovirus receptor-like membrane protein) (CAR-like membrane protein)	CLMP ACAM ASAM UNQ318/PRO363	2	1.0603	0.997947	0.926902	0.883034	0.978924	1.17403	0.108476	0.0306483	1	0.210457
CLP1L_HUMAN	Cleft lip and palate transmembrane protein 1-like protein (CLPTM1-like protein) (Cisplatin resistance-related protein 9) (CRR9p)	CLPTM1L CRR9	5	0.894216	1.00023	1.0837	0.926884	0.989846	1.04634	0.226085	0.128226	3	0.34528
CLPB_HUMAN	Caseinolytic peptidase B protein homolog (EC 3.6.1.3) (Suppressor of potassium transport defect 3)	CLPB HSP78 SKD3	9	1.05975	1.02721	0.871164	1.07862	0.970552	0.948153	-0.23435	-0.0986467	11	-0.0260979
CLPP_HUMAN	ATP-dependent Clp protease proteolytic subunit, mitochondrial (EC 3.4.21.92) (Endopeptidase Clp)	CLPP	4	1.02328	0.994332	0.967521	0.999943	1.12273	0.837551	-0.16825	0.0628477	7	-0.0740199
CLPT1_HUMAN	Cleft lip and palate transmembrane protein 1	CLPTM1	18	1.0801	0.983062	0.918634	1.10611	0.979379	0.903589	-0.262674	-0.155679	10	0.154576
CLPX_HUMAN	ATP-dependent Clp protease ATP-binding subunit clpX-like, mitochondrial	CLPX	19	0.991917	1.04539	0.941373	1.03363	1.02934	0.914668	-0.125928	0.0348782	11	-0.0536936
CLU_HUMAN	Clustered mitochondria protein homolog	CLUH KIAA0664	10	1.25156	0.884954	0.808253	1.25847	0.90715	0.838688	-0.608154	-0.486152	21	-0.138758
CMC1_HUMAN	Calcium-binding mitochondrial carrier protein Aralar1 (Mitochondrial aspartate glutamate carrier 1) (Solute carrier family 25 member 12)	SLC25A12 ARALAR1	29	0.986814	0.996537	1.02276	0.99128	0.995786	1.04391	0.0631231	0.0103434	18	0.248951
CMC2_HUMAN	Calcium-binding mitochondrial carrier protein Aralar2 (Citrin) (Mitochondrial aspartate glutamate carrier 2) (Solute carrier family 25 member 13)	SLC25A13 ARALAR2	17	1.03611	1.02208	0.952372	1.01006	1.01672	0.926062	-0.123414	-0.00509065	25	0.119143
CMTR1_HUMAN	Cap-specific mRNA (nucleoside-2'-O-)-methyltransferase 1 (EC 2.1.1.57) (Cap methyltransferase 1) (Cap1 2'O-ribose methyltransferase 1) (MTr1) (hMTr1) (FtsJ methyltransferase domain-containing protein 2) (Interferon-stimulated gene 95 kDa protein) (ISG95)	CMTR1 FTSJD2 KIAA0082 MTR1	1	1.10948	0.982145	0.883581	1.08091	0.98717	0.916256	-0.283434	-0.153374	10	-0.395993
CN37_HUMAN	2',3'-cyclic-nucleotide 3'-phosphodiesterase (CNP) (CNPase) (EC 3.1.4.37)	CNP	23	1.01956	1.04204	0.929521	1.00115	1.04056	0.976107	-0.0849699	0.0435795	18	0.102546
CNBP_HUMAN	Cellular nucleic acid-binding protein (CNBP) (Zinc finger protein 9)	CNBP RNF163 ZNF9	22	1.09232	0.929428	0.969796	1.08369	0.967849	0.91879	-0.204892	-0.198038	48	-0.251379
CND1_HUMAN	Condensin complex subunit 1 (Chromosome condensation-related SMC-associated protein 1) (Chromosome-associated protein D2) (hCAP-D2) (Non-SMC condensin I complex subunit D2) (XCAP-D2 homolog)	NCAPD2 CAPD2 CNAP1 KIAA0159	60	1.21691	0.930277	0.794939	1.21884	0.946454	0.797544	-0.613093	-0.376201	60	-0.572386
CND2_HUMAN	Condensin complex subunit 2 (Barren homolog protein 1) (Chromosome-associated protein H) (hCAP-H) (Non-SMC condensin I complex subunit H) (XCAP-H homolog)	NCAPH BRRN BRRN1 CAPH KIAA0074	12	1.15532	0.965966	0.805268	1.23869	0.930424	0.78186	-0.592294	-0.335553	34	-0.511615
CND3_HUMAN	Condensin complex subunit 3 (Chromosome-associated protein G) (Condensin subunit CAP-G) (hCAP-G) (Melanoma antigen NY-MEL-3) (Non-SMC condensin I complex subunit G) (XCAP-G homolog)	NCAPG CAPG NYMEL3	24	1.17388	0.948802	0.827248	1.24253	0.937751	0.829786	-0.543686	-0.356559	32	-0.609332
CNDG2_HUMAN	Condensin-2 complex subunit G2 (Chromosome-associated protein G2) (CAP-G2) (hCAP-G2) (Leucine zipper protein 5) (Non-SMC condensin II complex subunit G2)	NCAPG2 LUZP5	6	1.22127	0.874468	0.860062	1.22935	0.868287	0.863682	-0.507598	-0.49178	4	-0.484576
CNDP2_HUMAN	Cytosolic non-specific dipeptidase (EC 3.4.13.18) (CNDP dipeptidase 2) (Carnosine dipeptidase II) (Epididymis secretory protein Li 13) (Glutamate carboxypeptidase-like protein 1) (Peptidase A)	CNDP2 CN2 CPGL HEL-S-13 PEPA	37	0.95257	1.02521	1.02837	0.960798	1.01744	1.0193	0.0978676	0.0943327	43	0.0263258
CNIH4_HUMAN	Protein cornichon homolog 4 (CNIH-4) (Cornichon family AMPA receptor auxiliary protein 4)	CNIH4 HSPC163	1	0.937548	0.978917	1.10249	0.889668	1.15861	0.925553	0.145425	0.221672	5	0.325983
CNN2_HUMAN	Calponin-2 (Calponin H2, smooth muscle) (Neutral calponin)	CNN2	39	0.942959	1.03641	1.02177	0.984462	1.05874	0.920678	0.00958536	0.120632	77	0.0823703
CNN3_HUMAN	Calponin-3 (Calponin, acidic isoform)	CNN3	46	0.991895	1.00514	0.981774	1.03109	1.03934	0.93097	-0.0810798	0.0153159	71	-0.00100626
CNO11_HUMAN	CCR4-NOT transcription complex subunit 11	CNOT11 C2orf29 C40	2	1.13551	0.95981	0.876771	1.00258	1.025	0.963361	-0.215315	-0.1053	1	-0.145355
CNOT1_HUMAN	CCR4-NOT transcription complex subunit 1 (CCR4-associated factor 1) (Negative regulator of transcription subunit 1 homolog) (NOT1H) (hNOT1)	CNOT1 CDC39 KIAA1007 NOT1 AD-005	35	1.06335	0.961437	0.956892	1.06874	0.973527	0.94409	-0.16555	-0.139983	21	-0.0309558
CNOT3_HUMAN	CCR4-NOT transcription complex subunit 3 (CCR4-associated factor 3) (Leukocyte receptor cluster member 2)	CNOT3 KIAA0691 LENG2 NOT3	6	1.049	0.98489	0.98526	0.996124	1.00014	0.998983	-0.0431495	-0.0425821	2	-0.248718
CNOT7_HUMAN	CCR4-NOT transcription complex subunit 7 (EC 3.1.13.4) (BTG1-binding factor 1) (CCR4-associated factor 1) (CAF-1) (Caf1a)	CNOT7 CAF1	4	1.05966	1.03024	0.909291	1.0718	0.979503	0.953095	-0.195066	-0.0852672	2	-0.203558
CNPY2_HUMAN	Protein canopy homolog 2 (MIR-interacting saposin-like protein) (Putative secreted protein Zsig9) (Transmembrane protein 4)	CNPY2 MSAP TMEM4 ZSIG9 UNQ1943/PRO4426	18	0.877401	1.06261	1.05173	0.892572	1.04483	1.04946	0.247533	0.251765	22	0.255706
CNPY3_HUMAN	Protein canopy homolog 3 (CTG repeat protein 4a) (Expanded repeat-domain protein CAG/CTG 5) (Protein associated with TLR4) (Trinucleotide repeat-containing gene 5 protein)	CNPY3 CTG4A ERDA5 PRAT4A TNRC5 HSPC084 UNQ1934/PRO4409	5	0.797233	1.05825	1.21927	0.754726	1.04939	1.23982	0.664526	0.442068	4	0.109251
CNPY4_HUMAN	Protein canopy homolog 4	CNPY4 PSEC0237 UNQ1909/PRO4354	3	0.813792	1.08226	1.16576	0.860156	1.00345	1.10287	0.438565	0.316804	2	0.0974539
CNRP1_HUMAN	CB1 cannabinoid receptor-interacting protein 1 (CRIP-1)	CNRIP1 C2orf32	8	0.929998	1.03894	1.06833	0.940524	1.01216	1.0653	0.189894	0.132857	5	-0.00113176
CNTP1_HUMAN	Contactin-associated protein 1 (Caspr) (Caspr1) (Neurexin IV) (Neurexin-4) (p190)	CNTNAP1 CASPR NRXN4	10	0.886045	1.02835	1.11729	0.911765	0.98977	1.09414	0.298806	0.166657	4	0.547588
CO4A2_HUMAN	Collagen alpha-2(IV) chain [Cleaved into: Canstatin]	COL4A2	5	0.861013	1.12262	1.03248	0.835694	1.10165	1.08855	0.321681	0.390694	3	0.329027
CO8A1_HUMAN	Collagen alpha-1(VIII) chain (Endothelial collagen) [Cleaved into: Vastatin]	COL8A1 C3orf7	2	0.874323	1.00595	1.15043	0.802326	1.04124	1.19137	0.483145	0.289184	1	0.836178
COA3_HUMAN	Cytochrome c oxidase assembly factor 3 homolog, mitochondrial (Coiled-coil domain-containing protein 56) (Mitochondrial translation regulation assembly intermediate of cytochrome c oxidase protein of 12 kDa)	COA3 CCDC56 MITRAC12 HSPC009	5	1.01841	1.01417	0.972348	1.01847	1.07521	0.827843	-0.182869	0.0361067	2	-0.0840052
COA4_HUMAN	Cytochrome c oxidase assembly factor 4 homolog, mitochondrial (Coiled-coil-helix-coiled-coil-helix domain-containing protein 8) (E2-induced gene 2 protein)	COA4 CHCHD8 E2IG2	1	1.05993	0.977716	0.9507	1.22598	0.94436	0.792584	-0.393106	-0.246507	9	0.053738
COA6_HUMAN	Cytochrome c oxidase assembly factor 6 homolog	COA6 C1orf31	4	0.980276	1.05565	1.00801	1.00099	0.981771	1.02192	0.0350572	0.0394514	4	0.122294
COA7_HUMAN	Cytochrome c oxidase assembly factor 7 (Beta-lactamase hcp-like protein) (Respiratory chain assembly factor 1) (Sel1 repeat-containing protein 1)	COA7 C1orf163 RESA1 SELRC1	3	1.09084	1.00561	0.881474	1.0669	1.01596	0.89524	-0.280263	-0.09397	8	-0.0713235
COASY_HUMAN	Bifunctional coenzyme A synthase (CoA synthase) (NBP) (POV-2) [Includes: Phosphopantetheine adenylyltransferase (EC 2.7.7.3) (Dephospho-CoA pyrophosphorylase) (Pantetheine-phosphate adenylyltransferase) (PPAT); Dephospho-CoA kinase (DPCK) (EC 2.7.1.24) (Dephosphocoenzyme A kinase) (DPCOAK)]	COASY PSEC0106	10	1.01542	1.02253	0.942629	1.0212	1.03795	0.956313	-0.101015	0.0167683	4	-0.0376869
COCA1_HUMAN	Collagen alpha-1(XII) chain	COL12A1 COL12A1L	24	1.02346	0.984036	0.982925	1.03693	0.978972	1.00105	-0.0545463	-0.0698215	10	-0.0321631
COF1_HUMAN	Cofilin-1 (18 kDa phosphoprotein) (p18) (Cofilin, non-muscle isoform)	CFL1 CFL	89	0.974458	1.0318	0.979388	0.971368	1.05813	0.974831	0.00620728	0.102962	159	-0.0751596
COF2_HUMAN	Cofilin-2 (Cofilin, muscle isoform)	CFL2	16	1.00043	1.03842	0.940467	1.04502	1.04223	0.92456	-0.132931	0.0249539	37	0.0133435
COG2_HUMAN	Conserved oligomeric Golgi complex subunit 2 (COG complex subunit 2) (Component of oligomeric Golgi complex 2) (Low density lipoprotein receptor defect C-complementing protein)	COG2 LDLC	8	0.938127	0.994118	1.09169	0.955123	0.949486	1.11087	0.21832	0.0375473	4	-0.506249
COG3_HUMAN	Conserved oligomeric Golgi complex subunit 3 (COG complex subunit 3) (Component of oligomeric Golgi complex 3) (Vesicle-docking protein SEC34 homolog) (p94)	COG3 SEC34	9	0.944996	1.01109	0.959293	0.996092	1.01229	0.982965	0.00126233	0.0604026	10	0.00724802
COG4_HUMAN	Conserved oligomeric Golgi complex subunit 4 (COG complex subunit 4) (Component of oligomeric Golgi complex 4)	COG4	4	1.05815	0.960111	0.95476	1.04409	0.930472	1.04272	-0.0751118	-0.153241	5	-0.159494
COG5_HUMAN	Conserved oligomeric Golgi complex subunit 5 (COG complex subunit 5) (13S Golgi transport complex 90 kDa subunit) (GTC-90) (Component of oligomeric Golgi complex 5) (Golgi transport complex 1)	COG5 GOLTC1 GTC90	8	0.991514	0.910367	1.0615	1.0189	1.04205	0.975244	0.0176126	-0.0453908	5	-0.158267
COG7_HUMAN	Conserved oligomeric Golgi complex subunit 7 (COG complex subunit 7) (Component of oligomeric Golgi complex 7)	COG7 UNQ3082/PRO10013	11	1.01888	0.988502	0.95938	0.958279	1.06412	0.977502	-0.0290758	0.0537394	6	0.0731442
COMD1_HUMAN	COMM domain-containing protein 1 (Protein Murr1)	COMMD1 C2orf5 MURR1	6	0.938716	1.06661	1.00647	1.02254	1.00192	1.00225	0.035813	0.07744	5	0.0861624
COMD2_HUMAN	COMM domain-containing protein 2	COMMD2 HSPC042 My004	1	1.00363	0.998544	0.997135	0.937416	1.09113	0.956219	0.0096414	0.105864	6	0.00165822
COMD3_HUMAN	COMM domain-containing protein 3 (Protein Bup) (Protein PIL)	COMMD3 BUP C10orf8	7	0.980145	1.04669	1.01465	1.03073	0.994702	0.977674	-0.0131622	0.0217188	11	-0.0837847
COMD4_HUMAN	COMM domain-containing protein 4	COMMD4	4	1.04549	0.922766	1.03375	1.08609	0.999339	0.885221	-0.155664	-0.15012	6	-0.315427
COMD6_HUMAN	COMM domain-containing protein 6	COMMD6 MSTP076	4	1.03832	1.02568	0.91458	0.988627	1.08432	0.853688	-0.197396	0.0578099	4	0.239408
COMD8_HUMAN	COMM domain-containing protein 8	COMMD8 MDS022	8	1.08892	0.967161	0.894672	1.08053	0.96067	0.927854	-0.251616	-0.170346	5	-0.00416543
COMD9_HUMAN	COMM domain-containing protein 9	COMMD9 HSPC166	9	1.01237	0.993321	0.948653	1.04325	0.984555	0.955479	-0.110288	-0.0554747	10	-0.116674
COMT_HUMAN	Catechol O-methyltransferase (EC 2.1.1.6)	COMT	40	0.896207	1.03803	1.09475	0.909393	1.01149	1.11531	0.291585	0.18273	47	0.185909
COPA_HUMAN	Coatomer subunit alpha (Alpha-coat protein) (Alpha-COP) (HEP-COP) (HEPCOP) [Cleaved into: Xenin (Xenopsin-related peptide); Proxenin]	COPA	147	0.978782	1.00212	1.03176	0.970032	1.00843	1.02381	0.0769417	0.0450024	155	0.0892961
COPB2_HUMAN	Coatomer subunit beta' (Beta'-coat protein) (Beta'-COP) (p102)	COPB2	85	0.992441	0.963595	1.03673	0.964496	0.992072	1.05805	0.0982767	-0.000942583	109	0.1336
COPB_HUMAN	Coatomer subunit beta (Beta-coat protein) (Beta-COP)	COPB1 COPB MSTP026	95	0.982503	1.01075	1.00881	0.978155	1.01266	1.00669	0.0398005	0.0454548	118	0.120919
COPD_HUMAN	Coatomer subunit delta (Archain) (Delta-coat protein) (Delta-COP)	ARCN1 COPD	64	0.985715	0.993041	1.03759	0.990838	1.00967	1.00062	0.0440796	0.0189227	84	0.0857183
COPE_HUMAN	Coatomer subunit epsilon (Epsilon-coat protein) (Epsilon-COP)	COPE	48	0.999141	1.00283	0.999718	0.982197	1.01879	1.01235	0.0222293	0.0290394	43	0.0675855
COPG1_HUMAN	Coatomer subunit gamma-1 (Gamma-1-coat protein) (Gamma-1-COP)	COPG1 COPG	94	1.01072	1.00001	0.995139	0.991002	1.02102	0.984843	-0.0157071	0.0138318	116	0.178558
COPG2_HUMAN	Coatomer subunit gamma-2 (Gamma-2-coat protein) (Gamma-2-COP)	COPG2	18	0.999602	1.02024	1.01728	0.96887	1.02598	1.01726	0.0477997	0.0560566	28	-0.207543
COPRS_HUMAN	Coordinator of PRMT5 and differentiation stimulator (Cooperator of PRMT5) (Protein TTP1)	COPRS C17orf79 COPR5	1	0.942238	0.959654	1.11885	1.11929	0.921505	0.956176	0.010304	-0.127051	3	0.129856
COPZ1_HUMAN	Coatomer subunit zeta-1 (Zeta-1-coat protein) (Zeta-1 COP)	COPZ1 COPZ CGI-120 HSPC181	12	1.02335	1.03424	0.977687	0.967977	1.06377	0.957919	-0.0404635	0.0757027	19	-0.0237014
COPZ2_HUMAN	Coatomer subunit zeta-2 (Zeta-2-coat protein) (Zeta-2 COP)	COPZ2	1	0.763403	1.15728	1.11465	0.890669	1.03943	1.08362	0.414486	0.411531	3	0.254136
COR1B_HUMAN	Coronin-1B (Coronin-2)	CORO1B	19	1.00762	0.985124	1.03419	0.944154	1.02052	1.04118	0.0893414	0.039818	30	0.266957
COR1C_HUMAN	Coronin-1C (Coronin-3) (hCRNN4)	CORO1C CRN2 CRNN4	65	0.985688	1.00577	1.02268	0.994759	1.03122	0.982298	0.01748	0.0405146	92	0.000903721
COR2B_HUMAN	Coronin-2B (Coronin-like protein C) (Clipin-C) (Protein FC96)	CORO2B KIAA0925	7	0.919909	0.982481	1.11032	0.886729	1.02521	1.16416	0.332067	0.152145	7	-0.00828614
CORO7_HUMAN	Coronin-7 (Crn7) (70 kDa WD repeat tumor rejection antigen homolog)	CORO7	4	1.00514	1.04637	1.01321	1.02895	0.976997	1.02495	0.00296593	-0.00836874	9	0.144528
COT2_HUMAN	COUP transcription factor 2 (COUP-TF2) (Apolipoprotein A-I regulatory protein 1) (ARP-1) (COUP transcription factor II) (COUP-TF II) (Nuclear receptor subfamily 2 group F member 2)	NR2F2 ARP1 TFCOUP2	6	0.987717	0.987384	1.05063	1.06523	0.976596	0.916842	-0.063668	-0.0629117	5	-0.252033
COTL1_HUMAN	Coactosin-like protein	COTL1 CLP	36	0.971651	1.01163	1.00932	0.956102	1.04695	0.986434	0.0499637	0.0945635	33	-0.0398539
COX20_HUMAN	Cytochrome c oxidase assembly protein COX20, mitochondrial	COX20 FAM36A	5	0.976174	1.02716	0.982111	0.982942	1.02311	0.960294	-0.0124415	0.0656207	8	-0.140879
COX2_HUMAN	Cytochrome c oxidase subunit 2 (EC 7.1.1.9) (Cytochrome c oxidase polypeptide II)	MT-CO2 COII COX2 COXII MTCO2	15	0.905403	1.02374	1.09438	0.900414	1.04656	1.05215	0.249081	0.197106	15	0.25291
COX41_HUMAN	Cytochrome c oxidase subunit 4 isoform 1, mitochondrial (Cytochrome c oxidase polypeptide IV) (Cytochrome c oxidase subunit IV isoform 1) (COX IV-1)	COX4I1 COX4	23	0.930633	1.0132	1.05408	0.921513	1.00327	1.04201	0.178498	0.122632	33	0.0805363
COX5A_HUMAN	Cytochrome c oxidase subunit 5A, mitochondrial (Cytochrome c oxidase polypeptide Va)	COX5A	12	0.928996	1.06251	1.01587	0.953523	1.07351	0.937548	0.052295	0.182366	32	0.136124
COX5B_HUMAN	Cytochrome c oxidase subunit 5B, mitochondrial (Cytochrome c oxidase polypeptide Vb)	COX5B	11	0.877217	1.07271	1.05536	0.982609	1.07922	0.948853	0.108149	0.212775	14	0.3412
COX7R_HUMAN	Cytochrome c oxidase subunit 7A-related protein, mitochondrial (COX7a-related protein) (Cytochrome c oxidase subunit VIIa-related protein) (EB1)	COX7A2L COX7AR COX7RP	1	0.929091	1.13763	0.929955	1.13904	0.939399	0.907625	-0.163158	0.00706033	7	0.206667
CP131_HUMAN	Centrosomal protein of 131 kDa (5-azacytidine-induced protein 1) (Pre-acrosome localization protein 1)	CEP131 AZI1 KIAA1118	5	1.07496	0.963796	0.947952	1.06384	0.982829	0.967509	-0.159169	-0.135879	6	-0.27148
CP20A_HUMAN	Cytochrome P450 20A1 (EC 1.14.-.-)	CYP20A1 UNQ667/PRO1301	7	0.947241	0.947204	1.08814	1.03147	0.913651	1.05908	0.119086	-0.0875222	6	0.164494
CP51A_HUMAN	Lanosterol 14-alpha demethylase (LDM) (EC 1.14.14.154) (CYPLI) (Cytochrome P450 51A1) (Cytochrome P450-14DM) (Cytochrome P45014DM) (Cytochrome P450LI) (Sterol 14-alpha demethylase)	CYP51A1 CYP51	12	0.899385	0.966376	1.15286	0.89702	1.01746	1.14473	0.354998	0.142701	12	-0.0866425
CPEB4_HUMAN	Cytoplasmic polyadenylation element-binding protein 4 (CPE-BP4) (CPE-binding protein 4) (hCPEB-4)	CPEB4 KIAA1673	4	1.05679	0.916268	1.00035	1.05557	0.941959	0.977187	-0.0952504	-0.185065	3	0.139785
CPIN1_HUMAN	Anamorsin (Cytokine-induced apoptosis inhibitor 1) (Fe-S cluster assembly protein DRE2 homolog)	CIAPIN1 CUA001 PRO0915	17	1.0893	1.01641	0.939526	1.06887	1.01548	0.922855	-0.212654	-0.086926	10	0.10758
CPNE1_HUMAN	Copine-1 (Chromobindin 17) (Copine I)	CPNE1 CPN1	23	0.995844	1.04696	0.957417	1.00996	1.02875	1.00532	-0.0317057	0.0494058	17	-0.177347
CPNE3_HUMAN	Copine-3 (Copine III)	CPNE3 CPN3 KIAA0636	48	1.08038	1.00067	0.885698	1.10124	0.998328	0.890743	-0.296353	-0.126058	74	-0.0843779
CPNE7_HUMAN	Copine-7 (Copine VII)	CPNE7	3	0.936342	1.0047	1.06753	0.904085	0.986924	1.12814	0.254293	0.114066	4	0.112592
CPNS1_HUMAN	Calpain small subunit 1 (CSS1) (Calcium-activated neutral proteinase small subunit) (CANP small subunit) (Calcium-dependent protease small subunit) (CDPS) (Calcium-dependent protease small subunit 1) (Calpain regulatory subunit)	CAPNS1 CAPN4 CAPNS	59	0.939039	0.998698	1.08053	0.925749	0.999525	1.09952	0.225328	0.0997421	62	0.0564599
CPSF1_HUMAN	Cleavage and polyadenylation specificity factor subunit 1 (Cleavage and polyadenylation specificity factor 160 kDa subunit) (CPSF 160 kDa subunit)	CPSF1 CPSF160	12	0.996289	1.02297	0.941257	1.02075	0.985022	0.98234	-0.0686544	-0.00663321	14	-0.0117828
CPSF2_HUMAN	Cleavage and polyadenylation specificity factor subunit 2 (Cleavage and polyadenylation specificity factor 100 kDa subunit) (CPSF 100 kDa subunit)	CPSF2 CPSF100 KIAA1367	11	1.07465	0.949461	0.964877	1.09861	0.959151	0.947376	-0.18456	-0.187268	15	-0.0235322
CPSF3_HUMAN	Cleavage and polyadenylation specificity factor subunit 3 (EC 3.1.27.-) (Cleavage and polyadenylation specificity factor 73 kDa subunit) (CPSF 73 kDa subunit) (mRNA 3'-end-processing endonuclease CPSF-73)	CPSF3 CPSF73	14	1.08372	0.950905	0.996878	1.09182	0.909065	0.988133	-0.13223	-0.226449	7	-0.22489
CPSF4_HUMAN	Cleavage and polyadenylation specificity factor subunit 4 (Cleavage and polyadenylation specificity factor 30 kDa subunit) (CPSF 30 kDa subunit) (NS1 effector domain-binding protein 1) (Neb-1) (No arches homolog)	CPSF4 CPSF30 NAR NEB1	3	1.007	1.04892	0.935849	1.07163	0.944035	0.967682	-0.126462	-0.062027	3	-0.00514788
CPSF5_HUMAN	Cleavage and polyadenylation specificity factor subunit 5 (Cleavage and polyadenylation specificity factor 25 kDa subunit) (CPSF 25 kDa subunit) (Cleavage factor Im complex 25 kDa subunit) (CFIm25) (Nucleoside diphosphate-linked moiety X motif 21) (Nudix motif 21) (Nudix hydrolase 21) (Pre-mRNA cleavage factor Im 68 kDa subunit)	NUDT21 CFIM25 CPSF25 CPSF5	18	1.07252	1.01344	0.893667	1.0289	0.996619	0.943089	-0.194414	-0.0638615	26	-0.174933
CPSF6_HUMAN	Cleavage and polyadenylation specificity factor subunit 6 (Cleavage and polyadenylation specificity factor 68 kDa subunit) (CPSF 68 kDa subunit) (Cleavage factor Im complex 68 kDa subunit) (CFIm68) (Pre-mRNA cleavage factor Im 68 kDa subunit) (Protein HPBRII-4/7)	CPSF6 CFIM68	18	0.998794	0.99924	0.990966	1.02371	0.98793	0.985788	-0.0329042	-0.0253409	30	-0.0718366
CPSF7_HUMAN	Cleavage and polyadenylation specificity factor subunit 7 (Cleavage and polyadenylation specificity factor 59 kDa subunit) (CPSF 59 kDa subunit) (Cleavage factor Im complex 59 kDa subunit) (CFIm59) (Pre-mRNA cleavage factor Im 59 kDa subunit)	CPSF7	12	1.06465	0.988067	0.948011	1.07003	1.03933	0.842533	-0.256128	-0.0748535	14	-0.166133
CPT1A_HUMAN	Carnitine O-palmitoyltransferase 1, liver isoform (CPT1-L) (EC 2.3.1.21) (Carnitine O-palmitoyltransferase I, liver isoform) (CPT I) (CPTI-L) (Carnitine palmitoyltransferase 1A)	CPT1A CPT1	22	0.937174	0.965349	1.10249	0.938523	0.940098	1.14191	0.25868	0.0225765	14	-0.149819
CPT2_HUMAN	Carnitine O-palmitoyltransferase 2, mitochondrial (EC 2.3.1.21) (Carnitine palmitoyltransferase II) (CPT II)	CPT2 CPT1	12	0.880092	1.10848	1.02916	0.843031	1.05279	1.09276	0.300035	0.326703	6	0.393356
CR025_HUMAN	Uncharacterized protein C18orf25 (ARKadia-like protein 1)	C18orf25 ARKL1	2	1.04358	1.06842	0.866507	1.06212	1.01801	0.898467	-0.254832	-0.0136271	3	0.362428
CREL1_HUMAN	Protein disulfide isomerase CRELD1 (EC 5.3.4.1) (Cysteine-rich with EGF-like domain protein 1)	CRELD1 CIRRIN UNQ188/PRO214	2	0.851668	0.975158	1.21432	0.750561	1.05998	1.23087	0.61271	0.346668	1	0.681627
CREL2_HUMAN	Protein disulfide isomerase CRELD2 (EC 5.3.4.1) (Cysteine-rich with EGF-like domain protein 2)	CRELD2 UNQ185/PRO211	8	0.939077	1.01707	1.10374	0.893431	1.03066	1.0861	0.257408	0.16062	5	0.237436
CRIM1_HUMAN	Cysteine-rich motor neuron 1 protein (CRIM-1) (Cysteine-rich repeat-containing protein S52) [Cleaved into: Processed cysteine-rich motor neuron 1 protein]	CRIM1 S52 UNQ1886/PRO4330	1	1.0285	0.958171	1.01259	1.16084	0.83124	1.02504	-0.100988	-0.292009	3	0.557309
CRIP2_HUMAN	Cysteine-rich protein 2 (CRP-2) (Protein ESP1)	CRIP2 CRP2	3	0.815986	1.05467	1.18407	0.791572	1.07867	1.1582	0.543118	0.408315	2	0.217987
CRKL_HUMAN	Crk-like protein	CRKL	17	0.990035	1.00962	0.967303	0.998202	1.00947	0.957329	-0.0469141	0.0222262	12	-0.173223
CRK_HUMAN	Adapter molecule crk (Proto-oncogene c-Crk) (p38)	CRK	19	0.973581	1.03139	1.0223	0.967607	1.01927	1.03659	0.084897	0.0791311	24	-0.00412718
CRLF3_HUMAN	Cytokine receptor-like factor 3 (Cytokine receptor-like molecule 9) (CREME-9) (Cytokine receptor-related protein 4) (Type I cytokine receptor-like factor p48)	CRLF3 CREME9 CRLM9 CYTOR4 P48	1	0.992941	1.04999	0.951154	0.895476	1.06	1.05014	0.0839108	0.161966	4	0.343745
CRNL1_HUMAN	Crooked neck-like protein 1 (Crooked neck homolog) (hCrn)	CRNKL1 CRN CGI-201 MSTP021	6	1.11996	0.992059	0.891728	1.05913	1.01844	0.944328	-0.247144	-0.115731	4	-0.19393
CRTAP_HUMAN	Cartilage-associated protein	CRTAP CASP	22	0.965744	0.984317	1.07615	0.975474	0.982437	1.0555	0.134955	0.0188716	26	0.305675
CSDE1_HUMAN	Cold shock domain-containing protein E1 (N-ras upstream gene protein) (Protein UNR)	CSDE1 D1S155E KIAA0885 NRU UNR	61	1.18671	0.884041	0.886921	1.25082	0.86986	0.861209	-0.47926	-0.474396	86	-0.0772666
CSK21_HUMAN	Casein kinase II subunit alpha (CK II alpha) (EC 2.7.11.1)	CSNK2A1 CK2A1	21	1.01783	1.01016	0.985269	1.01021	0.980863	0.987854	-0.0395904	-0.0267156	35	-0.125882
CSK22_HUMAN	Casein kinase II subunit alpha' (CK II alpha') (EC 2.7.11.1)	CSNK2A2 CK2A2	13	1.03181	1.02696	0.942576	1.00754	1.02162	0.974673	-0.0891758	0.00661022	24	-0.0420461
CSK2B_HUMAN	Casein kinase II subunit beta (CK II beta) (Phosvitin) (Protein G5a)	CSNK2B CK2N G5A	9	1.01134	0.995846	0.958779	1.02616	0.955279	1.03125	-0.0349284	-0.0627664	17	-0.0239698
CSKP_HUMAN	Peripheral plasma membrane protein CASK (hCASK) (EC 2.7.11.1) (Calcium/calmodulin-dependent serine protein kinase) (Protein lin-2 homolog)	CASK LIN2	8	1.00556	1.03939	0.981871	0.943974	1.02228	1.01452	0.0347938	0.0813561	9	0.30768
CSK_HUMAN	Tyrosine-protein kinase CSK (EC 2.7.10.2) (C-Src kinase) (Protein-tyrosine kinase CYL)	CSK	13	1.05288	1.0032	0.911487	1.05245	1.01912	0.960658	-0.169852	-0.0580786	15	-0.102164
CSN1_HUMAN	COP9 signalosome complex subunit 1 (SGN1) (Signalosome subunit 1) (G protein pathway suppressor 1) (GPS-1) (JAB1-containing signalosome subunit 1) (Protein MFH)	GPS1 COPS1 CSN1	20	1.04209	0.945835	1.01009	1.01465	1.0157	0.954589	-0.0665119	-0.0691632	31	-0.0246571
CSN2_HUMAN	COP9 signalosome complex subunit 2 (SGN2) (Signalosome subunit 2) (Alien homolog) (JAB1-containing signalosome subunit 2) (Thyroid receptor-interacting protein 15) (TR-interacting protein 15) (TRIP-15)	COPS2 CSN2 TRIP15	34	1.01784	0.984573	0.979346	1.01275	1.00912	0.960065	-0.0663481	-0.0265621	35	-0.0927802
CSN3_HUMAN	COP9 signalosome complex subunit 3 (SGN3) (Signalosome subunit 3) (JAB1-containing signalosome subunit 3)	COPS3 CSN3	17	1.04082	0.994685	0.966815	1.01168	1.00421	0.979923	-0.0762139	-0.0380541	28	-0.0454564
CSN4_HUMAN	COP9 signalosome complex subunit 4 (SGN4) (Signalosome subunit 4) (JAB1-containing signalosome subunit 4)	COPS4 CSN4	48	1.02304	1.00573	0.979988	0.98559	1.0137	0.99592	-0.0234925	0.00797356	62	-0.0259934
CSN5_HUMAN	COP9 signalosome complex subunit 5 (SGN5) (Signalosome subunit 5) (EC 3.4.-.-) (Jun activation domain-binding protein 1)	COPS5 CSN5 JAB1	24	1.02994	0.961286	1.0022	0.97171	1.01306	1.02193	0.0166561	-0.0196959	20	0.0448315
CSN6_HUMAN	COP9 signalosome complex subunit 6 (SGN6) (Signalosome subunit 6) (JAB1-containing signalosome subunit 6) (MOV34 homolog) (Vpr-interacting protein) (hVIP)	COPS6 CSN6 HVIP	23	1.00858	0.976124	1.02126	1.01074	1.00393	0.990247	-0.00576587	-0.028473	32	0.0172256
CSN7A_HUMAN	COP9 signalosome complex subunit 7a (SGN7a) (Signalosome subunit 7a) (Dermal papilla-derived protein 10) (JAB1-containing signalosome subunit 7a)	COPS7A CSN7A DERP10	13	1.0029	0.947492	0.98346	1.01354	1.01156	1.01365	-0.0140386	-0.0424053	19	-0.0643483
CSN7B_HUMAN	COP9 signalosome complex subunit 7b (SGN7b) (Signalosome subunit 7b) (JAB1-containing signalosome subunit 7b)	COPS7B CSN7B	2	0.901705	1.0095	1.11206	0.942663	1.04076	1.017	0.20601	0.152873	11	-0.0645442
CSN8_HUMAN	COP9 signalosome complex subunit 8 (SGN8) (Signalosome subunit 8) (COP9 homolog) (hCOP9) (JAB1-containing signalosome subunit 8)	COPS8 CSN8	11	1.00331	1.0054	0.985438	1.02932	1.02273	0.931967	-0.08463	-0.00312327	8	0.0012499
CSPG2_HUMAN	Versican core protein (Chondroitin sulfate proteoglycan core protein 2) (Chondroitin sulfate proteoglycan 2) (Glial hyaluronate-binding protein) (GHAP) (Large fibroblast proteoglycan) (PG-M)	VCAN CSPG2	34	0.846074	1.05987	1.11858	0.78755	1.11884	1.15963	0.480521	0.415796	8	0.404811
CSRP1_HUMAN	Cysteine and glycine-rich protein 1 (Cysteine-rich protein 1) (CRP) (CRP1) (Epididymis luminal protein 141) (HEL-141)	CSRP1 CSRP CYRP	21	0.945896	0.959884	1.07034	0.914458	1.02484	1.0854	0.212776	0.0927973	44	0.0519446
CSRP2_HUMAN	Cysteine and glycine-rich protein 2 (Cysteine-rich protein 2) (CRP2) (LIM domain only protein 5) (LMO-5) (Smooth muscle cell LIM protein) (SmLIM)	CSRP2 LMO5 SMLIM	6	0.953719	1.06014	1.0406	0.855045	1.00747	1.10938	0.25073	0.194646	6	-0.186727
CSTF1_HUMAN	Cleavage stimulation factor subunit 1 (CF-1 50 kDa subunit) (Cleavage stimulation factor 50 kDa subunit) (CSTF 50 kDa subunit) (CstF-50)	CSTF1	7	1.1177	0.877019	0.984299	0.995701	0.975651	1.03791	-0.061735	-0.189601	15	0.0373842
CSTF2_HUMAN	Cleavage stimulation factor subunit 2 (CF-1 64 kDa subunit) (Cleavage stimulation factor 64 kDa subunit) (CSTF 64 kDa subunit) (CstF-64)	CSTF2	11	1.05172	1.00518	0.928213	1.03531	0.992512	0.948478	-0.153298	-0.0630993	7	-0.291849
CSTF3_HUMAN	Cleavage stimulation factor subunit 3 (CF-1 77 kDa subunit) (Cleavage stimulation factor 77 kDa subunit) (CSTF 77 kDa subunit) (CstF-77)	CSTF3	18	0.995843	0.986527	1.00599	1.03122	0.997476	0.965474	-0.0402031	-0.0307766	20	-0.0580176
CSTFT_HUMAN	Cleavage stimulation factor subunit 2 tau variant (CF-1 64 kDa subunit tau variant) (Cleavage stimulation factor 64 kDa subunit tau variant) (CSTF 64 kDa subunit tau variant) (TauCstF-64)	CSTF2T KIAA0689	3	0.894364	0.962768	1.16514	0.943809	1.00275	1.0953	0.298162	0.0968576	14	-0.0637728
CSTOS_HUMAN	Protein CUSTOS	CUSTOS C12orf43	1	1.22521	0.97212	0.750295	1.20479	0.878869	0.906556	-0.558908	-0.394443	2	0.0444716
CT027_HUMAN	UPF0687 protein C20orf27	C20orf27	4	1.08759	1.00719	0.89265	1.03947	1.0479	0.886758	-0.2571	-0.0495742	5	-0.265645
CT2NL_HUMAN	CTTNBP2 N-terminal-like protein	CTTNBP2NL KIAA1433	8	0.936136	0.99759	1.07817	0.960818	1.06322	0.992198	0.125079	0.118916	9	-0.227163
CTBL1_HUMAN	Beta-catenin-like protein 1 (Nuclear-associated protein) (NAP) (Testis development protein NYD-SP19)	CTNNBL1 C20orf33 PP8304	9	1.03037	0.980652	0.954344	1.00965	1.00819	0.961852	-0.0902774	-0.0367236	15	-0.103333
CTBP1_HUMAN	C-terminal-binding protein 1 (CtBP1) (EC 1.1.1.-)	CTBP1 CTBP	15	0.962656	0.97246	1.07381	0.950315	1.02269	0.98507	0.104734	0.0602569	21	-0.0639713
CTBP2_HUMAN	C-terminal-binding protein 2 (CtBP2)	CTBP2	8	1.03437	1.03959	0.925695	0.983811	1.03595	0.927088	-0.12291	0.0408786	11	-0.211992
CTCF_HUMAN	Transcriptional repressor CTCF (11-zinc finger protein) (CCCTC-binding factor) (CTCFL paralog)	CTCF	11	0.996587	1.03382	0.97062	1.02847	1.00155	0.95224	-0.0745933	0.00733298	15	-0.368733
CTDP1_HUMAN	RNA polymerase II subunit A C-terminal domain phosphatase (EC 3.1.3.16) (TFIIF-associating CTD phosphatase)	CTDP1 FCP1	3	0.973866	1.09829	0.958089	1.00057	1.01316	0.918784	-0.0732901	0.0957535	4	-0.0212248
CTL1_HUMAN	Choline transporter-like protein 1 (CDw92) (Solute carrier family 44 member 1) (CD antigen CD92)	SLC44A1 CD92 CDW92 CTL1	2	0.97767	1.08167	0.933714	0.936677	1.04075	1.02448	0.0314529	0.148924	2	0.0198999
CTNA1_HUMAN	Catenin alpha-1 (Alpha E-catenin) (Cadherin-associated protein) (Renal carcinoma antigen NY-REN-13)	CTNNA1	108	0.990917	0.971217	1.02739	0.986281	0.976021	1.04223	0.0658759	-0.0220287	125	0.0432079
CTNA2_HUMAN	Catenin alpha-2 (Alpha N-catenin) (Alpha-catenin-related protein)	CTNNA2 CAPR	2	1.01848	0.945273	1.04001	0.956276	1.08317	0.94334	0.00526297	0.0360696	2	0.0525711
CTNB1_HUMAN	Catenin beta-1 (Beta-catenin)	CTNNB1 CTNNB OK/SW-cl.35 PRO2286	46	0.988642	0.97074	1.05204	0.994755	0.951124	1.06043	0.0909574	-0.0455348	61	0.127295
CTND1_HUMAN	Catenin delta-1 (Cadherin-associated Src substrate) (CAS) (p120 catenin) (p120(ctn)) (p120(cas))	CTNND1 KIAA0384	38	1.00886	1.0148	0.972987	1.00937	1.0465	0.916516	-0.0957346	0.0302903	69	0.122845
CTNL1_HUMAN	Alpha-catulin (Alpha-catenin-related protein) (ACRP) (Catenin alpha-like protein 1)	CTNNAL1	4	1.08639	0.886065	1.03755	1.04673	0.924988	1.0184	-0.0529733	-0.23622	4	-0.128903
CTR9_HUMAN	RNA polymerase-associated protein CTR9 homolog (SH2 domain-binding protein 1)	CTR9 KIAA0155 SH2BP1	10	1.06183	0.976683	0.955043	1.08751	0.94431	0.96418	-0.163283	-0.162142	9	-0.228759
CTRO_HUMAN	Citron Rho-interacting kinase (CRIK) (EC 2.7.11.1) (Serine/threonine-protein kinase 21)	CIT CRIK KIAA0949 STK21	2	1.21636	0.916647	0.825374	1.27807	0.872488	0.823711	-0.596604	-0.479446	20	-0.402052
CUL1_HUMAN	Cullin-1 (CUL-1)	CUL1	21	1.05396	0.960431	0.931738	1.0922	0.975182	0.925292	-0.208537	-0.148777	27	-0.159448
CUL2_HUMAN	Cullin-2 (CUL-2)	CUL2	22	1.07244	0.964532	0.967806	1.03837	1.01662	0.980929	-0.115102	-0.0917696	36	-0.0458039
CUL3_HUMAN	Cullin-3 (CUL-3)	CUL3 KIAA0617	31	1.02355	0.985853	0.913983	1.02401	0.985074	0.9698	-0.120906	-0.055031	16	0.0392719
CUL4A_HUMAN	Cullin-4A (CUL-4A)	CUL4A	14	1.0394	0.958113	1.01614	1.00137	1.01529	0.977475	-0.0337467	-0.0487878	10	-0.150447
CUL4B_HUMAN	Cullin-4B (CUL-4B)	CUL4B KIAA0695	62	1.01402	1.01184	0.977934	0.999547	1.01079	0.987425	-0.0349436	0.00651734	102	0.0979911
CUL5_HUMAN	Cullin-5 (CUL-5) (Vasopressin-activated calcium-mobilizing receptor 1) (VACM-1)	CUL5 VACM1	16	0.964699	1.01191	1.06296	0.922772	0.99567	1.10397	0.199296	0.0893095	14	0.0534558
CUTA_HUMAN	Protein CutA (Acetylcholinesterase-associated protein) (Brain acetylcholinesterase putative membrane anchor)	CUTA ACHAP C6orf82	4	1.02501	0.96196	1.01725	1.05154	1.18019	0.73617	-0.26268	0.0374647	10	0.0189657
CUX1_HUMAN	Homeobox protein cut-like 1 (CCAAT displacement protein) (CDP) (Homeobox protein cux-1)	CUX1 CUTL1	6	0.886497	1.04697	1.09946	0.878324	1.00493	1.10546	0.321219	0.217152	6	-0.0380151
CWC27_HUMAN	Spliceosome-associated protein CWC27 homolog (Antigen NY-CO-10) (Probable inactive peptidyl-prolyl cis-trans isomerase CWC27 homolog) (PPIase CWC27) (Serologically defined colon cancer antigen 10)	CWC27 SDCCAG10 UNQ438/PRO871	2	1.14458	0.977817	0.844636	1.14065	1.0418	0.768725	-0.503869	-0.178978	4	-0.495701
CX6B1_HUMAN	Cytochrome c oxidase subunit 6B1 (Cytochrome c oxidase subunit VIb isoform 1) (COX VIb-1)	COX6B1 COX6B	13	0.83309	1.10179	1.04416	1.02459	1.16694	0.750146	-0.0620053	0.295499	25	0.302373
CX7A2_HUMAN	Cytochrome c oxidase subunit 7A2, mitochondrial (Cytochrome c oxidase subunit VIIa-liver/heart) (Cytochrome c oxidase subunit VIIa-L) (Cytochrome c oxidase subunit VIIaL)	COX7A2 COX7AL	4	0.837469	1.07255	1.12018	0.987769	1.07342	0.922299	0.160341	0.238452	9	0.309499
CXA1_HUMAN	Gap junction alpha-1 protein (Connexin-43) (Cx43) (Gap junction 43 kDa heart protein)	GJA1 GJAL	3	0.98954	0.965838	1.06632	0.966233	0.957892	1.07085	0.128061	-0.0237421	16	0.496928
CY1_HUMAN	Cytochrome c1, heme protein, mitochondrial (EC 7.1.1.8) (Complex III subunit 4) (Complex III subunit IV) (Cytochrome b-c1 complex subunit 4) (Ubiquinol-cytochrome-c reductase complex cytochrome c1 subunit) (Cytochrome c-1)	CYC1	14	0.969623	0.980656	1.0587	1.00401	1.03196	0.944089	0.0190123	0.027972	8	0.171498
CYB5B_HUMAN	Cytochrome b5 type B (Cytochrome b5 outer mitochondrial membrane isoform)	CYB5B CYB5M OMB5	7	1.03408	0.929649	1.00254	1.00567	0.942167	1.0547	0.0119941	-0.123845	17	-0.0650401
CYB5_HUMAN	Cytochrome b5 (Microsomal cytochrome b5 type A) (MCB5)	CYB5A CYB5	9	0.902611	1.041	1.07448	0.945527	1.01867	1.02214	0.181928	0.156646	7	0.123113
CYBP_HUMAN	Calcyclin-binding protein (CacyBP) (hCacyBP) (S100A6-binding protein) (Siah-interacting protein)	CACYBP S100A6BP SIP PNAS-107	26	1.09768	1.01116	0.879657	1.12084	0.985576	0.856508	-0.353742	-0.15199	49	-0.409467
CYC_HUMAN	Cytochrome c	CYCS CYC	23	0.936327	1.06602	1.00359	0.99347	1.03849	0.976377	0.0375273	0.125546	26	0.208119
CYFP1_HUMAN	Cytoplasmic FMR1-interacting protein 1 (Specifically Rac1-associated protein 1) (Sra-1) (p140sra-1)	CYFIP1 KIAA0068	49	0.9812	0.997004	1.02879	0.971073	0.983665	1.03253	0.0784339	0.0208199	47	0.0203697
CYFP2_HUMAN	Cytoplasmic FMR1-interacting protein 2 (p53-inducible protein 121)	CYFIP2 KIAA1168 PIR121	5	1.03474	1.00041	0.996682	0.955648	0.995026	1.06996	0.0544729	0.00478835	2	-0.0409353
CYLD_HUMAN	Ubiquitin carboxyl-terminal hydrolase CYLD (EC 3.4.19.12) (Deubiquitinating enzyme CYLD) (Ubiquitin thioesterase CYLD) (Ubiquitin-specific-processing protease CYLD)	CYLD CYLD1 KIAA0849 HSPC057	1	0.934568	1.04641	1.02835	0.969423	0.993294	1.04709	0.124574	0.0990858	6	0.203534
CYTB_HUMAN	Cystatin-B (CPI-B) (Liver thiol proteinase inhibitor) (Stefin-B)	CSTB CST6 STFB	14	0.913526	0.994678	1.11153	0.935572	1.06242	0.99626	0.186849	0.153109	46	0.169346
CYTSA_HUMAN	Cytospin-A (Renal carcinoma antigen NY-REN-22) (Sperm antigen with calponin homology and coiled-coil domains 1-like) (SPECC1-like protein)	SPECC1L CYTSA KIAA0376	17	0.979194	0.974577	1.00778	1.02532	0.983016	1.02721	0.0220828	-0.0338062	15	0.0330749
CYTSB_HUMAN	Cytospin-B (Nuclear structure protein 5) (NSP5) (Sperm antigen HCMOGT-1) (Sperm antigen with calponin homology and coiled-coil domains 1)	SPECC1 CYTSB NSP5	11	1.01997	0.9573	1.0006	1.01849	0.993801	1.04309	0.00338217	-0.0634439	14	0.139634
CZIB_HUMAN	CXXC motif containing zinc binding protein (UPF0587 protein C1orf123)	CZIB C1orf123	9	0.904231	1.03337	1.09032	0.945733	0.97596	1.08215	0.232193	0.118995	12	-0.22211
DAAF5_HUMAN	Dynein assembly factor 5, axonemal (HEAT repeat-containing protein 2)	DNAAF5 HEATR2	16	1.02473	1.01563	0.977583	1.0344	0.973243	1.002	-0.0569341	-0.0503987	11	-0.107708
DAB2_HUMAN	Disabled homolog 2 (Adaptor molecule disabled-2) (Differentially expressed in ovarian carcinoma 2) (DOC-2) (Differentially-expressed protein 2)	DAB2 DOC2	13	1.07918	0.942874	0.974813	1.00212	1.0405	0.943206	-0.117072	-0.0702841	27	0.036411
DAG1_HUMAN	Dystroglycan (Dystrophin-associated glycoprotein 1) [Cleaved into: Alpha-dystroglycan (Alpha-DG); Beta-dystroglycan (Beta-DG)]	DAG1	3	1.04365	0.944947	0.943202	0.965344	1.06133	0.991615	-0.0536273	-0.00328169	2	-0.31831
DAPK3_HUMAN	Death-associated protein kinase 3 (DAP kinase 3) (EC 2.7.11.1) (DAP-like kinase) (Dlk) (MYPT1 kinase) (Zipper-interacting protein kinase) (ZIP-kinase)	DAPK3 ZIPK	4	1.05735	0.998252	0.922927	1.09779	0.9105	0.967104	-0.189512	-0.176423	5	0.142736
DAXX_HUMAN	Death domain-associated protein 6 (Daxx) (hDaxx) (ETS1-associated protein 1) (EAP1) (Fas death domain-associated protein)	DAXX BING2 DAP6	3	1.05713	1.02423	0.883524	1.01596	1.05644	0.904649	-0.213113	0.00537662	2	-0.101582
DAZP1_HUMAN	DAZ-associated protein 1 (Deleted in azoospermia-associated protein 1)	DAZAP1	18	1.02204	0.988253	0.988301	0.994754	1.00026	1.0334	0.00328118	-0.0202643	28	-0.224252
DBLOH_HUMAN	Diablo homolog, mitochondrial (Direct IAP-binding protein with low pI) (Second mitochondria-derived activator of caspase) (Smac)	DIABLO SMAC	10	0.918053	1.03709	1.03835	0.878014	1.00534	1.13854	0.276258	0.185634	23	0.281343
DBNL_HUMAN	Drebrin-like protein (Cervical SH3P7) (Cervical mucin-associated protein) (Drebrin-F) (HPK1-interacting protein of 55 kDa) (HIP-55) (SH3 domain-containing protein 7)	DBNL CMAP SH3P7 PP5423	46	0.944249	1.03478	1.02602	0.95413	1.03708	1.01092	0.101619	0.126175	47	0.0641665
DC1I2_HUMAN	Cytoplasmic dynein 1 intermediate chain 2 (Cytoplasmic dynein intermediate chain 2) (Dynein intermediate chain 2, cytosolic) (DH IC-2)	DYNC1I2 DNCI2 DNCIC2	29	1.03739	0.996434	0.925553	1.01638	1.00236	0.946324	-0.133807	-0.0390773	48	0.0198876
DC1L1_HUMAN	Cytoplasmic dynein 1 light intermediate chain 1 (LIC1) (Dynein light chain A) (DLC-A) (Dynein light intermediate chain 1, cytosolic)	DYNC1LI1 DNCLI1	26	0.97866	1.03681	0.993325	0.981657	1.0137	1.00942	0.0308457	0.0648032	30	0.10065
DC1L2_HUMAN	Cytoplasmic dynein 1 light intermediate chain 2 (Dynein light intermediate chain 2, cytosolic) (LIC-2) (LIC53/55)	DYNC1LI2 DNCLI2 LIC2	27	1.05218	0.974291	0.975459	1.01321	0.982868	0.965811	-0.0891691	-0.0774052	27	0.0204889
DCA11_HUMAN	DDB1- and CUL4-associated factor 11 (WD repeat-containing protein 23)	DCAF11 WDR23 GL014 PRO2389	3	1.03137	0.989647	0.896018	0.995236	1.11843	0.911621	-0.164781	0.0543977	4	-0.116626
DCAF7_HUMAN	DDB1- and CUL4-associated factor 7 (WD repeat-containing protein 68) (WD repeat-containing protein An11 homolog)	DCAF7 HAN11 WDR68	4	0.978531	0.988437	0.976342	1.03522	0.908111	1.07722	0.0270731	-0.0872343	5	-0.1966
DCAF8_HUMAN	DDB1- and CUL4-associated factor 8 (WD repeat-containing protein 42A)	DCAF8 H326 WDR42A	6	0.954783	1.01585	0.947729	0.982586	1.02811	1.03559	0.032552	0.0773903	7	0.341768
DCAKD_HUMAN	Dephospho-CoA kinase domain-containing protein	DCAKD	3	0.942453	0.99462	1.10437	0.946602	0.924385	1.13079	0.242618	0.0217301	3	-0.0842844
DCBD2_HUMAN	Discoidin, CUB and LCCL domain-containing protein 2 (CUB, LCCL and coagulation factor V/VIII-homology domains protein 1) (Endothelial and smooth muscle cell-derived neuropilin-like protein)	DCBLD2 CLCP1 ESDN	5	0.946698	1.02942	1.01473	1.0136	0.995441	1.0629	0.0843215	0.0473909	12	0.391803
DCK_HUMAN	Deoxycytidine kinase (dCK) (EC 2.7.1.74) (Deoxyadenosine kinase) (EC 2.7.1.76) (Deoxyguanosine kinase) (EC 2.7.1.113)	DCK	7	1.15357	0.941703	0.875052	1.16488	0.948978	0.904778	-0.381606	-0.294249	11	-0.185348
DCNL1_HUMAN	DCN1-like protein 1 (DCUN1 domain-containing protein 1) (Defective in cullin neddylation protein 1-like protein 1) (Squamous cell carcinoma-related oncogene)	DCUN1D1 DCN1 DCUN1L1 RP42 SCCRO	13	1.0068	1.01957	0.949946	0.964478	1.01505	0.987736	-0.0247453	0.0459532	14	-0.0582461
DCP1A_HUMAN	mRNA-decapping enzyme 1A (EC 3.-.-.-) (Smad4-interacting transcriptional co-activator) (Transcription factor SMIF)	DCP1A SMIF	3	1.04955	1.01999	0.924383	1.03359	0.999226	0.962812	-0.142772	-0.0449979	8	0.015051
DCPS_HUMAN	m7GpppX diphosphatase (EC 3.6.1.59) (DCS-1) (Decapping scavenger enzyme) (Hint-related 7meGMP-directed hydrolase) (Histidine triad nucleotide-binding protein 5) (Histidine triad protein member 5) (HINT-5) (Scavenger mRNA-decapping enzyme DcpS)	DCPS DCS1 HINT5 HSPC015	12	1.01829	1.00275	0.959031	1.01705	1.02719	0.945241	-0.0960684	-0.00393385	9	-0.147608
DCTD_HUMAN	Deoxycytidylate deaminase (EC 3.5.4.12) (dCMP deaminase)	DCTD	9	0.97681	1.01419	1.04026	0.973935	1.01908	1.01515	0.0752924	0.0597749	18	-0.0103851
DCTN1_HUMAN	Dynactin subunit 1 (150 kDa dynein-associated polypeptide) (DAP-150) (DP-150) (p135) (p150-glued)	DCTN1	83	0.949001	1.00811	1.03612	0.958489	1.0161	1.04243	0.123912	0.085689	121	0.109403
DCTN2_HUMAN	Dynactin subunit 2 (50 kDa dynein-associated polypeptide) (Dynactin complex 50 kDa subunit) (DCTN-50) (p50 dynamitin)	DCTN2 DCTN50	51	0.949535	1.01212	1.04609	0.978738	1.03534	1.00848	0.0914505	0.0865963	67	0.0462491
DCTN3_HUMAN	Dynactin subunit 3 (Dynactin complex subunit 22 kDa subunit) (p22)	DCTN3 DCTN22	12	0.96162	1.00899	1.03329	0.967172	1.027	0.993875	0.0715023	0.077979	17	-0.0193147
DCTN4_HUMAN	Dynactin subunit 4 (Dyn4) (Dynactin subunit p62)	DCTN4	13	0.945268	1.01176	1.022	0.935	0.996684	1.08737	0.165197	0.0951225	21	0.14618
DCTN5_HUMAN	Dynactin subunit 5 (Dynactin subunit p25)	DCTN5	9	0.897604	1.05129	1.05464	0.943802	1.03746	1.06238	0.20167	0.182252	9	0.129155
DCTP1_HUMAN	dCTP pyrophosphatase 1 (EC 3.6.1.12) (Deoxycytidine-triphosphatase 1) (dCTPase 1) (RS21C6) (XTP3-transactivated gene A protein)	DCTPP1 XTP3TPA CDA03	8	1.09955	1.04142	0.926755	1.19794	0.969282	0.821528	-0.395412	-0.191961	3	-0.206272
DCUP_HUMAN	Uroporphyrinogen decarboxylase (UPD) (URO-D) (EC 4.1.1.37)	UROD	26	1.00253	1.03907	0.928208	0.995704	1.03343	0.94469	-0.0934985	0.0526539	31	0.0971681
DCXR_HUMAN	L-xylulose reductase (XR) (EC 1.1.1.10) (Carbonyl reductase II) (Dicarbonyl/L-xylulose reductase) (Kidney dicarbonyl reductase) (kiDCR) (Short chain dehydrogenase/reductase family 20C member 1) (Sperm surface protein P34H)	DCXR SDR20C1	10	1.04935	0.969416	0.94868	1.01181	1.01174	0.973681	-0.100455	-0.0571984	3	0.307716
DD19A_HUMAN	ATP-dependent RNA helicase DDX19A (EC 3.6.4.13) (DDX19-like protein) (DEAD box protein 19A)	DDX19A DDX19L	24	1.08758	0.975892	0.93115	1.08584	0.97101	0.934955	-0.21994	-0.158791	29	-0.0473778
DD19B_HUMAN	ATP-dependent RNA helicase DDX19B (EC 3.6.4.13) (DEAD box RNA helicase DEAD5) (DEAD box protein 19B)	DDX19B DBP5 DDX19 TDBP	3	1.02854	1.08171	0.905866	1.00582	1.02151	1.00427	-0.0927326	0.0475205	29	0.0504971
DDAH1_HUMAN	N(G),N(G)-dimethylarginine dimethylaminohydrolase 1 (DDAH-1) (Dimethylarginine dimethylaminohydrolase 1) (EC 3.5.3.18) (DDAHI) (Dimethylargininase-1)	DDAH1 DDAH	29	0.936254	1.01826	1.00982	0.935733	1.03038	1.04749	0.135947	0.130069	27	0.0151843
DDAH2_HUMAN	N(G),N(G)-dimethylarginine dimethylaminohydrolase 2 (DDAH-2) (Dimethylarginine dimethylaminohydrolase 2) (EC 3.5.3.18) (DDAHII) (Dimethylargininase-2) (Protein G6a) (S-phase protein)	DDAH2 DDAH G6A NG30	16	0.806787	1.04934	1.15619	0.808421	1.03869	1.17353	0.528398	0.370408	11	0.0532384
DDB1_HUMAN	DNA damage-binding protein 1 (DDB p127 subunit) (DNA damage-binding protein a) (DDBa) (Damage-specific DNA-binding protein 1) (HBV X-associated protein 1) (XAP-1) (UV-damaged DNA-binding factor) (UV-damaged DNA-binding protein 1) (UV-DDB 1) (XPE-binding factor) (XPE-BF) (Xeroderma pigmentosum group E-complementing protein) (XPCe)	DDB1 XAP1	71	1.03415	0.97825	0.979328	1.0101	0.991071	0.996309	-0.0492106	-0.0538069	86	0.0209745
DDI2_HUMAN	Protein DDI1 homolog 2 (EC 3.4.23.-)	DDI2	5	0.974268	1.07401	0.962614	0.964602	1.00653	1.03708	0.0435809	0.100997	5	0.087593
DDR2_HUMAN	Discoidin domain-containing receptor 2 (Discoidin domain receptor 2) (EC 2.7.10.1) (CD167 antigen-like family member B) (Discoidin domain-containing receptor tyrosine kinase 2) (Neurotrophic tyrosine kinase, receptor-related 3) (Receptor protein-tyrosine kinase TKT) (Tyrosine-protein kinase TYRO10) (CD antigen CD167b)	DDR2 NTRKR3 TKT TYRO10	8	1.15496	0.948007	0.850225	1.16942	0.956168	0.883443	-0.423258	-0.287668	8	0.0935542
DDRGK_HUMAN	DDRGK domain-containing protein 1 (Dashurin) (UFM1-binding and PCI domain-containing protein 1)	DDRGK1 C20orf116 UFBP1	13	0.942687	1.01571	1.03607	0.967241	0.956732	1.10734	0.16571	0.0459357	10	-0.0546576
DDX17_HUMAN	Probable ATP-dependent RNA helicase DDX17 (EC 3.6.4.13) (DEAD box protein 17) (DEAD box protein p72) (DEAD box protein p82) (RNA-dependent helicase p72)	DDX17	45	1.00731	1.02316	0.948245	1.04278	1.01941	0.953155	-0.108416	-0.00509333	64	-0.148976
DDX18_HUMAN	ATP-dependent RNA helicase DDX18 (EC 3.6.4.13) (DEAD box protein 18) (Myc-regulated DEAD box protein) (MrDb)	DDX18 cPERP-D	18	1.14004	0.998905	0.835886	1.15902	0.929065	0.866262	-0.433867	-0.254859	12	-0.242226
DDX1_HUMAN	ATP-dependent RNA helicase DDX1 (EC 3.6.4.13) (DEAD box protein 1) (DEAD box protein retinoblastoma) (DBP-RB)	DDX1	58	1.01459	0.9889	0.989541	0.992337	0.986266	1.00357	-0.00991526	-0.0229277	88	0.0464362
DDX20_HUMAN	Probable ATP-dependent RNA helicase DDX20 (EC 3.6.4.13) (Component of gems 3) (DEAD box protein 20) (DEAD box protein DP 103) (Gemin-3)	DDX20 DP103 GEMIN3	8	1.18089	0.929083	0.850527	1.185	0.966795	0.804527	-0.516062	-0.319802	8	-0.0279955
DDX21_HUMAN	Nucleolar RNA helicase 2 (EC 3.6.4.13) (DEAD box protein 21) (Gu-alpha) (Nucleolar RNA helicase Gu) (Nucleolar RNA helicase II) (RH II/Gu)	DDX21	50	1.36952	0.863973	0.710283	1.43674	0.848834	0.67897	-1.01429	-0.711927	92	-0.433121
DDX23_HUMAN	Probable ATP-dependent RNA helicase DDX23 (EC 3.6.4.13) (100 kDa U5 snRNP-specific protein) (DEAD box protein 23) (PRP28 homolog) (U5-100kD)	DDX23	21	1.0348	1.02822	0.930663	1.03529	0.986054	0.949682	-0.138772	-0.0397505	21	-0.0528437
DDX24_HUMAN	ATP-dependent RNA helicase DDX24 (EC 3.6.4.13) (DEAD box protein 24)	DDX24	13	1.10245	0.952443	0.916996	1.11471	0.921375	0.923163	-0.268872	-0.242912	10	0.0497357
DDX27_HUMAN	Probable ATP-dependent RNA helicase DDX27 (EC 3.6.4.13) (DEAD box protein 27)	DDX27 cPERP-F RHLP HSPC259 PP3241	9	1.06462	1.04216	0.880331	1.10872	1.01723	0.862922	-0.317908	-0.0775091	9	-0.195261
DDX28_HUMAN	Probable ATP-dependent RNA helicase DDX28 (EC 3.6.4.13) (Mitochondrial DEAD box protein 28)	DDX28 MDDX28	5	0.993519	1.06443	0.877873	0.998602	1.01117	0.969492	-0.110608	0.0587503	2	-0.345567
DDX3X_HUMAN	ATP-dependent RNA helicase DDX3X (EC 3.6.4.13) (CAP-Rf) (DEAD box protein 3, X-chromosomal) (DEAD box, X isoform) (DBX) (Helicase-like protein 2) (HLP2)	DDX3X DBX DDX3	63	1.158	0.925159	0.887503	1.15839	0.93489	0.886374	-0.384969	-0.316554	142	-0.176281
DDX41_HUMAN	Probable ATP-dependent RNA helicase DDX41 (EC 3.6.4.13) (DEAD box protein 41) (DEAD box protein abstrakt homolog)	DDX41 ABS	6	1.05572	0.971529	0.962202	0.975262	0.990774	1.08056	0.00705162	-0.048567	3	-0.0498937
DDX42_HUMAN	ATP-dependent RNA helicase DDX42 (EC 3.6.4.13) (DEAD box protein 42) (RNA helicase-like protein) (RHELP) (RNA helicase-related protein) (RNAHP) (SF3b DEAD box protein) (Splicing factor 3B-associated 125 kDa protein) (SF3b125)	DDX42	22	1.06748	0.967838	0.945562	1.04281	0.966872	0.98943	-0.125391	-0.12523	42	-0.184289
DDX46_HUMAN	Probable ATP-dependent RNA helicase DDX46 (EC 3.6.4.13) (DEAD box protein 46) (PRP5 homolog)	DDX46 KIAA0801	35	1.06555	1.01977	0.890551	1.04926	1.00273	0.909479	-0.232544	-0.0643995	46	-0.143281
DDX47_HUMAN	Probable ATP-dependent RNA helicase DDX47 (EC 3.6.4.13) (DEAD box protein 47)	DDX47	7	1.23217	0.938888	0.835669	1.28403	0.895417	0.789968	-0.630505	-0.456112	7	-0.0532012
DDX50_HUMAN	ATP-dependent RNA helicase DDX50 (EC 3.6.4.13) (DEAD box protein 50) (Gu-beta) (Nucleolar protein Gu2)	DDX50	15	1.14608	0.987382	0.838306	1.18162	0.95278	0.846084	-0.46653	-0.262793	7	-0.303418
DDX51_HUMAN	ATP-dependent RNA helicase DDX51 (EC 3.6.4.13) (DEAD box protein 51)	DDX51	2	1.33059	0.875108	0.730332	1.09131	0.887056	1.03713	-0.469452	-0.451747	4	-0.207478
DDX52_HUMAN	Probable ATP-dependent RNA helicase DDX52 (EC 3.6.4.13) (ATP-dependent RNA helicase ROK1-like) (DEAD box protein 52)	DDX52 ROK1 HUSSY-19	4	1.21771	0.866266	0.830347	1.23025	0.868427	0.885148	-0.51367	-0.496879	8	-0.236993
DDX54_HUMAN	ATP-dependent RNA helicase DDX54 (EC 3.6.4.13) (ATP-dependent RNA helicase DP97) (DEAD box RNA helicase 97 kDa) (DEAD box protein 54)	DDX54	10	1.08788	0.988905	0.904846	1.09876	0.965989	0.898247	-0.278233	-0.161706	10	-0.118815
DDX56_HUMAN	Probable ATP-dependent RNA helicase DDX56 (EC 3.6.4.13) (ATP-dependent 61 kDa nucleolar RNA helicase) (DEAD box protein 21) (DEAD box protein 56)	DDX56 DDX21 NOH61	5	1.13693	0.954258	1.05802	1.15063	0.843779	1.0088	-0.146775	-0.350088	6	-0.0603997
DDX58_HUMAN	Antiviral innate immune response receptor RIG-I (DEAD box protein 58) (Probable ATP-dependent RNA helicase DDX58) (EC 3.6.4.13) (RIG-I-like receptor 1) (RLR-1) (Retinoic acid-inducible gene 1 protein) (RIG-1) (Retinoic acid-inducible gene I protein) (RIG-I)	DDX58	4	0.937006	1.0043	1.07245	0.969664	0.978319	1.09043	0.182062	0.056442	5	0.134583
DDX5_HUMAN	Probable ATP-dependent RNA helicase DDX5 (EC 3.6.4.13) (DEAD box protein 5) (RNA helicase p68)	DDX5 G17P1 HELR HLR1	81	1.12923	0.94061	0.901298	1.15179	0.934922	0.901823	-0.339116	-0.282319	122	-0.340985
DDX6_HUMAN	Probable ATP-dependent RNA helicase DDX6 (EC 3.6.4.13) (ATP-dependent RNA helicase p54) (DEAD box protein 6) (Oncogene RCK)	DDX6 HLR2 RCK	33	1.01799	0.97644	1.00536	0.998789	1.00384	0.991886	-0.0140092	-0.0264163	56	-0.115736
DECR2_HUMAN	Peroxisomal 2,4-dienoyl-CoA reductase (pDCR) (EC 1.3.1.34) (2,4-dienoyl-CoA reductase 2) (Short chain dehydrogenase/reductase family 17C member 1)	DECR2 PDCR SDR17C1	5	0.870972	1.0739	1.06367	0.857027	1.04125	1.12685	0.341618	0.291534	5	0.394526
DECR_HUMAN	2,4-dienoyl-CoA reductase, mitochondrial (EC 1.3.1.34) (2,4-dienoyl-CoA reductase [NADPH]) (4-enoyl-CoA reductase [NADPH]) (Short chain dehydrogenase/reductase family 18C member 1)	DECR1 DECR SDR18C1	32	0.902345	1.03522	1.08207	0.90458	1.01721	1.0828	0.260744	0.183747	21	0.319392
DEFM_HUMAN	Peptide deformylase, mitochondrial (EC 3.5.1.88) (Polypeptide deformylase)	PDF PDF1A	2	1.08188	0.966299	0.936398	0.927923	1.01948	1.06384	-0.00557346	-0.0136245	1	0.414318
DEGS1_HUMAN	Sphingolipid delta(4)-desaturase DES1 (EC 1.14.19.17) (Cell migration-inducing gene 15 protein) (Degenerative spermatocyte homolog 1) (Dihydroceramide desaturase-1) (Membrane lipid desaturase)	DEGS1 DES1 MLD MIG15	1	0.893165	1.05568	1.06947	0.979997	0.960809	1.07734	0.19826	0.106322	10	0.0449045
DEK_HUMAN	Protein DEK	DEK	30	1.07874	0.984499	0.908769	1.09728	0.960252	0.894415	-0.271138	-0.162166	27	-0.491159
DENR_HUMAN	Density-regulated protein (DRP) (Protein DRP1) (Smooth muscle cell-associated protein 3) (SMAP-3)	DENR DRP1 H14	16	0.952788	1.02861	1.02447	1.01228	0.982491	0.990958	0.0369682	0.0336884	14	0.0791917
DEOC_HUMAN	Deoxyribose-phosphate aldolase (DERA) (EC 4.1.2.4) (2-deoxy-D-ribose 5-phosphate aldolase) (Phosphodeoxyriboaldolase) (Deoxyriboaldolase)	DERA CGI-26	19	0.967576	1.02458	1.02478	0.963246	1.02561	1.03371	0.0923681	0.0865467	17	-0.0244814
DERL2_HUMAN	Derlin-2 (Degradation in endoplasmic reticulum protein 2) (DERtrin-2) (Der1-like protein 2) (F-LAN-1) (F-LANa)	DERL2 DER2 FLANA CGI-101 SBBI53	2	0.97575	0.990694	1.04109	0.994765	1.02402	0.974414	0.0318444	0.0318725	3	0.260575
DESP_HUMAN	Desmoplakin (DP) (250/210 kDa paraneoplastic pemphigus antigen)	DSP	25	0.993527	0.981873	1.04047	1.02924	0.950767	1.0474	0.0459201	-0.0657213	45	0.147908
DEST_HUMAN	Destrin (Actin-depolymerizing factor) (ADF)	DSTN ACTDP DSN	44	0.966952	1.00789	1.02802	0.977837	1.01985	1.0085	0.0664499	0.0602527	63	0.269345
DFFA_HUMAN	DNA fragmentation factor subunit alpha (DNA fragmentation factor 45 kDa subunit) (DFF-45) (Inhibitor of CAD) (ICAD)	DFFA DFF1 DFF45 H13	10	1.01265	0.946559	1.0457	1.06118	0.99408	0.960393	-0.0488173	-0.0958016	18	0.0192638
DGKA_HUMAN	Diacylglycerol kinase alpha (DAG kinase alpha) (EC 2.7.1.107) (80 kDa diacylglycerol kinase) (Diglyceride kinase alpha) (DGK-alpha)	DGKA DAGK DAGK1	14	0.932524	1.05865	1.00884	0.956567	1.06963	0.963018	0.0615897	0.172095	2	0.453854
DHB11_HUMAN	Estradiol 17-beta-dehydrogenase 11 (EC 1.1.1.62) (17-beta-hydroxysteroid dehydrogenase 11) (17-beta-HSD 11) (17bHSD11) (17betaHSD11) (17-beta-hydroxysteroid dehydrogenase XI) (17-beta-HSD XI) (17betaHSDXI) (Cutaneous T-cell lymphoma-associated antigen HD-CL-03) (CTCL-associated antigen HD-CL-03) (Dehydrogenase/reductase SDR family member 8) (Retinal short-chain dehydrogenase/reductase 2) (retSDR2…	HSD17B11 DHRS8 PAN1B SDR16C2 PSEC0029 UNQ207/PRO233	15	0.962698	0.974747	1.06263	0.90964	0.972727	1.16983	0.252707	0.0573417	10	0.0876574
DHB12_HUMAN	Very-long-chain 3-oxoacyl-CoA reductase (EC 1.1.1.330) (17-beta-hydroxysteroid dehydrogenase 12) (17-beta-HSD 12) (3-ketoacyl-CoA reductase) (KAR) (Estradiol 17-beta-dehydrogenase 12) (EC 1.1.1.62) (Short chain dehydrogenase/reductase family 12C member 1)	HSD17B12 SDR12C1	23	0.964137	0.996257	1.0196	0.968099	1.04403	1.02237	0.0796926	0.0781048	23	0.334012
DHB4_HUMAN	Peroxisomal multifunctional enzyme type 2 (MFE-2) (17-beta-hydroxysteroid dehydrogenase 4) (17-beta-HSD 4) (D-bifunctional protein) (DBP) (Multifunctional protein 2) (MFP-2) (Short chain dehydrogenase/reductase family 8C member 1) [Cleaved into: (3R)-hydroxyacyl-CoA dehydrogenase (EC 1.1.1.n12); Enoyl-CoA hydratase 2 (EC 4.2.1.107) (EC 4.2.1.119) (3-alpha,7-alpha,12-alpha-trihydroxy-5-beta-choles…	HSD17B4 EDH17B4 SDR8C1	67	0.940315	1.02151	1.08123	0.928413	1.00149	1.08017	0.20994	0.114398	55	0.398849
DHCR7_HUMAN	7-dehydrocholesterol reductase (7-DHC reductase) (EC 1.3.1.21) (Delta7-sterol reductase) (Sterol Delta(7)-reductase) (Sterol reductase SR-2)	DHCR7 D7SR	2	1.08635	0.998308	0.893876	1.10319	0.938085	0.954088	-0.245417	-0.177913	7	0.275095
DHE3_HUMAN	Glutamate dehydrogenase 1, mitochondrial (GDH 1) (EC 1.4.1.3)	GLUD1 GLUD	69	0.898537	1.03824	1.07794	0.891045	1.02724	1.0983	0.282168	0.206845	68	0.0474915
DHPR_HUMAN	Dihydropteridine reductase (EC 1.5.1.34) (HDHPR) (Quinoid dihydropteridine reductase) (Short chain dehydrogenase/reductase family 33C member 1)	QDPR DHPR SDR33C1	7	0.9823	1.01157	1.04054	0.928378	1.02946	1.05199	0.131721	0.0957318	11	0.217913
DHRS1_HUMAN	Dehydrogenase/reductase SDR family member 1 (EC 1.1.-.-) (Short chain dehydrogenase/reductase family 19C member 1)	DHRS1 SDR19C1	12	0.81607	1.10674	1.10427	0.817574	1.07836	1.10513	0.435561	0.419486	9	0.298357
DHRS3_HUMAN	Short-chain dehydrogenase/reductase 3 (EC 1.1.1.300) (DD83.1) (Retinal short-chain dehydrogenase/reductase 1) (retSDR1) (Retinol dehydrogenase 17) (Short chain dehydrogenase/reductase family 16C member 1)	DHRS3 RDH17 SDR16C1 UNQ2424/PRO4983	9	0.865118	1.0712	1.05786	0.756284	1.1106	1.06756	0.39375	0.431298	2	0.153555
DHRS7_HUMAN	Dehydrogenase/reductase SDR family member 7 (EC 1.1.-.-) (Retinal short-chain dehydrogenase/reductase 4) (retSDR4) (Short chain dehydrogenase/reductase family 34C member 1)	DHRS7 DHRS7A RETSDR4 SDR34C1 CGI-86 UNQ285/PRO3448	6	0.802754	1.04143	1.22701	0.762361	1.01845	1.23956	0.656701	0.396682	3	0.294454
DHSO_HUMAN	Sorbitol dehydrogenase (SDH) (EC 1.1.1.-) ((R,R)-butanediol dehydrogenase) (EC 1.1.1.4) (L-iditol 2-dehydrogenase) (EC 1.1.1.14) (Polyol dehydrogenase) (Ribitol dehydrogenase) (RDH) (EC 1.1.1.56) (Xylitol dehydrogenase) (XDH) (EC 1.1.1.9)	SORD	14	1.08063	0.989798	0.891617	1.05214	1.00639	0.912077	-0.241738	-0.0953983	10	0.142865
DHX15_HUMAN	Pre-mRNA-splicing factor ATP-dependent RNA helicase DHX15 (EC 3.6.4.13) (ATP-dependent RNA helicase #46) (DEAH box protein 15)	DHX15 DBP1 DDX15	63	1.09945	0.952731	0.927363	1.0971	0.966808	0.90243	-0.263697	-0.194522	52	-0.187967
DHX16_HUMAN	Pre-mRNA-splicing factor ATP-dependent RNA helicase DHX16 (EC 3.6.4.13) (ATP-dependent RNA helicase #3) (DEAH-box protein 16)	DHX16 DBP2 DDX16 KIAA0577 PRP2	5	1.14032	0.984503	0.89274	1.14809	0.902381	0.930582	-0.328078	-0.279699	7	-0.111089
DHX29_HUMAN	ATP-dependent RNA helicase DHX29 (EC 3.6.4.13) (DEAH box protein 29) (Nucleic acid helicase DDXx)	DHX29 DDX29	24	1.06554	0.968016	0.965337	1.03648	0.980286	0.959617	-0.126822	-0.109451	24	0.0341662
DHX30_HUMAN	ATP-dependent RNA helicase DHX30 (EC 3.6.4.13) (DEAH box protein 30)	DHX30 DDX30 KIAA0890	40	1.1384	0.958228	0.878111	1.15201	0.949777	0.876659	-0.384299	-0.26353	39	-0.0599195
DHX32_HUMAN	Putative pre-mRNA-splicing factor ATP-dependent RNA helicase DHX32 (EC 3.6.4.13) (DEAD/H box 32) (DEAD/H helicase-like protein 1) (DHLP1) (DEAH box protein 32) (HuDDX32)	DHX32 DDX32	2	1.07907	0.914281	0.999935	1.08424	0.951043	0.960397	-0.142435	-0.214094	3	-0.244534
DHX36_HUMAN	ATP-dependent DNA/RNA helicase DHX36 (EC 3.6.4.12) (EC 3.6.4.13) (DEAD/H box polypeptide 36) (DEAH-box protein 36) (G4-resolvase-1) (G4R1) (MLE-like protein 1) (RNA helicase associated with AU-rich element protein)	DHX36 DDX36 KIAA1488 MLEL1 RHAU	22	1.11542	0.977066	0.893993	1.1274	0.94096	0.908286	-0.315522	-0.225931	14	0.0447501
DHX37_HUMAN	Probable ATP-dependent RNA helicase DHX37 (EC 3.6.4.13) (DEAH box protein 37)	DHX37 DDX37 KIAA1517	7	1.15763	1.05326	0.809215	1.08502	1.06287	0.841737	-0.441425	-0.0830311	3	0.0125437
DHX57_HUMAN	Putative ATP-dependent RNA helicase DHX57 (EC 3.6.4.13) (DEAH box protein 57)	DHX57	5	1.08517	1.02558	0.856619	1.09409	1.00668	0.824582	-0.374599	-0.100805	5	0.0711603
DHX8_HUMAN	ATP-dependent RNA helicase DHX8 (EC 3.6.4.13) (DEAH box protein 8) (RNA helicase HRH1)	DHX8 DDX8	3	1.21275	0.863735	0.93954	1.05397	0.954716	1.0206	-0.207337	-0.316159	7	-0.145934
DHX9_HUMAN	ATP-dependent RNA helicase A (EC 3.6.4.13) (DEAH box protein 9) (DExH-box helicase 9) (Leukophysin) (LKP) (Nuclear DNA helicase II) (NDH II) (RNA helicase A)	DHX9 DDX9 LKP NDH2	108	1.08406	0.956836	0.939742	1.08848	0.966603	0.942717	-0.206766	-0.175713	158	-0.0602204
DHYS_HUMAN	Deoxyhypusine synthase (DHS) (EC 2.5.1.46)	DHPS DS	5	1.30835	0.869073	0.808133	1.27955	0.854546	0.838354	-0.652542	-0.586299	5	-0.218995
DI3L2_HUMAN	DIS3-like exonuclease 2 (hDIS3L2) (EC 3.1.13.-)	DIS3L2 FAM6A	8	0.988771	1.03295	1.00024	0.998145	1.00782	1.0145	0.0200385	0.0384893	3	0.10222
DIAP1_HUMAN	Protein diaphanous homolog 1 (Diaphanous-related formin-1) (DRF1)	DIAPH1 DIAP1	34	1.05441	0.979026	0.956471	1.03922	0.992031	0.944442	-0.139304	-0.0870298	27	-0.21272
DIAP2_HUMAN	Protein diaphanous homolog 2 (Diaphanous-related formin-2) (DRF2)	DIAPH2 DIA	5	1.00243	0.992197	1.04209	0.971587	1.0213	1.03628	0.0744858	0.0285972	4	0.18326
DIAP3_HUMAN	Protein diaphanous homolog 3 (Diaphanous-related formin-3) (DRF3) (MDia2)	DIAPH3 DIAP3	8	1.24852	0.838052	0.863664	1.25639	0.830518	0.900485	-0.506092	-0.586153	13	-0.377046
DIC_HUMAN	Mitochondrial dicarboxylate carrier (Solute carrier family 25 member 10)	SLC25A10 DIC	7	1.00838	1.02116	1.04091	1.03087	0.989614	0.977313	-0.0155807	-0.0203751	11	-0.0213078
DIDO1_HUMAN	Death-inducer obliterator 1 (DIO-1) (hDido1) (Death-associated transcription factor 1) (DATF-1)	DIDO1 C20orf158 DATF1 KIAA0333	22	1.02394	0.9938	0.960468	1.05663	0.988805	0.916542	-0.148756	-0.0694053	11	-0.0780086
DIEXF_HUMAN	Digestive organ expansion factor homolog	DIEXF C1orf107 DEF	5	1.14755	0.990396	0.867034	1.13803	0.951395	0.842683	-0.418932	-0.235447	3	-0.140215
DIM1_HUMAN	Probable dimethyladenosine transferase (EC 2.1.1.183) (DIM1 dimethyladenosine transferase 1 homolog) (DIM1 dimethyladenosine transferase 1-like) (Probable 18S rRNA (adenine(1779)-N(6)/adenine(1780)-N(6))-dimethyltransferase) (Probable 18S rRNA dimethylase) (Probable S-adenosylmethionine-6-N',N'-adenosyl(rRNA) dimethyltransferase)	DIMT1 DIMT1L HUSSY-05	4	1.14531	0.955831	0.860195	1.14093	0.92851	0.919831	-0.361886	-0.279066	5	-0.134943
DIP2B_HUMAN	Disco-interacting protein 2 homolog B (DIP2 homolog B)	DIP2B KIAA1463	5	1.08992	0.93783	0.978735	1.00683	0.991075	0.965504	-0.107851	-0.11979	5	0.0187871
DJB11_HUMAN	DnaJ homolog subfamily B member 11 (APOBEC1-binding protein 2) (ABBP-2) (DnaJ protein homolog 9) (ER-associated DNAJ) (ER-associated Hsp40 co-chaperone) (Endoplasmic reticulum DNA J domain-containing protein 3) (ER-resident protein ERdj3) (ERdj3) (ERj3p) (HEDJ) (Human DnaJ protein 9) (hDj-9) (PWP1-interacting protein 4)	DNAJB11 EDJ ERJ3 HDJ9 PSEC0121 UNQ537/PRO1080	28	0.935391	1.02216	1.04669	0.954298	0.983658	1.05583	0.154035	0.0858463	17	0.105341
DJB12_HUMAN	DnaJ homolog subfamily B member 12	DNAJB12	6	1.16573	0.95143	0.852448	1.14273	0.956927	0.916552	-0.384875	-0.274535	13	-0.100728
DJC10_HUMAN	DnaJ homolog subfamily C member 10 (EC 1.8.4.-) (Endoplasmic reticulum DNA J domain-containing protein 5) (ER-resident protein ERdj5) (ERdj5) (Macrothioredoxin) (MTHr)	DNAJC10 ERDJ5 UNQ495/PRO1012	24	0.883728	1.0151	1.14711	0.879147	1.01812	1.10111	0.350553	0.205844	24	0.345715
DJC11_HUMAN	DnaJ homolog subfamily C member 11	DNAJC11	11	0.991206	1.01379	1.04029	0.970868	0.986195	1.05478	0.0946605	0.0275474	10	0.0641959
DJC13_HUMAN	DnaJ homolog subfamily C member 13 (Required for receptor-mediated endocytosis 8) (RME-8)	DNAJC13 KIAA0678 RME8	44	0.987041	0.997897	0.994655	1.01353	1.00201	0.992212	-0.00979461	-0.000357701	43	0.152923
DJC17_HUMAN	DnaJ homolog subfamily C member 17	DNAJC17	3	1.00014	1.03631	0.935693	0.986175	1.02424	0.984836	-0.0490299	0.0529415	2	-0.270759
DJC21_HUMAN	DnaJ homolog subfamily C member 21 (DnaJ homolog subfamily A member 5) (Protein GS3)	DNAJC21 DNAJA5	4	1.09887	1.02034	0.852791	1.11242	0.92647	0.895552	-0.339304	-0.185428	6	-0.341016
DKC1_HUMAN	H/ACA ribonucleoprotein complex subunit DKC1 (EC 5.4.99.-) (CBF5 homolog) (Dyskerin) (Nopp140-associated protein of 57 kDa) (Nucleolar protein NAP57) (Nucleolar protein family A member 4) (snoRNP protein DKC1)	DKC1 NOLA4	23	0.994414	1.00809	1.03043	0.995593	0.999695	0.976799	0.011918	0.0128209	23	-0.222263
DLDH_HUMAN	Dihydrolipoyl dehydrogenase, mitochondrial (EC 1.8.1.4) (Dihydrolipoamide dehydrogenase) (Glycine cleavage system L protein)	DLD GCSL LAD PHE3	37	0.962772	1.03241	1.00523	0.944603	1.02695	1.01968	0.086296	0.110668	53	0.216129
DLG1_HUMAN	Disks large homolog 1 (Synapse-associated protein 97) (SAP-97) (SAP97) (hDlg)	DLG1	21	0.994193	0.9959	1.0205	0.963986	1.02871	0.999969	0.0452762	0.048113	18	0.157312
DLG5_HUMAN	Disks large homolog 5 (Discs large protein P-dlg) (Placenta and prostate DLG)	DLG5 KIAA0583 PDLG	5	0.974998	1.01913	1.0063	0.960379	0.970265	1.03462	0.0765061	0.039324	5	0.0293663
DLGP4_HUMAN	Disks large-associated protein 4 (DAP-4) (PSD-95/SAP90-binding protein 4) (SAP90/PSD-95-associated protein 4) (SAPAP-4)	DLGAP4 DAP4 KIAA0964 SAPAP4	5	0.940764	0.988663	1.08414	0.932454	0.952929	1.06283	0.196728	0.0514913	2	-0.0669507
DLGP5_HUMAN	Disks large-associated protein 5 (DAP-5) (Discs large homolog 7) (Disks large-associated protein DLG7) (Hepatoma up-regulated protein) (HURP)	DLGAP5 DLG7 KIAA0008	2	1.13676	0.947466	0.889441	1.1916	0.8523	0.958531	-0.333979	-0.373123	12	0.0518164
DLRB1_HUMAN	Dynein light chain roadblock-type 1 (Bithoraxoid-like protein) (BLP) (Dynein light chain 2A, cytoplasmic) (Dynein-associated protein Km23) (Roadblock domain-containing protein 1)	DYNLRB1 BITH DNCL2A DNLC2A ROBLD1 HSPC162	14	1.06346	1.02414	0.883794	1.00587	1.07637	0.891936	-0.220208	0.0216901	13	0.0667009
DMAP1_HUMAN	DNA methyltransferase 1-associated protein 1 (DNMAP1) (DNMT1-associated protein 1)	DMAP1 KIAA1425	5	1.00623	0.962526	1.00702	1.02518	0.978242	0.99979	-0.0175244	-0.0658408	4	-0.058428
DMXL1_HUMAN	DmX-like protein 1 (X-like 1 protein)	DMXL1 XL1	7	0.954063	1.01827	1.05104	0.931117	1.00944	1.10309	0.192093	0.105241	1	-0.0578836
DNJA1_HUMAN	DnaJ homolog subfamily A member 1 (DnaJ protein homolog 2) (HSDJ) (Heat shock 40 kDa protein 4) (Heat shock protein J2) (HSJ-2) (Human DnaJ protein 2) (hDj-2)	DNAJA1 DNAJ2 HDJ2 HSJ2 HSPF4	35	1.21692	0.884478	0.868691	1.27537	0.872373	0.84706	-0.53835	-0.504117	48	-0.181172
DNJA2_HUMAN	DnaJ homolog subfamily A member 2 (Cell cycle progression restoration gene 3 protein) (Dnj3) (Dj3) (HIRA-interacting protein 4) (Renal carcinoma antigen NY-REN-14)	DNAJA2 CPR3 HIRIP4	22	1.0731	0.981478	0.934149	1.07415	0.957662	0.95946	-0.181482	-0.147184	34	-0.0773559
DNJA3_HUMAN	DnaJ homolog subfamily A member 3, mitochondrial (DnaJ protein Tid-1) (hTid-1) (Hepatocellular carcinoma-associated antigen 57) (Tumorous imaginal discs protein Tid56 homolog)	DNAJA3 HCA57 TID1	10	1.04044	0.987171	0.930639	1.06744	0.957159	0.926918	-0.182271	-0.116573	8	0.0760328
DNJB1_HUMAN	DnaJ homolog subfamily B member 1 (DnaJ protein homolog 1) (Heat shock 40 kDa protein 1) (HSP40) (Heat shock protein 40) (Human DnaJ protein 1) (hDj-1)	DNAJB1 DNAJ1 HDJ1 HSPF1	17	1.14819	0.949361	0.867084	1.14128	0.939504	0.862515	-0.404576	-0.277509	24	-0.0653116
DNJB2_HUMAN	DnaJ homolog subfamily B member 2 (Heat shock 40 kDa protein 3) (Heat shock protein J1) (HSJ-1)	DNAJB2 HSJ1 HSPF3	4	0.875084	1.01744	1.12484	0.92261	0.975248	1.10189	0.309203	0.14875	4	0.390885
DNJB4_HUMAN	DnaJ homolog subfamily B member 4 (Heat shock 40 kDa protein 1 homolog) (HSP40 homolog) (Heat shock protein 40 homolog) (Human liver DnaJ-like protein)	DNAJB4 DNAJW HLJ1	10	1.04	0.945053	1.01495	1.06694	0.9208	0.987953	-0.0730745	-0.17532	8	0.412747
DNJB6_HUMAN	DnaJ homolog subfamily B member 6 (HHDJ1) (Heat shock protein J2) (HSJ-2) (MRJ) (MSJ-1)	DNAJB6 HSJ2 MRJ MSJ1	7	1.07561	0.98724	0.87564	1.16918	0.95037	0.828839	-0.396538	-0.211308	5	-0.0281058
DNJC2_HUMAN	DnaJ homolog subfamily C member 2 (M-phase phosphoprotein 11) (Zuotin-related factor 1) [Cleaved into: DnaJ homolog subfamily C member 2, N-terminally processed]	DNAJC2 MPHOSPH11 MPP11 ZRF1	11	1.02605	1.01051	0.950335	1.06429	1.01367	0.881502	-0.191229	-0.0461673	10	-0.070828
DNJC3_HUMAN	DnaJ homolog subfamily C member 3 (Endoplasmic reticulum DNA J domain-containing protein 6) (ER-resident protein ERdj6) (ERdj6) (Interferon-induced, double-stranded RNA-activated protein kinase inhibitor) (Protein kinase inhibitor of 58 kDa) (Protein kinase inhibitor p58)	DNAJC3 P58IPK PRKRI	23	0.932403	1.02	1.05358	0.930135	1.01793	1.05159	0.176665	0.129835	29	0.306268
DNJC5_HUMAN	DnaJ homolog subfamily C member 5 (Ceroid-lipofuscinosis neuronal protein 4) (Cysteine string protein) (CSP)	DNAJC5 CLN4	3	0.931616	1.00671	1.0465	0.985737	1.04549	0.949157	0.0566028	0.0983671	2	0.656496
DNJC7_HUMAN	DnaJ homolog subfamily C member 7 (Tetratricopeptide repeat protein 2) (TPR repeat protein 2)	DNAJC7 TPR2 TTC2	24	1.15507	0.961965	0.828575	1.19578	0.932181	0.867246	-0.471354	-0.311594	31	-0.263686
DNJC8_HUMAN	DnaJ homolog subfamily C member 8 (Splicing protein spf31)	DNAJC8 SPF31 HSPC315 HSPC331	21	1.07906	1.03099	0.87911	1.12263	1.01777	0.846979	-0.351076	-0.103607	27	-0.217983
DNJC9_HUMAN	DnaJ homolog subfamily C member 9 (HDJC9) (DnaJ protein SB73)	DNAJC9	27	1.12616	0.984342	0.870632	1.1506	0.960138	0.866105	-0.39053	-0.227631	34	-0.587325
DNLI1_HUMAN	DNA ligase 1 (EC 6.5.1.1) (DNA ligase I) (Polydeoxyribonucleotide synthase [ATP] 1)	LIG1	13	1.23918	0.919901	0.79711	1.29143	0.883118	0.765348	-0.695657	-0.489062	14	-0.43992
DNLI3_HUMAN	DNA ligase 3 (EC 6.5.1.1) (DNA ligase III) (Polydeoxyribonucleotide synthase [ATP] 3)	LIG3	4	0.948088	1.05712	0.982886	0.983495	0.944537	1.08136	0.0944278	0.049365	5	-0.211285
DNLI4_HUMAN	DNA ligase 4 (EC 6.5.1.1) (DNA ligase IV) (Polydeoxyribonucleotide synthase [ATP] 4)	LIG4	1	1.03549	1.00976	0.944314	1.1739	0.956807	0.840894	-0.307143	-0.165654	4	0.0242273
DNM1L_HUMAN	Dynamin-1-like protein (EC 3.6.5.5) (Dnm1p/Vps1p-like protein) (DVLP) (Dynamin family member proline-rich carboxyl-terminal domain less) (Dymple) (Dynamin-like protein) (Dynamin-like protein 4) (Dynamin-like protein IV) (HdynIV) (Dynamin-related protein 1)	DNM1L DLP1 DRP1	75	1.03998	0.98161	0.966428	1.03371	1.00292	0.955592	-0.109597	-0.0634804	67	0.288207
DNMBP_HUMAN	Dynamin-binding protein (Scaffold protein Tuba)	DNMBP ARHGEF36 KIAA1010 TUBA	43	0.898056	1.02734	1.10426	0.897443	1.03552	1.09077	0.289829	0.200251	24	0.041276
DNMT1_HUMAN	DNA (cytosine-5)-methyltransferase 1 (Dnmt1) (EC 2.1.1.37) (CXXC-type zinc finger protein 9) (DNA methyltransferase HsaI) (DNA MTase HsaI) (M.HsaI) (MCMT)	DNMT1 AIM CXXC9 DNMT	37	1.4035	0.806123	0.716986	1.43591	0.778331	0.73337	-0.969181	-0.841732	48	-0.391923
DNPEP_HUMAN	Aspartyl aminopeptidase (EC 3.4.11.21)	DNPEP ASPEP DAP	14	0.961195	0.999249	1.044	0.970705	0.972712	1.09323	0.14536	0.0294973	9	0.147051
DNPH1_HUMAN	2'-deoxynucleoside 5'-phosphate N-hydrolase 1 (EC 3.2.2.-) (c-Myc-responsive protein RCL)	DNPH1 C6orf108 RCL	2	0.879384	1.00799	1.14175	0.874049	1.02802	1.1196	0.366936	0.215501	9	-0.0133066
DNS2A_HUMAN	Deoxyribonuclease-2-alpha (EC 3.1.22.1) (Acid DNase) (Deoxyribonuclease II alpha) (DNase II alpha) (Lysosomal DNase II) (R31240_2)	DNASE2 DNASE2A DNL2	5	0.862374	1.11329	1.05023	0.815165	1.12177	1.0677	0.336828	0.414531	4	0.459354
DOC10_HUMAN	Dedicator of cytokinesis protein 10 (Zizimin-3)	DOCK10 KIAA0694 ZIZ3	6	1.17406	0.916505	0.878484	1.14712	0.971215	0.898495	-0.385424	-0.298721	7	-0.136373
DOCK1_HUMAN	Dedicator of cytokinesis protein 1 (180 kDa protein downstream of CRK) (DOCK180)	DOCK1	17	0.960223	0.984371	1.07151	0.922614	1.0112	1.05051	0.172747	0.0840494	5	0.360895
DOCK5_HUMAN	Dedicator of cytokinesis protein 5	DOCK5	13	0.856294	0.994664	1.18899	0.873017	0.996808	1.19417	0.462744	0.203704	3	0.598529
DOCK7_HUMAN	Dedicator of cytokinesis protein 7	DOCK7 KIAA1771	30	1.00374	1.00397	0.984744	1.03308	0.982204	0.985263	-0.0479725	-0.036267	43	0.0357752
DOHH_HUMAN	Deoxyhypusine hydroxylase (hDOHH) (EC 1.14.99.29) (Deoxyhypusine dioxygenase) (Deoxyhypusine monooxygenase) (HEAT-like repeat-containing protein 1)	DOHH HLRC1	8	1.09419	0.980378	0.86505	1.10727	0.99592	0.841735	-0.367286	-0.155676	15	-0.1923
DOK1_HUMAN	Docking protein 1 (Downstream of tyrosine kinase 1) (p62(dok)) (pp62)	DOK1	4	0.997149	1.05556	0.903744	1.03686	0.973837	1.02564	-0.0787965	-0.00416572	5	-0.124112
DOP2_HUMAN	Protein dopey-2	DOP1B C21orf5 DOPEY2 KIAA0933	4	1.02977	0.962498	1.0076	1.01584	0.949883	1.04725	0.00627121	-0.097155	6	-0.0109481
DOPD_HUMAN	D-dopachrome decarboxylase (EC 4.1.1.84) (D-dopachrome tautomerase) (Phenylpyruvate tautomerase II)	DDT	11	0.939663	1.03204	1.03854	0.941824	1.01397	1.06092	0.158066	0.120885	12	-0.0543728
DP13A_HUMAN	DCC-interacting protein 13-alpha (Dip13-alpha) (Adapter protein containing PH domain, PTB domain and leucine zipper motif 1)	APPL1 APPL DIP13A KIAA1428	15	1.00742	1.01563	0.989196	0.92343	1.04172	1.03824	0.0713638	0.0928032	13	-0.138078
DP13B_HUMAN	DCC-interacting protein 13-beta (Dip13-beta) (Adapter protein containing PH domain, PTB domain and leucine zipper motif 2)	APPL2 DIP13B	13	0.955302	1.0253	1.00347	0.96621	0.98989	1.01715	0.0725456	0.0684713	23	0.0918905
DPCD_HUMAN	Protein DPCD	DPCD	7	0.942489	1.04919	1.01522	0.888898	0.992522	1.13575	0.230401	0.156906	5	0.246757
DPH5_HUMAN	Diphthine methyl ester synthase (EC 2.1.1.314) (Diphthamide biosynthesis methyltransferase)	DPH5 AD-018 CGI-30 HSPC143 NPD015	8	1.08878	0.904348	0.992349	1.1038	0.970534	0.907	-0.208553	-0.226699	3	0.0746354
DPM1_HUMAN	Dolichol-phosphate mannosyltransferase subunit 1 (EC 2.4.1.83) (Dolichol-phosphate mannose synthase subunit 1) (DPM synthase subunit 1) (Dolichyl-phosphate beta-D-mannosyltransferase subunit 1) (Mannose-P-dolichol synthase subunit 1) (MPD synthase subunit 1)	DPM1	7	0.978855	1.03189	1.02823	0.954236	1.00782	1.02976	0.0904432	0.077476	6	0.0003501
DPOA2_HUMAN	DNA polymerase alpha subunit B (DNA polymerase alpha 70 kDa subunit)	POLA2	3	1.26129	0.838116	0.859752	1.34791	0.832666	0.78985	-0.661992	-0.642298	8	-0.386133
DPOD1_HUMAN	DNA polymerase delta catalytic subunit (EC 2.7.7.7) (3'-5' exodeoxyribonuclease) (EC 3.1.11.-) (DNA polymerase subunit delta p125)	POLD1 POLD	11	1.16523	0.95961	0.79545	1.24796	0.936893	0.792038	-0.603351	-0.346856	16	-0.424766
DPOD2_HUMAN	DNA polymerase delta subunit 2 (DNA polymerase delta subunit p50)	POLD2	3	1.17192	0.95211	0.814278	1.16121	0.923546	0.745628	-0.582191	-0.315024	6	-0.444154
DPOD3_HUMAN	DNA polymerase delta subunit 3 (DNA polymerase delta subunit C) (DNA polymerase delta subunit p66) (DNA polymerase delta subunit p68)	POLD3 KIAA0039	8	1.26061	0.852852	0.880034	1.21058	0.952994	0.825035	-0.535833	-0.454459	5	-0.49867
DPOE3_HUMAN	DNA polymerase epsilon subunit 3 (Arsenic-transactivated protein) (AsTP) (Chromatin accessibility complex 17 kDa protein) (CHRAC-17) (HuCHRAC17) (DNA polymerase II subunit 3) (DNA polymerase epsilon subunit p17)	POLE3 CHRAC17	2	1.13277	0.955283	0.885421	1.12412	0.964894	0.892151	-0.344428	-0.233105	5	-0.595853
DPOLA_HUMAN	DNA polymerase alpha catalytic subunit (EC 2.7.7.7) (DNA polymerase alpha catalytic subunit p180)	POLA1 POLA	8	1.32997	0.900175	0.715875	1.3114	0.900084	0.78449	-0.817449	-0.553048	6	-0.286111
DPOLB_HUMAN	DNA polymerase beta (EC 2.7.7.7) (EC 4.2.99.-)	POLB	5	0.911741	1.06937	1.00651	0.923056	1.0579	1.05115	0.165075	0.213389	3	0.255928
DPP2_HUMAN	Dipeptidyl peptidase 2 (EC 3.4.14.2) (Dipeptidyl aminopeptidase II) (Dipeptidyl peptidase 7) (Dipeptidyl peptidase II) (DPP II) (Quiescent cell proline dipeptidase)	DPP7 DPP2 QPP	11	0.775291	0.99868	1.2553	0.762856	1.0109	1.31134	0.738386	0.385724	3	0.275249
DPP3_HUMAN	Dipeptidyl peptidase 3 (EC 3.4.14.4) (Dipeptidyl aminopeptidase III) (Dipeptidyl arylamidase III) (Dipeptidyl peptidase III) (DPP III) (Enkephalinase B)	DPP3	37	0.98263	1.03418	0.969161	0.993319	0.999568	0.995653	-0.00826279	0.041406	37	0.350489
DPP8_HUMAN	Dipeptidyl peptidase 8 (DP8) (EC 3.4.14.5) (Dipeptidyl peptidase IV-related protein 1) (DPRP-1) (Dipeptidyl peptidase VIII) (DPP VIII) (Prolyl dipeptidase DPP8)	DPP8 DPRP1 MSTP097 MSTP135 MSTP141	1	0.992492	1.0208	0.985401	0.990062	0.934188	1.10037	0.0710288	-0.0216181	1	-0.245405
DPP9_HUMAN	Dipeptidyl peptidase 9 (DP9) (EC 3.4.14.5) (Dipeptidyl peptidase IV-related protein 2) (DPRP-2) (Dipeptidyl peptidase IX) (DPP IX) (Dipeptidyl peptidase-like protein 9) (DPLP9)	DPP9 DPRP2	19	0.989601	1.02298	1.01159	0.998176	1.01357	0.997136	0.0151003	0.0349677	21	-0.0321482
DPYD_HUMAN	Dihydropyrimidine dehydrogenase [NADP(+)] (DHPDHase) (DPD) (EC 1.3.1.2) (Dihydrothymine dehydrogenase) (Dihydrouracil dehydrogenase)	DPYD	23	0.946123	1.01903	1.03712	0.995267	0.979782	1.05194	0.106191	0.0422374	2	-0.0262991
DPYL2_HUMAN	Dihydropyrimidinase-related protein 2 (DRP-2) (Collapsin response mediator protein 2) (CRMP-2) (N2A3) (Unc-33-like phosphoprotein 2) (ULIP-2)	DPYSL2 CRMP2 ULIP2	146	0.908365	1.01357	1.09197	0.920677	1.00839	1.08972	0.254391	0.144694	206	0.100979
DPYL3_HUMAN	Dihydropyrimidinase-related protein 3 (DRP-3) (Collapsin response mediator protein 4) (CRMP-4) (Unc-33-like phosphoprotein 1) (ULIP-1)	DPYSL3 CRMP4 DRP3 ULIP ULIP1	88	0.911876	1.01486	1.09492	0.925421	1.00555	1.08662	0.247794	0.137086	80	-0.211146
DREB_HUMAN	Drebrin (Developmentally-regulated brain protein)	DBN1 D0S117E	50	0.95818	0.989693	1.08886	0.978685	0.955359	1.10837	0.181989	0.00594168	75	0.0038248
DRG1_HUMAN	Developmentally-regulated GTP-binding protein 1 (DRG-1) (Neural precursor cell expressed developmentally down-regulated protein 3) (NEDD-3) (Translation factor GTPase DRG1) (TRAFAC GTPase DRG1) (EC 3.6.5.-)	DRG1 NEDD3	19	1.05922	0.993942	0.927853	1.1178	0.966765	0.897089	-0.254186	-0.150596	31	-0.174047
DRG2_HUMAN	Developmentally-regulated GTP-binding protein 2 (DRG-2) (Translation factor GTPase DRG2) (TRAFAC GTPase DRG2) (EC 3.6.5.-)	DRG2	14	1.00736	1.00093	1.00509	1.02451	1.00212	0.989003	-0.0270661	-0.0205566	9	0.0131172
DSG2_HUMAN	Desmoglein-2 (Cadherin family member 5) (HDGC)	DSG2 CDHF5	9	1.05238	0.952499	0.996345	1.04126	0.999663	1.01879	-0.0552026	-0.101341	13	0.347324
DSRAD_HUMAN	Double-stranded RNA-specific adenosine deaminase (DRADA) (EC 3.5.4.37) (136 kDa double-stranded RNA-binding protein) (p136) (Interferon-inducible protein 4) (IFI-4) (K88DSRBP)	ADAR ADAR1 DSRAD G1P1 IFI4	37	1.00125	1.01113	0.976177	0.984862	1.04113	0.96355	-0.0340732	0.0471691	44	-0.0475694
DTD1_HUMAN	D-aminoacyl-tRNA deacylase 1 (DTD) (EC 3.1.1.96) (DNA-unwinding element-binding protein B) (DUE-B) (Gly-tRNA(Ala) deacylase) (Histidyl-tRNA synthase-related)	DTD1 C20orf88 DUEB HARS2	8	0.966537	0.982927	1.03984	1.01973	0.983248	1.01039	0.0461033	-0.0141472	4	-0.251599
DTX3L_HUMAN	E3 ubiquitin-protein ligase DTX3L (EC 2.3.2.27) (B-lymphoma- and BAL-associated protein) (Protein deltex-3-like) (RING-type E3 ubiquitin transferase DTX3L) (Rhysin-2) (Rhysin2)	DTX3L BBAP	3	1.09851	0.916036	0.986789	0.977137	1.02401	1.00856	-0.0545344	-0.0972368	5	0.0836089
DUS12_HUMAN	Dual specificity protein phosphatase 12 (EC 3.1.3.16) (EC 3.1.3.48) (Dual specificity tyrosine phosphatase YVH1)	DUSP12	5	1.07091	0.952167	0.945298	1.10932	0.99614	0.866994	-0.267791	-0.162405	8	-0.029432
DUS3_HUMAN	Dual specificity protein phosphatase 3 (EC 3.1.3.16) (EC 3.1.3.48) (Dual specificity protein phosphatase VHR) (Vaccinia H1-related phosphatase) (VHR)	DUSP3 VHR	5	1.13046	0.998182	0.938273	1.06494	1.02324	0.887952	-0.265525	-0.118584	14	0.220028
DUT_HUMAN	Deoxyuridine 5'-triphosphate nucleotidohydrolase, mitochondrial (dUTPase) (EC 3.6.1.23) (dUTP pyrophosphatase)	DUT	27	1.12786	0.992138	0.814983	1.13738	0.991256	0.812137	-0.477335	-0.191682	30	-0.609495
DX39A_HUMAN	ATP-dependent RNA helicase DDX39A (EC 3.6.4.13) (DEAD box protein 39) (Nuclear RNA helicase URH49)	DDX39A DDX39	14	1.18062	0.978753	0.80949	1.16979	0.967066	0.814247	-0.533587	-0.272547	51	-0.37904
DX39B_HUMAN	Spliceosome RNA helicase DDX39B (EC 3.6.4.13) (56 kDa U2AF65-associated protein) (ATP-dependent RNA helicase p47) (DEAD box protein UAP56) (HLA-B-associated transcript 1 protein)	DDX39B BAT1 UAP56	55	1.00306	1.01602	0.961151	0.994618	1.02738	0.981629	-0.0402668	0.0326452	70	-0.142214
DYHC1_HUMAN	Cytoplasmic dynein 1 heavy chain 1 (Cytoplasmic dynein heavy chain 1) (Dynein heavy chain, cytosolic)	DYNC1H1 DHC1 DNCH1 DNCL DNECL DYHC KIAA0325	512	1.04625	1.01578	0.924329	1.05132	1.01609	0.915971	-0.188788	-0.0459091	612	0.0312161
DYHC2_HUMAN	Cytoplasmic dynein 2 heavy chain 1 (Cytoplasmic dynein 2 heavy chain) (Dynein cytoplasmic heavy chain 2) (Dynein heavy chain 11) (hDHC11) (Dynein heavy chain isotype 1B)	DYNC2H1 DHC1B DHC2 DNCH2 DYH1B KIAA1997	22	0.948086	0.975827	1.08032	0.962261	0.939758	1.10011	0.190757	0.0037345	10	0.0677909
DYL1_HUMAN	Dynein light chain 1, cytoplasmic (8 kDa dynein light chain) (DLC8) (Dynein light chain LC8-type 1) (Protein inhibitor of neuronal nitric oxide synthase) (PIN)	DYNLL1 DLC1 DNCL1 DNCLC1 HDLC1	27	1.00697	1.00371	0.991876	1.04352	1.03593	0.895535	-0.121214	-0.00760576	36	0.0434674
DYL2_HUMAN	Dynein light chain 2, cytoplasmic (8 kDa dynein light chain b) (DLC8b) (Dynein light chain LC8-type 2)	DYNLL2 DLC2	6	0.901434	1.08354	1.04173	0.993589	1.03295	0.964359	0.0828043	0.160754	6	0.172812
DYLT1_HUMAN	Dynein light chain Tctex-type 1 (Protein CW-1) (T-complex testis-specific protein 1 homolog)	DYNLT1 TCTEL1 TCTEX-1 TCTEX1	18	1.05427	1.00654	0.876935	1.10426	1.0456	0.852498	-0.319509	-0.0727975	29	0.100903
DYLT3_HUMAN	Dynein light chain Tctex-type 3 (Protein 91/23) (T-complex-associated testis-expressed 1-like)	DYNLT3 TCTE1L TCTE1XL	3	0.885491	1.16266	0.955638	0.960519	1.00991	1.03413	0.108261	0.232614	2	0.308536
DYN2_HUMAN	Dynamin-2 (EC 3.6.5.5)	DNM2 DYN2	53	1.00088	1.00633	0.973489	0.991319	1.01818	0.97071	-0.0351692	0.0232	43	-0.00697693
DYR_HUMAN	Dihydrofolate reductase (EC 1.5.1.3)	DHFR	18	1.04972	0.981475	0.946149	1.07819	0.979751	0.921072	-0.188541	-0.117548	31	-0.384171
DYSF_HUMAN	Dysferlin (Dystrophy-associated fer-1-like protein) (Fer-1-like protein 1)	DYSF FER1L1	26	0.823553	1.07396	1.12726	0.798208	1.05311	1.16383	0.498468	0.39141	24	0.414417
DYST_HUMAN	Dystonin (230 kDa bullous pemphigoid antigen) (230/240 kDa bullous pemphigoid antigen) (Bullous pemphigoid antigen 1) (BPA) (Bullous pemphigoid antigen) (Dystonia musculorum protein) (Hemidesmosomal plaque protein)	DST BP230 BP240 BPAG1 DMH DT KIAA0728	90	1.12448	0.907642	0.965512	1.1286	0.899182	0.981662	-0.210563	-0.318455	83	0.0632639
E2AK2_HUMAN	Interferon-induced, double-stranded RNA-activated protein kinase (EC 2.7.11.1) (Eukaryotic translation initiation factor 2-alpha kinase 2) (eIF-2A protein kinase 2) (Interferon-inducible RNA-dependent protein kinase) (P1/eIF-2A protein kinase) (Protein kinase RNA-activated) (PKR) (Protein kinase R) (Tyrosine-protein kinase EIF2AK2) (EC 2.7.10.2) (p68 kinase)	EIF2AK2 PKR PRKR	22	0.979799	0.998067	1.0029	1.02415	0.974883	1.02496	0.0173837	-0.0222353	17	-0.0298832
E41L1_HUMAN	Band 4.1-like protein 1 (Neuronal protein 4.1) (4.1N)	EPB41L1 KIAA0338	5	0.905681	1.05417	1.03809	0.953902	1.02198	1.0281	0.152467	0.159239	3	-0.000386621
E41L2_HUMAN	Band 4.1-like protein 2 (Generally expressed protein 4.1) (4.1G)	EPB41L2	51	0.979088	0.986165	1.04396	0.96185	0.984311	1.05786	0.114905	0.0218465	42	-0.0256126
E41L3_HUMAN	Band 4.1-like protein 3 (4.1B) (Differentially expressed in adenocarcinoma of the lung protein 1) (DAL-1) [Cleaved into: Band 4.1-like protein 3, N-terminally processed]	EPB41L3 DAL1 KIAA0987	4	0.975275	0.96991	1.05884	0.977756	0.990425	0.963699	0.0488573	0.00530773	6	-0.549787
EBP2_HUMAN	Probable rRNA-processing protein EBP2 (EBNA1-binding protein 2) (Nucleolar protein p40)	EBNA1BP2 EBP2	11	0.992254	1.02601	0.97604	1.03225	1.00365	0.955923	-0.0672993	0.00386197	6	-0.39418
EBP_HUMAN	3-beta-hydroxysteroid-Delta(8),Delta(7)-isomerase (EC 5.3.3.5) (Cholestenol Delta-isomerase) (Delta(8)-Delta(7) sterol isomerase) (D8-D7 sterol isomerase) (Emopamil-binding protein)	EBP	8	1.00585	0.99288	0.98451	1.06315	0.994796	0.928889	-0.112851	-0.0572969	10	-0.28538
ECD_HUMAN	Protein ecdysoneless homolog (Human suppressor of GCR two) (hSGT1)	ECD	5	1.16841	0.911954	0.864255	1.20262	0.867073	0.904726	-0.422825	-0.414736	6	0.0538013
ECE1_HUMAN	Endothelin-converting enzyme 1 (ECE-1) (EC 3.4.24.71)	ECE1	65	0.936176	1.01769	1.05948	0.923214	0.996845	1.10126	0.216461	0.115576	39	0.0892873
ECH1_HUMAN	Delta(3,5)-Delta(2,4)-dienoyl-CoA isomerase, mitochondrial (EC 5.3.3.-)	ECH1	21	0.849294	1.02693	1.18734	0.848739	1.01359	1.16778	0.471886	0.265042	13	0.390756
ECHA_HUMAN	Trifunctional enzyme subunit alpha, mitochondrial (78 kDa gastrin-binding protein) (Monolysocardiolipin acyltransferase) (EC 2.3.1.-) (TP-alpha) [Includes: Long-chain enoyl-CoA hydratase (EC 4.2.1.17); Long chain 3-hydroxyacyl-CoA dehydrogenase (EC 1.1.1.211)]	HADHA HADH	123	0.937088	1.03078	1.04824	0.945358	1.01223	1.05832	0.162274	0.118045	114	0.309928
ECHB_HUMAN	Trifunctional enzyme subunit beta, mitochondrial (TP-beta) [Includes: 3-ketoacyl-CoA thiolase (EC 2.3.1.155) (EC 2.3.1.16) (Acetyl-CoA acyltransferase) (Beta-ketothiolase)]	HADHB MSTP029	51	0.929721	1.04171	1.0433	0.932168	1.04009	1.03692	0.159963	0.161065	44	0.417054
ECHD1_HUMAN	Ethylmalonyl-CoA decarboxylase (EC 4.1.1.94) (Enoyl-CoA hydratase domain-containing protein 1) (Methylmalonyl-CoA decarboxylase) (MMCD)	ECHDC1	18	1.04213	1.01493	0.944055	1.00357	1.00448	0.983031	-0.086207	-0.0184227	20	0.0897669
ECHM_HUMAN	Enoyl-CoA hydratase, mitochondrial (EC 4.2.1.17) (Enoyl-CoA hydratase 1) (Short-chain enoyl-CoA hydratase) (SCEH)	ECHS1	36	0.942555	1.03713	0.995113	0.914421	1.06626	1.01494	0.114374	0.179789	77	0.242083
ECI1_HUMAN	Enoyl-CoA delta isomerase 1, mitochondrial (EC 5.3.3.8) (3,2-trans-enoyl-CoA isomerase) (Delta(3),Delta(2)-enoyl-CoA isomerase) (D3,D2-enoyl-CoA isomerase) (Dodecenoyl-CoA isomerase)	ECI1 DCI	15	0.893248	1.03903	1.10743	0.9104	1.02566	1.07249	0.273241	0.195038	13	-0.055957
ECI2_HUMAN	Enoyl-CoA delta isomerase 2 (EC 5.3.3.8) (DRS-1) (Delta(3),delta(2)-enoyl-CoA isomerase) (D3,D2-enoyl-CoA isomerase) (Diazepam-binding inhibitor-related protein 1) (DBI-related protein 1) (Dodecenoyl-CoA isomerase) (Hepatocellular carcinoma-associated antigen 88) (Peroxisomal 3,2-trans-enoyl-CoA isomerase) (pECI) (Renal carcinoma antigen NY-REN-1)	ECI2 DRS1 HCA88 PECI	38	0.948144	1.05748	1.00478	0.976065	1.06942	0.962799	0.03198	0.144615	58	-0.0998709
ECM29_HUMAN	Proteasome adapter and scaffold protein ECM29 (Ecm29 proteasome adapter and scaffold) (Proteasome-associated protein ECM29 homolog)	ECPAS ECM29 KIAA0368	62	1.01807	1.00795	0.961371	1.01769	1.00305	0.963898	-0.0805062	-0.0176546	81	-0.155327
ECSIT_HUMAN	Evolutionarily conserved signaling intermediate in Toll pathway, mitochondrial (Protein SITPEC)	ECSIT	7	1.01476	0.97736	1.00972	1.05238	0.955658	0.978258	-0.0562752	-0.0966304	1	-0.315974
EDC3_HUMAN	Enhancer of mRNA-decapping protein 3 (LSM16 homolog) (YjeF N-terminal domain-containing protein 2) (YjeF_N2) (hYjeF_N2) (YjeF domain-containing protein 1)	EDC3 LSM16 YJDC YJEFN2 PP844	4	1.04919	0.928822	0.961339	1.04559	0.948531	0.957734	-0.12639	-0.158176	6	0.0919827
EDC4_HUMAN	Enhancer of mRNA-decapping protein 4 (Autoantigen Ge-1) (Autoantigen RCD-8) (Human enhancer of decapping large subunit) (Hedls)	EDC4 HEDLS	25	1.03777	1.00794	0.947812	1.05131	0.977224	0.997076	-0.103612	-0.0737493	25	-0.0364275
EDEM3_HUMAN	ER degradation-enhancing alpha-mannosidase-like protein 3 (EC 3.2.1.113) (Alpha-1,2-mannosidase EDEM3)	EDEM3 C1orf22	5	1.02896	0.986323	0.979539	0.969504	0.900194	1.09929	0.0551205	-0.0840306	4	0.191097
EDF1_HUMAN	Endothelial differentiation-related factor 1 (EDF-1) (Multiprotein-bridging factor 1) (MBF1)	EDF1	10	1.08119	0.962686	0.935133	1.1453	0.982075	0.928569	-0.256012	-0.194652	19	-0.193293
EDIL3_HUMAN	EGF-like repeat and discoidin I-like domain-containing protein 3 (Developmentally-regulated endothelial cell locus 1 protein) (Integrin-binding protein DEL1)	EDIL3 DEL1	12	0.813033	1.14743	1.035	0.710475	1.17866	1.11609	0.49992	0.613656	36	0.538526
EEA1_HUMAN	Early endosome antigen 1 (Endosome-associated protein p162) (Zinc finger FYVE domain-containing protein 2)	EEA1 ZFYVE2	58	0.996536	1.00413	1.002	0.992577	1.00794	1.01864	0.0226417	0.0165565	118	0.161772
EED_HUMAN	Polycomb protein EED (hEED) (Embryonic ectoderm development protein) (WD protein associating with integrin cytoplasmic tails 1) (WAIT-1)	EED	8	1.12399	0.965198	0.891586	1.19641	0.913854	0.891305	-0.379453	-0.304205	4	-0.0518488
EF1A1_HUMAN	Elongation factor 1-alpha 1 (EF-1-alpha-1) (Elongation factor Tu) (EF-Tu) (Eukaryotic elongation factor 1 A-1) (eEF1A-1) (Leukocyte receptor cluster member 7)	EEF1A1 EEF1A EF1A LENG7	162	1.11357	0.949833	0.911649	1.11897	0.961215	0.871986	-0.324217	-0.224342	237	-0.179092
EF1B_HUMAN	Elongation factor 1-beta (EF-1-beta)	EEF1B2 EEF1B EF1B	28	1.02139	1.03063	0.955194	1.05135	1.00928	0.931941	-0.135304	-0.0229654	53	-0.0105613
EF1D_HUMAN	Elongation factor 1-delta (EF-1-delta) (Antigen NY-CO-4)	EEF1D EF1D	51	1.06953	0.982327	0.946403	1.06526	0.992049	0.931946	-0.184674	-0.112717	103	-0.00259474
EF1G_HUMAN	Elongation factor 1-gamma (EF-1-gamma) (eEF-1B gamma)	EEF1G EF1G PRO1608	76	1.07274	1.01502	0.896774	1.08045	1.00887	0.903782	-0.258035	-0.0893403	111	-0.00187232
EF2_HUMAN	Elongation factor 2 (EF-2)	EEF2 EF2	235	1.16912	0.940241	0.859507	1.17198	0.940761	0.866641	-0.439643	-0.315686	368	-0.0214326
EFGM_HUMAN	Elongation factor G, mitochondrial (EF-Gmt) (Elongation factor G 1, mitochondrial) (mEF-G 1) (Elongation factor G1) (hEFG1)	GFM1 EFG EFG1 GFM	19	1.04668	1.02103	0.958184	1.07852	0.994741	0.965596	-0.143497	-0.0762213	15	0.0229076
EFHD2_HUMAN	EF-hand domain-containing protein D2 (Swiprosin-1)	EFHD2 SWS1	21	0.989255	0.986039	1.00754	1.05507	0.959217	1.00165	-0.0242653	-0.0710546	26	-0.295126
EFL1_HUMAN	Elongation factor-like GTPase 1 (Elongation factor Tu GTP-binding domain-containing protein 1) (Elongation factor-like 1) (Protein FAM42A)	EFL1 EFTUD1 FAM42A	21	0.97101	1.00443	1.01881	1.01695	0.983482	0.993664	0.0179558	0.000270814	23	-0.0722296
EFNMT_HUMAN	eEF1A lysine and N-terminal methyltransferase (eEF1A-KNMT) (Methyltransferase-like protein 13) [Includes: eEF1A lysine methyltransferase (EC 2.1.1.-); eEF1A N-terminal methyltransferase (EC 2.1.1.-)]	EEF1AKNMT KIAA0859 METTL13 CGI-01	8	0.943887	1.04851	1.02615	1.01321	1.00547	0.983819	0.0390442	0.0703003	8	-0.180349
EFTS_HUMAN	Elongation factor Ts, mitochondrial (EF-Ts) (EF-TsMt)	TSFM	15	1.01128	1.0219	0.982476	0.959037	1.02025	1.04736	0.0427057	0.0521636	5	0.190854
EFTU_HUMAN	Elongation factor Tu, mitochondrial (EF-Tu) (P43)	TUFM	48	0.977001	1.04028	0.967603	0.999376	1.06434	0.888074	-0.0921466	0.0907009	98	0.0759939
EGFR_HUMAN	Epidermal growth factor receptor (EC 2.7.10.1) (Proto-oncogene c-ErbB-1) (Receptor tyrosine-protein kinase erbB-1)	EGFR ERBB ERBB1 HER1	53	1.03531	0.979686	0.973413	1.04361	0.964681	0.979854	-0.0899416	-0.0965653	78	0.0307854
EH1L1_HUMAN	EH domain-binding protein 1-like protein 1	EHBP1L1	9	0.932738	1.0425	1.03188	0.92869	1.04792	1.01443	0.136566	0.167376	20	0.00750466
EHBP1_HUMAN	EH domain-binding protein 1	EHBP1 KIAA0903 NACSIN	2	0.978419	1.01585	1.00872	0.973921	0.979602	1.05979	0.0829497	0.03128	6	-0.212978
EHD1_HUMAN	EH domain-containing protein 1 (PAST homolog 1) (hPAST1) (Testilin)	EHD1 PAST PAST1 CDABP0131	56	1.00553	1.00721	0.979274	1.02466	1.01509	0.939528	-0.0816565	-0.00557013	75	-0.0516353
EHD2_HUMAN	EH domain-containing protein 2 (PAST homolog 2)	EHD2 PAST2	43	0.975041	1.02733	1.00184	0.986686	1.01924	1.0231	0.0457021	0.0610933	69	-0.152159
EHD3_HUMAN	EH domain-containing protein 3 (PAST homolog 3)	EHD3 EHD2 PAST3	5	0.866956	1.08067	1.07344	0.888367	1.01438	1.12092	0.321838	0.254628	4	0.0866236
EHD4_HUMAN	EH domain-containing protein 4 (Hepatocellular carcinoma-associated protein 10/11) (PAST homolog 4)	EHD4 HCA10 HCA11 PAST4 FKSG7	26	1.03133	1.02222	0.948604	1.05474	0.987847	0.948754	-0.136705	-0.0536634	34	-0.273572
EHMT2_HUMAN	Histone-lysine N-methyltransferase EHMT2 (EC 2.1.1.-) (Euchromatic histone-lysine N-methyltransferase 2) (HLA-B-associated transcript 8) (Histone H3-K9 methyltransferase 3) (H3-K9-HMTase 3) (Lysine N-methyltransferase 1C) (Protein G9a)	EHMT2 BAT8 C6orf30 G9A KMT1C NG36	2	1.06218	0.952522	0.976951	1.06125	0.877876	1.08688	-0.0431205	-0.215441	3	-0.169002
EI2BA_HUMAN	Translation initiation factor eIF-2B subunit alpha (eIF-2B GDP-GTP exchange factor subunit alpha)	EIF2B1 EIF2BA	19	1.00986	1.01073	0.977028	0.995033	1.0361	0.967478	-0.0441002	0.0297917	19	-0.0866779
EI2BB_HUMAN	Translation initiation factor eIF-2B subunit beta (S20I15) (S20III15) (eIF-2B GDP-GTP exchange factor subunit beta)	EIF2B2 EIF2BB	12	1.03286	0.977338	0.989884	1.02789	0.985275	0.932937	-0.100577	-0.070405	19	-0.16228
EI2BD_HUMAN	Translation initiation factor eIF-2B subunit delta (eIF-2B GDP-GTP exchange factor subunit delta)	EIF2B4 EIF2BD	16	1.01468	0.961457	0.95859	1.01327	0.98694	1.01777	-0.0378239	-0.0578583	8	0.163142
EI2BE_HUMAN	Translation initiation factor eIF-2B subunit epsilon (eIF-2B GDP-GTP exchange factor subunit epsilon)	EIF2B5 EIF2BE	8	1.00057	0.974053	0.972436	1.01971	0.990404	0.950458	-0.0713112	-0.0404147	5	0.174142
EI2BG_HUMAN	Translation initiation factor eIF-2B subunit gamma (eIF-2B GDP-GTP exchange factor subunit gamma)	EIF2B3	4	1.04932	0.984463	0.978921	0.988252	0.996364	1.01951	-0.0276338	-0.0401278	11	0.0889416
EIF1B_HUMAN	Eukaryotic translation initiation factor 1b (eIF1b) (Protein translation factor SUI1 homolog GC20)	EIF1B	4	1.01994	1.04412	0.961039	0.928644	0.963063	0.918373	-0.0509314	0.0431539	3	-0.611642
EIF1_HUMAN	Eukaryotic translation initiation factor 1 (eIF1) (A121) (Protein translation factor SUI1 homolog) (Sui1iso1)	EIF1 SUI1	16	1.11634	0.910198	0.937032	1.16933	0.868665	0.940285	-0.283557	-0.361665	28	-0.206834
EIF2A_HUMAN	Eukaryotic translation initiation factor 2A (eIF-2A) (65 kDa eukaryotic translation initiation factor 2A) [Cleaved into: Eukaryotic translation initiation factor 2A, N-terminally processed]	EIF2A CDA02 MSTP004 MSTP089	29	1.14073	0.956587	0.862227	1.12152	0.974344	0.87533	-0.380686	-0.228471	47	-0.0437206
EIF2D_HUMAN	Eukaryotic translation initiation factor 2D (eIF2d) (Hepatocellular carcinoma-associated antigen 56) (Ligatin)	EIF2D HCA56 LGTN	17	1.05845	1.00444	0.903079	1.07091	0.978132	0.920981	-0.223309	-0.103145	10	-0.166684
EIF3A_HUMAN	Eukaryotic translation initiation factor 3 subunit A (eIF3a) (Eukaryotic translation initiation factor 3 subunit 10) (eIF-3-theta) (eIF3 p167) (eIF3 p180) (eIF3 p185)	EIF3A EIF3S10 KIAA0139	129	1.05068	0.974698	0.963666	1.05563	0.976157	0.958687	-0.131849	-0.110611	185	-0.0933434
EIF3B_HUMAN	Eukaryotic translation initiation factor 3 subunit B (eIF3b) (Eukaryotic translation initiation factor 3 subunit 9) (Prt1 homolog) (hPrt1) (eIF-3-eta) (eIF3 p110) (eIF3 p116)	EIF3B EIF3S9	70	1.04885	0.982179	0.961868	1.04415	0.983394	0.993799	-0.0981073	-0.0906256	90	-0.0285958
EIF3C_HUMAN	Eukaryotic translation initiation factor 3 subunit C (eIF3c) (Eukaryotic translation initiation factor 3 subunit 8) (eIF3 p110)	EIF3C EIF3S8	55	1.05415	0.956066	0.973496	1.0584	0.954071	0.959223	-0.128388	-0.145305	122	-0.12235
EIF3D_HUMAN	Eukaryotic translation initiation factor 3 subunit D (eIF3d) (Eukaryotic translation initiation factor 3 subunit 7) (eIF-3-zeta) (eIF3 p66)	EIF3D EIF3S7	38	1.0708	0.922568	0.962708	1.07712	0.987479	0.919459	-0.190921	-0.17016	60	-0.0530823
EIF3E_HUMAN	Eukaryotic translation initiation factor 3 subunit E (eIF3e) (Eukaryotic translation initiation factor 3 subunit 6) (Viral integration site protein INT-6 homolog) (eIF-3 p48)	EIF3E EIF3S6 INT6	45	1.06075	0.969276	0.963143	1.04558	0.975578	0.997601	-0.103516	-0.11504	63	-0.0541826
EIF3F_HUMAN	Eukaryotic translation initiation factor 3 subunit F (eIF3f) (Deubiquitinating enzyme eIF3f) (EC 3.4.19.12) (Eukaryotic translation initiation factor 3 subunit 5) (eIF-3-epsilon) (eIF3 p47)	EIF3F EIF3S5	34	1.08491	0.931895	0.971523	1.03496	0.997427	0.949912	-0.141482	-0.136315	34	-0.0696657
EIF3G_HUMAN	Eukaryotic translation initiation factor 3 subunit G (eIF3g) (Eukaryotic translation initiation factor 3 RNA-binding subunit) (eIF-3 RNA-binding subunit) (Eukaryotic translation initiation factor 3 subunit 4) (eIF-3-delta) (eIF3 p42) (eIF3 p44)	EIF3G EIF3S4	22	1.03716	0.993834	0.956289	1.01539	1.01145	0.982365	-0.082407	-0.033577	27	-0.0159924
EIF3H_HUMAN	Eukaryotic translation initiation factor 3 subunit H (eIF3h) (Eukaryotic translation initiation factor 3 subunit 3) (eIF-3-gamma) (eIF3 p40 subunit)	EIF3H EIF3S3	21	1.02947	0.971205	1.00092	1.037	0.973647	0.998117	-0.0478529	-0.0874996	33	-0.11615
EIF3I_HUMAN	Eukaryotic translation initiation factor 3 subunit I (eIF3i) (Eukaryotic translation initiation factor 3 subunit 2) (TGF-beta receptor-interacting protein 1) (TRIP-1) (eIF-3-beta) (eIF3 p36)	EIF3I EIF3S2 TRIP1	39	1.0317	1.01717	0.95889	1.02338	0.98837	0.973496	-0.0888376	-0.0353378	64	-0.0563519
EIF3J_HUMAN	Eukaryotic translation initiation factor 3 subunit J (eIF3j) (Eukaryotic translation initiation factor 3 subunit 1) (eIF-3-alpha) (eIF3 p35)	EIF3J EIF3S1 PRO0391	20	1.00919	1.01576	0.961667	1.03774	0.988153	0.951378	-0.0974753	-0.0306456	30	0.0124916
EIF3K_HUMAN	Eukaryotic translation initiation factor 3 subunit K (eIF3k) (Eukaryotic translation initiation factor 3 subunit 12) (Muscle-specific gene M9 protein) (PLAC-24) (eIF-3 p25) (eIF-3 p28)	EIF3K EIF3S12 ARG134 HSPC029 MSTP001 PTD001	21	1.06283	0.959504	0.9668	1.05145	0.964762	0.962419	-0.132129	-0.135839	24	-0.141467
EIF3L_HUMAN	Eukaryotic translation initiation factor 3 subunit L (eIF3l) (Eukaryotic translation initiation factor 3 subunit 6-interacting protein) (Eukaryotic translation initiation factor 3 subunit E-interacting protein)	EIF3L EIF3EIP EIF3S6IP HSPC021 HSPC025 MSTP005	47	1.06826	0.98548	0.94718	1.06527	0.985875	0.947154	-0.171553	-0.114056	65	-0.0618212
EIF3M_HUMAN	Eukaryotic translation initiation factor 3 subunit M (eIF3m) (Fetal lung protein B5) (hFL-B5) (PCI domain-containing protein 1)	EIF3M HFLB5 PCID1 GA17 PNAS-125	34	1.07365	0.942117	0.991416	1.06631	0.961168	0.932609	-0.154121	-0.169155	52	-0.0533034
EIPR1_HUMAN	EARP and GARP complex-interacting protein 1 (Endosome-associated recycling protein-interacting protein) (Golgi-associated retrograde protein-interacting protein) (Tumor-suppressing STF cDNA 1 protein) (Tumor-suppressing subchromosomal transferable fragment candidate gene 1 protein)	EIPR1 TSSC1	2	0.944067	1.067	0.992696	0.951817	1.08045	0.952537	0.0367768	0.17974	5	0.170052
EKI1_HUMAN	Ethanolamine kinase 1 (EKI 1) (EC 2.7.1.82)	ETNK1 EKI1	3	1.21192	0.940217	0.863433	1.11467	0.85183	0.877789	-0.416905	-0.377105	1	0.395979
ELAV1_HUMAN	ELAV-like protein 1 (Hu-antigen R) (HuR)	ELAVL1 HUR	29	1.04547	1.00307	0.943727	1.04142	1.0102	0.904238	-0.175744	-0.0518204	52	-0.2354
ELMO2_HUMAN	Engulfment and cell motility protein 2 (Protein ced-12 homolog A) (hCed-12A)	ELMO2 CED12A KIAA1834	14	0.918417	1.01386	1.09721	0.919557	0.992444	1.09084	0.251527	0.12634	8	0.314417
ELOA1_HUMAN	Elongin-A (EloA) (Elongin 110 kDa subunit) (RNA polymerase II transcription factor SIII subunit A1) (SIII p110) (Transcription elongation factor B polypeptide 3)	ELOA TCEB3 MSTP059	4	1.02106	0.939935	0.995733	0.979318	0.989283	1.12984	0.0850135	-0.0524181	5	-0.0664956
ELOB_HUMAN	Elongin-B (EloB) (Elongin 18 kDa subunit) (RNA polymerase II transcription factor SIII subunit B) (SIII p18) (Transcription elongation factor B polypeptide 2)	ELOB TCEB2	21	1.02286	1.01324	0.950795	1.0144	1.04187	0.967558	-0.0868055	0.0124578	19	-0.0615244
ELOC_HUMAN	Elongin-C (EloC) (Elongin 15 kDa subunit) (RNA polymerase II transcription factor SIII subunit C) (SIII p15) (Transcription elongation factor B polypeptide 1)	ELOC TCEB1	26	0.993268	1.00328	0.987122	1.01356	0.993006	0.986882	-0.0237161	-0.0075403	38	-0.0328027
ELOF1_HUMAN	Transcription elongation factor 1 homolog	ELOF1	2	1.12969	0.890967	0.963481	0.987314	0.901807	1.14709	-0.00660296	-0.236587	4	-0.223102
ELOV1_HUMAN	Elongation of very long chain fatty acids protein 1 (EC 2.3.1.199) (3-keto acyl-CoA synthase ELOVL1) (ELOVL fatty acid elongase 1) (ELOVL FA elongase 1) (Very long chain 3-ketoacyl-CoA synthase 1) (Very long chain 3-oxoacyl-CoA synthase 1)	ELOVL1 SSC1 CGI-88	8	0.999964	1.0243	0.91531	1.0673	0.885133	0.995915	-0.113746	-0.117657	15	-0.0208016
ELOV5_HUMAN	Elongation of very long chain fatty acids protein 5 (EC 2.3.1.199) (3-keto acyl-CoA synthase ELOVL5) (ELOVL fatty acid elongase 5) (ELOVL FA elongase 5) (Fatty acid elongase 1) (hELO1) (Very long chain 3-ketoacyl-CoA synthase 5) (Very long chain 3-oxoacyl-CoA synthase 5)	ELOVL5 ELOVL2 PRO0530	2	1.20567	0.937744	0.814415	1.18255	0.910591	0.891882	-0.486488	-0.369798	4	0.558031
ELP1_HUMAN	Elongator complex protein 1 (ELP1) (IkappaB kinase complex-associated protein) (IKK complex-associated protein) (p150)	ELP1 IKAP IKBKAP	17	1.01675	1.01621	0.958354	1.01969	1.01646	0.98173	-0.0700343	-0.00267106	11	-0.118377
ELP2_HUMAN	Elongator complex protein 2 (ELP2) (SHINC-2) (STAT3-interacting protein 1) (StIP1)	ELP2 STATIP1	7	1.02	0.998817	1.04749	1.01112	0.984069	1.01097	0.0190797	-0.0347	5	0.285553
ELP3_HUMAN	Elongator complex protein 3 (hELP3) (Protein lysine acetyltransferase ELP3) (EC 2.3.1.-) (tRNA uridine(34) acetyltransferase) (EC 2.3.1.-)	ELP3	10	0.986054	1.05691	0.958121	1.0128	0.995832	1.0038	-0.0271678	0.0378702	2	-0.0600116
ELP4_HUMAN	Elongator complex protein 4 (hELP4) (PAX6 neighbor gene protein)	ELP4 C11orf19 PAXNEB	3	1.12665	0.95676	0.911504	1.06469	0.994108	0.905631	-0.269578	-0.167384	1	-0.147194
ELYS_HUMAN	Protein ELYS (Embryonic large molecule derived from yolk sac) (Protein MEL-28) (Putative AT-hook-containing transcription factor 1)	AHCTF1 ELYS TMBS62 MSTP108	11	1.08792	1.00609	0.913346	1.05825	1.03389	0.923077	-0.224752	-0.0732061	16	-0.381199
EMAL1_HUMAN	Echinoderm microtubule-associated protein-like 1 (EMAP-1) (HuEMAP-1)	EML1 EMAP1 EMAPL EMAPL1	6	0.950485	1.02753	1.08882	0.966948	0.96848	1.08269	0.179572	0.0573638	8	0.30782
EMAL3_HUMAN	Echinoderm microtubule-associated protein-like 3 (EMAP-3)	EML3	9	0.852206	1.04488	1.15718	0.861079	1.02365	1.11604	0.407755	0.271784	6	-0.0742044
EMAL4_HUMAN	Echinoderm microtubule-associated protein-like 4 (EMAP-4) (Restrictedly overexpressed proliferation-associated protein) (Ropp 120)	EML4 C2orf2 EMAPL4	15	1.07626	0.971264	0.897533	1.0584	1.00639	0.912709	-0.237821	-0.110391	16	-0.0576087
EMAL6_HUMAN	Echinoderm microtubule-associated protein-like 6 (EMAP-6) (Echinoderm microtubule-associated protein-like 5-like)	EML6 EML5L	4	0.994867	1.03899	0.92116	0.997692	1.00331	1.04757	-0.0203375	0.0353566	2	0.053821
EMC1_HUMAN	ER membrane protein complex subunit 1	EMC1 KIAA0090 PSEC0263	23	1.01487	0.933805	0.997927	1.03467	0.948419	1.01454	-0.026314	-0.122836	20	0.0879012
EMC2_HUMAN	ER membrane protein complex subunit 2 (Tetratricopeptide repeat protein 35) (TPR repeat protein 35)	EMC2 KIAA0103 TTC35	14	1.00085	1.00315	1.02169	0.927714	1.01541	1.04238	0.0989287	0.0668142	13	0.0331689
EMC3_HUMAN	ER membrane protein complex subunit 3 (Transmembrane protein 111)	EMC3 TMEM111	5	0.932745	1.0442	0.931083	0.989444	0.971227	1.05163	0.0426811	0.0680159	9	0.00586498
EMC7_HUMAN	ER membrane protein complex subunit 7	EMC7 C11orf3 C15orf24 HT022 UNQ905/PRO1926	6	0.966295	1.02919	1.05	1.02471	0.967776	0.993367	0.0375222	0.00425385	5	0.175463
EMC8_HUMAN	ER membrane protein complex subunit 8 (Neighbor of COX4) (Protein FAM158B)	EMC8 C16orf2 C16orf4 COX4AL COX4NB FAM158B NOC4	8	0.988443	1.01746	1.00219	0.979892	1.01582	1.02713	0.0439234	0.0468489	8	0.0198647
EMD_HUMAN	Emerin	EMD EDMD STA	5	0.972115	1.01839	1.05532	0.966712	1.09083	0.829321	-0.0513378	0.12068	33	-0.0139639
ENAH_HUMAN	Protein enabled homolog	ENAH MENA	17	1.07922	0.981055	0.975191	0.989756	0.947407	0.979426	-0.0806854	-0.100338	20	0.206694
ENDD1_HUMAN	Endonuclease domain-containing 1 protein (EC 3.1.30.-)	ENDOD1 KIAA0830	14	0.900221	1.01822	1.09952	0.913476	1.00917	1.11204	0.286147	0.160712	9	0.076947
ENOA_HUMAN	Alpha-enolase (EC 4.2.1.11) (2-phospho-D-glycerate hydro-lyase) (C-myc promoter-binding protein) (Enolase 1) (MBP-1) (MPB-1) (Non-neural enolase) (NNE) (Phosphopyruvate hydratase) (Plasminogen-binding protein)	ENO1 ENO1L1 MBPB1 MPB1	188	0.993149	1.03938	0.969465	1.00813	1.02042	0.968568	-0.0462875	0.0415585	263	-0.190766
ENOG_HUMAN	Gamma-enolase (EC 4.2.1.11) (2-phospho-D-glycerate hydro-lyase) (Enolase 2) (Neural enolase) (Neuron-specific enolase) (NSE)	ENO2	41	0.940871	1.00488	1.05954	0.919529	1.01594	1.06674	0.192806	0.119404	41	0.223073
ENOPH_HUMAN	Enolase-phosphatase E1 (EC 3.1.3.77) (2,3-diketo-5-methylthio-1-phosphopentane phosphatase) (MASA homolog)	ENOPH1 MASA MSTP145	15	0.979902	1.00594	0.990001	0.956608	0.988532	1.04986	0.0744928	0.0425975	17	0.110274
ENPL_HUMAN	Endoplasmin (94 kDa glucose-regulated protein) (GRP-94) (Heat shock protein 90 kDa beta member 1) (Tumor rejection antigen 1) (gp96 homolog)	HSP90B1 GRP94 TRA1	249	0.919788	1.03945	1.05576	0.924458	1.02089	1.0605	0.198486	0.159798	306	0.135056
ENPP1_HUMAN	Ectonucleotide pyrophosphatase/phosphodiesterase family member 1 (E-NPP 1) (Membrane component chromosome 6 surface marker 1) (Phosphodiesterase I/nucleotide pyrophosphatase 1) (Plasma-cell membrane glycoprotein PC-1) [Cleaved into: Ectonucleotide pyrophosphatase/phosphodiesterase family member 1, secreted form] [Includes: Alkaline phosphodiesterase I (EC 3.1.4.1); Nucleotide pyrophosphatase (NPP…	ENPP1 M6S1 NPPS PC1 PDNP1	2	0.948852	1.09255	0.957229	0.943703	1.02655	1.03471	0.0727525	0.162422	3	-0.229998
ENSA_HUMAN	Alpha-endosulfine (ARPP-19e)	ENSA	10	1.02425	1.0216	0.929191	1.0374	1.04882	0.872281	-0.195315	0.00603072	2	-0.00644719
ENY2_HUMAN	Transcription and mRNA export factor ENY2 (Enhancer of yellow 2 transcription factor homolog)	ENY2 DC6	4	1.08329	1.03608	0.857265	1.15496	1.05795	0.740118	-0.489815	-0.0954332	5	0.00336195
EOGT_HUMAN	EGF domain-specific O-linked N-acetylglucosamine transferase (EC 2.4.1.255) (Extracellular O-linked N-acetylglucosamine transferase)	EOGT AER61 C3orf64 EOGT1	6	0.928293	0.958458	1.1188	0.986917	1.02427	0.982491	0.131407	0.0498638	3	0.443411
EP15R_HUMAN	Epidermal growth factor receptor substrate 15-like 1 (Eps15-related protein) (Eps15R)	EPS15L1 EPS15R	18	1.01632	1.03982	0.976082	1.03743	1.06741	0.942069	-0.0986965	0.037042	20	0.0720315
EP300_HUMAN	Histone acetyltransferase p300 (p300 HAT) (EC 2.3.1.48) (E1A-associated protein p300) (Histone butyryltransferase p300) (EC 2.3.1.-) (Histone crotonyltransferase p300) (EC 2.3.1.-) (Protein 2-hydroxyisobutyryltransferase p300) (EC 2.3.1.-) (Protein propionyltransferase p300) (EC 2.3.1.-)	EP300 P300	2	1.06117	1.00369	0.919178	1.13911	0.963215	0.875712	-0.293307	-0.161155	1	0.0214293
EPG5_HUMAN	Ectopic P granules protein 5 homolog	EPG5 KIAA1632	11	0.979872	1.038	0.991734	0.959765	0.991939	0.995946	0.0353733	0.0653575	7	0.235315
EPHA2_HUMAN	Ephrin type-A receptor 2 (EC 2.7.10.1) (Epithelial cell kinase) (Tyrosine-protein kinase receptor ECK)	EPHA2 ECK	54	0.950027	1.03575	1.01417	0.905404	1.04473	1.05426	0.156931	0.165568	62	0.111313
EPHB2_HUMAN	Ephrin type-B receptor 2 (EC 2.7.10.1) (Developmentally-regulated Eph-related tyrosine kinase) (ELK-related tyrosine kinase) (EPH tyrosine kinase 3) (EPH-like kinase 5) (EK5) (hEK5) (Renal carcinoma antigen NY-REN-47) (Tyrosine-protein kinase TYRO5) (Tyrosine-protein kinase receptor EPH-3) [Cleaved into: EphB2/CTF1; EphB2/CTF2]	EPHB2 DRT EPHT3 EPTH3 ERK HEK5 TYRO5	11	0.965697	1.03172	1.00787	0.929615	1.0421	1.00996	0.0906335	0.130099	17	-0.0926287
EPMIP_HUMAN	EPM2A-interacting protein 1 (Laforin-interacting protein)	EPM2AIP1 KIAA0766 My007	8	1.03133	1.01027	0.974898	1.01519	0.930772	1.00808	-0.0456579	-0.0775075	5	0.309319
EPN1_HUMAN	Epsin-1 (EH domain-binding mitotic phosphoprotein) (EPS-15-interacting protein 1)	EPN1	10	0.938628	1.03391	1.05378	0.936944	1.06291	0.993485	0.125742	0.160736	9	0.159973
EPN2_HUMAN	Epsin-2 (EPS-15-interacting protein 2)	EPN2 KIAA1065	2	1.04072	0.880714	1.08667	0.987203	0.923081	1.11879	0.121427	-0.168861	2	0.306272
EPN4_HUMAN	Clathrin interactor 1 (Clathrin-interacting protein localized in the trans-Golgi region) (Clint) (Enthoprotin) (Epsin-4) (Epsin-related protein) (EpsinR)	CLINT1 ENTH EPN4 EPNR KIAA0171	23	1.00412	1.00541	0.970374	0.993904	1.02619	0.97567	-0.0380131	0.0239892	17	0.0834042
EPS15_HUMAN	Epidermal growth factor receptor substrate 15 (Protein Eps15) (Protein AF-1p)	EPS15 AF1P	15	0.974604	1.01658	1.05092	0.938027	0.980587	1.0838	0.158584	0.062426	15	-0.108404
EPS8_HUMAN	Epidermal growth factor receptor kinase substrate 8	EPS8	13	1.07501	0.956978	1.04822	1.04843	0.963014	0.976249	-0.0696599	-0.145199	17	0.0257434
ERAL1_HUMAN	GTPase Era, mitochondrial (H-ERA) (hERA) (Conserved ERA-like GTPase) (CEGA) (ERA-W) (ERA-like protein 1)	ERAL1 HERA	3	1.12371	1.01946	0.822703	1.17962	0.995371	0.767617	-0.534847	-0.19274	6	-0.0999598
ERAP1_HUMAN	Endoplasmic reticulum aminopeptidase 1 (EC 3.4.11.-) (ARTS-1) (Adipocyte-derived leucine aminopeptidase) (A-LAP) (Aminopeptidase PILS) (Puromycin-insensitive leucyl-specific aminopeptidase) (PILS-AP) (Type 1 tumor necrosis factor receptor shedding aminopeptidase regulator)	ERAP1 APPILS ARTS1 KIAA0525 UNQ584/PRO1154	32	0.867347	1.022	1.13498	0.899151	0.991596	1.10984	0.345851	0.188951	33	0.0913216
ERBIN_HUMAN	Erbin (Densin-180-like protein) (Erbb2-interacting protein) (Protein LAP2)	ERBIN ERBB2IP KIAA1225 LAP2	21	1.05349	0.976675	0.943658	1.11623	0.971117	0.935422	-0.206899	-0.155078	14	-0.202393
ERC6L_HUMAN	DNA excision repair protein ERCC-6-like (EC 3.6.4.12) (ATP-dependent helicase ERCC6-like) (PLK1-interacting checkpoint helicase) (Tumor antigen BJ-HCC-15)	ERCC6L PICH	4	1.19038	0.910305	0.841246	1.15029	0.947725	0.882468	-0.441604	-0.33323	15	-0.427187
ERCC2_HUMAN	General transcription and DNA repair factor IIH helicase subunit XPD (TFIIH subunit XPD) (EC 3.6.4.12) (Basic transcription factor 2 80 kDa subunit) (BTF2 p80) (CXPD) (DNA excision repair protein ERCC-2) (DNA repair protein complementing XP-D cells) (TFIIH basal transcription factor complex 80 kDa subunit) (TFIIH 80 kDa subunit) (TFIIH p80) (Xeroderma pigmentosum group D-complementing protein)	ERCC2 XPD XPDC	11	1.02981	1.01254	0.937327	1.09215	0.976507	0.929183	-0.184444	-0.0929368	3	-0.065096
ERCC3_HUMAN	General transcription and DNA repair factor IIH helicase subunit XPB (TFIIH subunit XPB) (EC 3.6.4.12) (Basic transcription factor 2 89 kDa subunit) (BTF2 p89) (DNA excision repair protein ERCC-3) (DNA repair protein complementing XP-B cells) (TFIIH basal transcription factor complex 89 kDa subunit) (TFIIH 89 kDa subunit) (TFIIH p89) (Xeroderma pigmentosum group B-complementing protein)	ERCC3 XPB XPBC	4	1.06245	0.965841	0.962885	1.02835	0.986009	0.961717	-0.119304	-0.0990995	4	-0.154601
ERCC5_HUMAN	DNA repair protein complementing XP-G cells (EC 3.1.-.-) (DNA excision repair protein ERCC-5) (Xeroderma pigmentosum group G-complementing protein)	ERCC5 ERCM2 XPG XPGC	3	1.06241	1.01485	0.854914	0.996636	0.970472	0.984827	-0.16534	-0.0522258	2	-0.0347342
ERCC6_HUMAN	DNA excision repair protein ERCC-6 (EC 3.6.4.-) (ATP-dependent helicase ERCC6) (Cockayne syndrome protein CSB)	ERCC6 CSB	8	0.975813	1.02922	0.982981	0.927333	0.992056	1.07695	0.113174	0.0871043	9	0.162559
ERF1_HUMAN	Eukaryotic peptide chain release factor subunit 1 (Eukaryotic release factor 1) (eRF1) (Protein Cl1) (TB3-1)	ETF1 ERF1 RF1 SUP45L1	29	1.11475	0.976761	0.886845	1.13328	0.972501	0.88795	-0.340956	-0.205685	54	-0.0197332
ERF3A_HUMAN	Eukaryotic peptide chain release factor GTP-binding subunit ERF3A (Eukaryotic peptide chain release factor subunit 3a) (eRF3a) (G1 to S phase transition protein 1 homolog)	GSPT1 ERF3A	44	1.07316	0.985096	0.948091	1.04131	0.960117	0.96637	-0.143258	-0.120322	58	-0.095257
ERF3B_HUMAN	Eukaryotic peptide chain release factor GTP-binding subunit ERF3B (Eukaryotic peptide chain release factor subunit 3b) (eRF3b) (G1 to S phase transition protein 2 homolog)	GSPT2 ERF3B	2	1.07202	0.995327	0.915256	1.0253	1.04862	0.903446	-0.205311	-0.0373195	2	0.200288
ERG7_HUMAN	nan		6	0.946894	1.03707	1.02906	0.996806	0.987356	1.0285	0.0826013	0.0587477	12	0.172296
ERGI1_HUMAN	Endoplasmic reticulum-Golgi intermediate compartment protein 1 (ER-Golgi intermediate compartment 32 kDa protein) (ERGIC-32)	ERGIC1 ERGIC32 KIAA1181 HT034	9	0.876493	1.09576	1.07463	0.921545	0.982298	1.12861	0.293221	0.207112	5	0.200148
ERGI2_HUMAN	Endoplasmic reticulum-Golgi intermediate compartment protein 2	ERGIC2 ERV41 PTX1 CDA14	2	0.908565	1.01001	1.10289	0.895637	1.03528	1.08298	0.276824	0.180871	9	0.437109
ERGI3_HUMAN	Endoplasmic reticulum-Golgi intermediate compartment protein 3 (Serologically defined breast cancer antigen NY-BR-84)	ERGIC3 C20orf47 ERV46 SDBCAG84 CGI-54 PRO0989	6	0.993837	1.0195	0.949936	0.906488	1.05283	1.0041	0.0411807	0.126348	7	0.464178
ERH_HUMAN	Enhancer of rudimentary homolog	ERH	22	1.03797	1.05244	0.867781	1.06933	1.17012	0.675565	-0.460451	0.0749614	18	-0.229956
ERI3_HUMAN	ERI1 exoribonuclease 3 (EC 3.1.-.-) (Prion interactor 1) (Prion protein-interacting protein)	ERI3 PINT1 PRNPIP PRNPIP1	6	0.928208	1.04167	1.06269	0.866163	1.09595	1.05206	0.237855	0.252923	3	-0.0622111
ERLEC_HUMAN	Endoplasmic reticulum lectin 1 (ER lectin) (Erlectin) (XTP3-transactivated gene B protein)	ERLEC1 C2orf30 XTP3TPB UNQ1878/PRO4321	14	0.881479	1.03489	1.12186	0.881795	1.00213	1.15848	0.370809	0.208014	8	0.226465
ERLN1_HUMAN	Erlin-1 (Endoplasmic reticulum lipid raft-associated protein 1) (Protein KE04) (Stomatin-prohibitin-flotillin-HflC/K domain-containing protein 1) (SPFH domain-containing protein 1)	ERLIN1 C10orf69 KE04 KEO4 SPFH1	39	0.9783	1.03053	0.998196	0.993873	1.00622	1.00056	0.0193631	0.0464278	39	-0.108692
ERLN2_HUMAN	Erlin-2 (Endoplasmic reticulum lipid raft-associated protein 2) (Stomatin-prohibitin-flotillin-HflC/K domain-containing protein 2) (SPFH domain-containing protein 2)	ERLIN2 C8orf2 SPFH2 UNQ2441/PRO5003/PRO9924	44	0.882189	1.01438	1.1133	0.909711	0.996683	1.11244	0.312965	0.16658	21	0.102421
ERO1A_HUMAN	ERO1-like protein alpha (ERO1-L) (ERO1-L-alpha) (EC 1.8.4.-) (Endoplasmic oxidoreductin-1-like protein) (Endoplasmic reticulum oxidoreductase alpha) (Oxidoreductin-1-L-alpha)	ERO1A ERO1L UNQ434/PRO865	32	0.926666	0.996424	1.08014	0.936903	1.00354	1.07884	0.212308	0.10192	41	0.0934955
ERP29_HUMAN	Endoplasmic reticulum resident protein 29 (ERp29) (Endoplasmic reticulum resident protein 28) (ERp28) (Endoplasmic reticulum resident protein 31) (ERp31)	ERP29 C12orf8 ERP28	34	0.952193	1.01727	1.03147	0.942226	1.02836	1.01462	0.111086	0.110785	30	0.0213111
ERP44_HUMAN	Endoplasmic reticulum resident protein 44 (ER protein 44) (ERp44) (Thioredoxin domain-containing protein 4)	ERP44 KIAA0573 TXNDC4 UNQ532/PRO1075	25	0.905897	1.02183	1.09168	0.907426	1.02332	1.09679	0.271282	0.173571	32	0.219681
ES8L2_HUMAN	Epidermal growth factor receptor kinase substrate 8-like protein 2 (EPS8-like protein 2) (Epidermal growth factor receptor pathway substrate 8-related protein 2) (EPS8-related protein 2)	EPS8L2 EPS8R2 PP13181	3	0.926567	1.02182	1.06674	0.899947	1.02712	1.07643	0.230788	0.165932	4	0.329822
ESTD_HUMAN	S-formylglutathione hydrolase (FGH) (EC 3.1.2.12) (Esterase D) (Methylumbelliferyl-acetate deacetylase) (EC 3.1.1.56)	ESD	39	0.932642	0.998433	1.03127	0.947238	1.02052	1.03935	0.139452	0.102922	52	-0.0211095
ESYT1_HUMAN	Extended synaptotagmin-1 (E-Syt1) (Membrane-bound C2 domain-containing protein)	ESYT1 FAM62A KIAA0747 MBC2	81	1.05938	0.989987	0.931844	1.04262	0.989271	0.945978	-0.162699	-0.0867589	89	-0.13418
ESYT2_HUMAN	Extended synaptotagmin-2 (E-Syt2) (Chr2Syt)	ESYT2 FAM62B KIAA1228	33	0.873903	1.02514	1.09715	0.901992	1.00971	1.11916	0.319718	0.196515	28	0.13713
ETFA_HUMAN	Electron transfer flavoprotein subunit alpha, mitochondrial (Alpha-ETF)	ETFA	49	0.941087	1.03187	1.03764	0.943729	1.03172	1.03035	0.133803	0.13073	54	0.295896
ETFB_HUMAN	Electron transfer flavoprotein subunit beta (Beta-ETF)	ETFB FP585	21	0.918522	1.0357	1.04599	0.93303	1.04696	1.05629	0.183246	0.169716	30	0.292465
ETFD_HUMAN	Electron transfer flavoprotein-ubiquinone oxidoreductase, mitochondrial (ETF-QO) (ETF-ubiquinone oxidoreductase) (EC 1.5.5.1) (Electron-transferring-flavoprotein dehydrogenase) (ETF dehydrogenase)	ETFDH	9	0.996402	1.06665	0.948541	0.944295	1.01254	1.0576	0.0462335	0.0994755	7	0.317089
ETHE1_HUMAN	Persulfide dioxygenase ETHE1, mitochondrial (EC 1.13.11.18) (Ethylmalonic encephalopathy protein 1) (Hepatoma subtracted clone one protein) (Sulfur dioxygenase ETHE1)	ETHE1 HSCO	25	0.91035	1.02986	1.06546	0.937368	1.03166	1.0229	0.176479	0.158123	37	0.273573
EWS_HUMAN	RNA-binding protein EWS (EWS oncogene) (Ewing sarcoma breakpoint region 1 protein)	EWSR1 EWS	15	0.988466	1.06638	0.944768	1.0042	1.00817	0.971753	-0.0563083	0.0575724	20	-0.0793527
EXC6B_HUMAN	Exocyst complex component 6B (Exocyst complex component Sec15B) (SEC15-like protein 2)	EXOC6B KIAA0919 SEC15B SEC15L2	6	0.873682	1.0341	1.10632	0.881055	1.03824	1.1098	0.336787	0.240017	6	0.152505
EXOC1_HUMAN	Exocyst complex component 1 (Exocyst complex component Sec3)	EXOC1 SEC3 SEC3L1 BM-012	12	0.941249	0.993897	1.05381	0.967321	0.993361	1.03291	0.128811	0.0584216	19	0.125126
EXOC2_HUMAN	Exocyst complex component 2 (Exocyst complex component Sec5)	EXOC2 SEC5 SEC5L1	19	0.950123	1.01849	1.0485	0.929029	0.998893	1.08876	0.18551	0.102424	14	0.129138
EXOC3_HUMAN	Exocyst complex component 3 (Exocyst complex component Sec6)	EXOC3 SEC6 SEC6L1	11	0.937093	1.00809	1.06938	0.97919	1.0008	0.995694	0.107312	0.0684319	6	0.133394
EXOC4_HUMAN	Exocyst complex component 4 (Exocyst complex component Sec8)	EXOC4 KIAA1699 SEC8 SEC8L1	23	0.963571	1.00177	1.03247	0.978795	1.02026	1.00195	0.0666898	0.0579765	36	0.0879177
EXOC5_HUMAN	Exocyst complex component 5 (Exocyst complex component Sec10) (hSec10)	EXOC5 SEC10 SEC10L1	18	0.955745	0.995008	1.0929	0.930893	0.99906	1.08038	0.204158	0.080019	11	0.165786
EXOC6_HUMAN	Exocyst complex component 6 (Exocyst complex component Sec15A) (SEC15-like protein 1)	EXOC6 SEC15A SEC15L SEC15L1	6	1.08882	0.957658	0.938983	1.06438	0.967658	0.958317	-0.182519	-0.161317	5	0.0105818
EXOC7_HUMAN	Exocyst complex component 7 (Exocyst complex component Exo70)	EXOC7 EXO70 KIAA1067	11	0.968017	1.00586	1.00617	0.930643	1.02527	1.04381	0.110668	0.0975137	8	0.0905812
EXOC8_HUMAN	Exocyst complex component 8 (Exocyst complex 84 kDa subunit)	EXOC8	7	0.948767	1.00242	1.0559	0.92819	1.03301	1.10564	0.20337	0.116861	10	0.11867
EXOG_HUMAN	Nuclease EXOG, mitochondrial (EC 3.1.30.-) (Endonuclease G-like 1) (Endo G-like 1)	EXOG ENDOGL1 ENDOGL2 ENGL	4	0.985124	1.01558	1.01845	0.974777	1.01059	1.02889	0.0629726	0.047995	5	0.203947
EXOS1_HUMAN	Exosome complex component CSL4 (Exosome component 1)	EXOSC1 CSL4 CGI-108	1	1.03482	0.971297	0.98954	1.13569	0.92111	0.936254	-0.171575	-0.196761	4	-0.438608
EXOS2_HUMAN	Exosome complex component RRP4 (Exosome component 2) (Ribosomal RNA-processing protein 4)	EXOSC2 RRP4	8	1.09087	0.995306	0.903592	1.14167	0.946357	0.898427	-0.308706	-0.201479	9	-0.346754
EXOS3_HUMAN	Exosome complex component RRP40 (Exosome component 3) (Ribosomal RNA-processing protein 40) (p10)	EXOSC3 RRP40 CGI-102	6	1.08894	1.00305	0.88675	1.07101	1.02928	0.854055	-0.311444	-0.0879258	5	-0.329751
EXOS4_HUMAN	Exosome complex component RRP41 (Exosome component 4) (Ribosomal RNA-processing protein 41) (p12A)	EXOSC4 RRP41 SKI6	3	0.940625	0.966708	1.05198	0.932839	1.06894	1.05275	0.167939	0.117972	8	-0.123121
EXOS5_HUMAN	Exosome complex component RRP46 (Chronic myelogenous leukemia tumor antigen 28) (Exosome component 5) (Ribosomal RNA-processing protein 46) (p12B)	EXOSC5 CML28 RRP46	5	1.05145	0.971618	0.900736	1.06556	0.977923	0.993251	-0.162293	-0.118869	4	-0.194466
EXOS6_HUMAN	Exosome complex component MTR3 (Exosome component 6) (mRNA transport regulator 3 homolog) (hMtr3) (p11)	EXOSC6 MTR3	8	1.07645	0.974065	0.91708	1.07307	0.96767	0.916057	-0.2297	-0.146676	3	-0.361378
EXOS7_HUMAN	Exosome complex component RRP42 (Exosome component 7) (Ribosomal RNA-processing protein 42) (p8)	EXOSC7 KIAA0116 RRP42	5	1.04042	1.05121	0.863541	1.05653	0.995923	0.936673	-0.221269	-0.0351701	16	-0.181954
EXOS8_HUMAN	Exosome complex component RRP43 (Exosome component 8) (Opa-interacting protein 2) (OIP-2) (Ribosomal RNA-processing protein 43) (p9)	EXOSC8 OIP2 RRP43	12	1.11304	0.949005	0.934112	1.1512	0.903039	0.907109	-0.298311	-0.290145	4	-0.163701
EXOS9_HUMAN	Exosome complex component RRP45 (Autoantigen PM/Scl 1) (Exosome component 9) (P75 polymyositis-scleroderma overlap syndrome-associated autoantigen) (Polymyositis/scleroderma autoantigen 1) (Polymyositis/scleroderma autoantigen 75 kDa) (PM/Scl-75)	EXOSC9 PMSCL1	3	1.02144	0.968647	0.937813	1.12244	0.929205	0.941964	-0.188065	-0.174567	9	-0.238288
EXOSX_HUMAN	Exosome component 10 (EC 3.1.13.-) (Autoantigen PM/Scl 2) (P100 polymyositis-scleroderma overlap syndrome-associated autoantigen) (Polymyositis/scleroderma autoantigen 100 kDa) (PM/Scl-100) (Polymyositis/scleroderma autoantigen 2)	EXOSC10 PMSCL PMSCL2 RRP6	25	1.11213	0.975805	0.905797	1.08491	0.947726	0.90501	-0.278818	-0.191847	21	-0.228913
EYA3_HUMAN	Eyes absent homolog 3 (EC 3.1.3.48)	EYA3	1	1.13703	1.08498	0.730437	1.22897	0.86462	0.895458	-0.547595	-0.287454	1	-0.0277156
EZRI_HUMAN	Ezrin (Cytovillin) (Villin-2) (p81)	EZR VIL2	104	0.99285	1.01485	0.996291	1.01033	1.00689	0.979569	-0.0198045	0.0133556	139	-0.312112
F107B_HUMAN	Protein FAM107B	FAM107B C10orf45	4	1.00959	0.982671	1.02358	1.03033	0.913941	1.04917	0.0229991	-0.105958	7	-0.170163
F10A1_HUMAN	Hsc70-interacting protein (Hip) (Aging-associated protein 2) (Progesterone receptor-associated p48 protein) (Protein FAM10A1) (Putative tumor suppressor ST13) (Renal carcinoma antigen NY-REN-33) (Suppression of tumorigenicity 13 protein)	ST13 AAG2 FAM10A1 HIP SNC6	30	1.00849	1.01722	0.960334	1.04138	0.981099	0.98002	-0.0791072	-0.036801	45	0.0799335
F111A_HUMAN	Protein FAM111A	FAM111A KIAA1895	2	1.35832	0.833617	0.743494	1.3645	0.848709	0.747722	-0.868616	-0.6947	3	-0.205569
F1142_HUMAN	Protein FAM114A2	FAM114A2 C5orf3	14	0.969144	1.03599	0.997105	0.97582	0.988538	1.02578	0.0565316	0.0574552	8	0.103638
F118B_HUMAN	Protein FAM118B	FAM118B	3	1.03151	0.99989	0.946024	1.0471	1.1263	0.786075	-0.269231	0.0301443	3	0.322835
F120A_HUMAN	Constitutive coactivator of PPAR-gamma-like protein 1 (Oxidative stress-associated Src activator) (Protein FAM120A)	FAM120A C9orf10 KIAA0183 OSSA	34	0.967226	1.0717	0.971911	0.978751	1.00656	0.986653	0.00928615	0.0942022	41	0.00443384
F136A_HUMAN	Protein FAM136A	FAM136A	7	1.00572	0.987268	0.974991	1.06874	1.00271	0.945012	-0.111132	-0.0593535	10	0.122766
F162A_HUMAN	Protein FAM162A (E2-induced gene 5 protein) (Growth and transformation-dependent protein) (HGTD-P)	FAM162A C3orf28 E2IG5 DC16 FWP001	8	0.971811	1.06245	0.955834	1.00764	1.04043	0.959602	-0.0471949	0.0874183	8	0.358756
F16B1_HUMAN	Protein FAM160B1	FAM160B1 KIAA1600	22	1.00509	1.02277	0.94546	0.995919	1.04371	0.939431	-0.0862376	0.0463921	20	-0.213725
F177A_HUMAN	Protein FAM177A1	FAM177A1 C14orf24	3	0.88163	0.967461	1.1857	0.856432	1.01518	1.13999	0.420048	0.189679	2	0.0725693
F91A1_HUMAN	Protein FAM91A1	FAM91A1	4	0.938964	1.06366	1.02514	0.969184	0.963226	1.09194	0.149367	0.0855	9	0.136839
FA45A_HUMAN	nan		6	0.914935	1.04821	1.08519	0.928435	1.03862	1.06154	0.219747	0.178991	5	0.291963
FA49B_HUMAN	nan		20	0.965115	1.03632	1.0125	0.993279	1.06078	0.94099	-0.00443405	0.0987743	21	0.162408
FA50A_HUMAN	Protein FAM50A (Protein HXC-26) (Protein XAP-5)	FAM50A DXS9928E HXC26 XAP5	11	1.14114	0.942111	0.902712	1.17875	0.948987	0.860335	-0.396213	-0.294652	21	-0.33423
FA98A_HUMAN	Protein FAM98A	FAM98A	17	1.017	0.987612	0.999044	1.0598	0.971734	0.975918	-0.0723322	-0.0837338	14	0.22088
FA98B_HUMAN	Protein FAM98B	FAM98B	10	1.06156	0.98828	0.909946	1.03386	0.989285	0.964687	-0.161114	-0.0833828	10	-0.259483
FAAA_HUMAN	Fumarylacetoacetase (FAA) (EC 3.7.1.2) (Beta-diketonase) (Fumarylacetoacetate hydrolase)	FAH	32	1.00703	1.02197	0.986325	0.976422	1.02255	1.01377	0.0120887	0.0439206	29	0.220108
FABP5_HUMAN	Fatty acid-binding protein 5 (Epidermal-type fatty acid-binding protein) (E-FABP) (Fatty acid-binding protein, epidermal) (Psoriasis-associated fatty acid-binding protein homolog) (PA-FABP)	FABP5	18	1.05643	1.00328	0.923684	1.10937	0.95315	0.897803	-0.249494	-0.146714	62	-0.152147
FACE1_HUMAN	CAAX prenyl protease 1 homolog (EC 3.4.24.84) (Farnesylated proteins-converting enzyme 1) (FACE-1) (Prenyl protein-specific endoprotease 1) (Zinc metalloproteinase Ste24 homolog)	ZMPSTE24 FACE1 STE24	17	0.953654	1.00806	1.00942	1.00833	0.988311	1.00452	0.0382627	0.0255548	21	0.123503
FACR1_HUMAN	Fatty acyl-CoA reductase 1 (EC 1.2.1.84) (Male sterility domain-containing protein 2)	FAR1 MLSTD2 UNQ2423/PRO4981	5	1.13903	0.881402	0.983949	1.02888	0.918834	1.03825	-0.0990338	-0.266567	4	-0.0319742
FADD_HUMAN	FAS-associated death domain protein (FAS-associating death domain-containing protein) (Growth-inhibiting gene 3 protein) (Mediator of receptor induced toxicity) (Protein FADD)	FADD MORT1 GIG3	3	1.0569	0.966687	0.979263	1.07235	0.93546	0.996058	-0.108269	-0.16287	6	0.0923532
FADS1_HUMAN	Acyl-CoA (8-3)-desaturase (EC 1.14.19.44) (Delta(5) fatty acid desaturase) (D5D) (Delta(5) desaturase) (Delta-5 desaturase) (Fatty acid desaturase 1)	FADS1 FADSD5	1	1.15383	0.937839	0.87919	1.24115	0.909321	0.820514	-0.494627	-0.373914	3	-0.0692168
FADS2_HUMAN	Acyl-CoA 6-desaturase (EC 1.14.19.3) (Delta(6) fatty acid desaturase) (D6D) (Delta(6) desaturase) (Delta-6 desaturase) (Fatty acid desaturase 2)	FADS2	7	1.2473	0.906764	0.790761	1.29002	0.898649	0.830184	-0.646694	-0.490788	6	-0.118406
FAF1_HUMAN	FAS-associated factor 1 (hFAF1) (UBX domain-containing protein 12) (UBX domain-containing protein 3A)	FAF1 UBXD12 UBXN3A CGI-03	10	1.01196	0.988728	1.0377	1.04822	0.951529	0.972274	-0.0361364	-0.0865664	12	-0.0301396
FAF2_HUMAN	FAS-associated factor 2 (Protein ETEA) (UBX domain-containing protein 3B) (UBX domain-containing protein 8)	FAF2 ETEA KIAA0887 UBXD8 UBXN3B	13	1.0191	1.03698	0.964201	0.955133	1.04579	1.016	0.00461335	0.0779514	23	0.0953374
FAH2A_HUMAN	Fumarylacetoacetate hydrolase domain-containing protein 2A (EC 3.-.-.-)	FAHD2A CGI-105	9	0.965037	0.985824	1.16065	0.849961	0.976969	1.17809	0.368629	0.11583	9	-0.187629
FAHD1_HUMAN	Acylpyruvase FAHD1, mitochondrial (EC 3.7.1.5) (Fumarylacetoacetate hydrolase domain-containing protein 1) (FAH domain-containing protein 1) (Oxaloacetate decarboxylase) (OAA decarboxylase) (EC 4.1.1.112) (YisK-like protein)	FAHD1 C16orf36 YISKL	9	0.991127	1.05864	0.915037	0.948819	1.04201	0.988498	-0.0280678	0.115117	6	0.309077
FAIM1_HUMAN	Fas apoptotic inhibitory molecule 1	FAIM FAIM1	3	1.02167	1.04269	0.923622	1.11578	0.920555	0.915143	-0.215771	-0.124053	2	0.0897692
FAK1_HUMAN	Focal adhesion kinase 1 (FADK 1) (EC 2.7.10.2) (Focal adhesion kinase-related nonkinase) (FRNK) (Protein phosphatase 1 regulatory subunit 71) (PPP1R71) (Protein-tyrosine kinase 2) (p125FAK) (pp125FAK)	PTK2 FAK FAK1	19	0.939254	1.0588	0.98276	1.00821	1.0004	0.943181	-0.0154314	0.0808131	9	0.13707
FAKD2_HUMAN	FAST kinase domain-containing protein 2, mitochondrial	FASTKD2 KIAA0971	5	1.11457	0.939941	0.925905	1.14127	0.985834	0.842771	-0.352488	-0.228534	9	-0.0471113
FAKD4_HUMAN	FAST kinase domain-containing protein 4 (Cell cycle progression restoration protein 2) (Cell cycle progression protein 2) (Protein TBRG4) (Transforming growth factor beta regulator 4)	TBRG4 CPR2 FASTKD4 KIAA0948	9	1.04527	1.02327	0.951735	1.09049	0.991944	0.96388	-0.156651	-0.0836742	9	-0.0848195
FAM3C_HUMAN	Protein FAM3C (Interleukin-like EMT inducer)	FAM3C ILEI GS3786	21	1.0407	0.982144	0.937877	1.07451	0.974859	0.935873	-0.174695	-0.111986	32	0.0961396
FANCI_HUMAN	Fanconi anemia group I protein (Protein FACI)	FANCI KIAA1794	4	1.33849	0.80682	0.79923	1.29159	0.844815	0.782822	-0.73316	-0.671366	16	-0.218817
FAS_HUMAN	Fatty acid synthase (EC 2.3.1.85) [Includes: [Acyl-carrier-protein] S-acetyltransferase (EC 2.3.1.38); [Acyl-carrier-protein] S-malonyltransferase (EC 2.3.1.39); 3-oxoacyl-[acyl-carrier-protein] synthase (EC 2.3.1.41); 3-oxoacyl-[acyl-carrier-protein] reductase (EC 1.1.1.100); 3-hydroxyacyl-[acyl-carrier-protein] dehydratase (EC 4.2.1.59); Enoyl-[acyl-carrier-protein] reductase (EC 1.3.1.39); Ole…	FASN FAS	156	1.13649	0.958984	0.870803	1.13908	0.970093	0.864362	-0.391159	-0.238335	293	0.0247345
FBLI1_HUMAN	Filamin-binding LIM protein 1 (FBLP-1) (Migfilin) (Mitogen-inducible 2-interacting protein) (MIG2-interacting protein)	FBLIM1 FBLP1	6	0.933423	0.984341	1.13347	0.891751	1.00236	1.04483	0.254353	0.122657	10	0.545958
FBLN3_HUMAN	EGF-containing fibulin-like extracellular matrix protein 1 (Extracellular protein S1-5) (Fibrillin-like protein) (Fibulin-3) (FIBL-3)	EFEMP1 FBLN3 FBNL	1	1.11367	0.714321	1.18735	0.855025	0.87129	1.35285	0.377194	-0.306744	2	-0.0612099
FBN1_HUMAN	Fibrillin-1 [Cleaved into: Asprosin]	FBN1 FBN	32	0.972833	1.04321	0.989903	1.00047	1.00549	0.988289	0.00371072	0.0539901	43	0.133757
FBRL_HUMAN	rRNA 2'-O-methyltransferase fibrillarin (EC 2.1.1.-) (34 kDa nucleolar scleroderma antigen) (Histone-glutamine methyltransferase) (U6 snRNA 2'-O-methyltransferase fibrillarin)	FBL FIB1 FLRN	10	0.993735	1.03511	0.990449	1.0014	1.02305	0.960033	-0.0328202	0.0448601	37	-0.119387
FBX30_HUMAN	F-box only protein 30	FBXO30 FBX30	5	1.0635	1.03322	0.874646	0.986457	1.03292	0.958896	-0.161468	0.012365	3	-0.162724
FCHO2_HUMAN	F-BAR domain only protein 2	FCHO2	6	1.0808	0.963756	0.986201	1.04801	0.946792	1.00125	-0.0989977	-0.155942	6	0.00957138
FCL_HUMAN	GDP-L-fucose synthase (EC 1.1.1.271) (GDP-4-keto-6-deoxy-D-mannose-3,5-epimerase-4-reductase) (Protein FX) (Red cell NADP(H)-binding protein) (Short-chain dehydrogenase/reductase family 4E member 1)	TSTA3 SDR4E1	12	0.935547	1.03262	1.09048	0.930215	0.994244	1.06063	0.205182	0.119234	15	0.356065
FDFT_HUMAN	Squalene synthase (SQS) (SS) (EC 2.5.1.21) (FPP:FPP farnesyltransferase) (Farnesyl-diphosphate farnesyltransferase) (Farnesyl-diphosphate farnesyltransferase 1)	FDFT1	13	1.06768	0.954472	0.971658	1.08327	0.887959	1.01026	-0.11831	-0.224266	15	-0.289652
FEN1_HUMAN	Flap endonuclease 1 (FEN-1) (EC 3.1.-.-) (DNase IV) (Flap structure-specific endonuclease 1) (Maturation factor 1) (MF1) (hFEN-1)	FEN1 RAD2	32	1.1328	0.995141	0.840822	1.12413	0.996452	0.835085	-0.42942	-0.180432	40	-0.344444
FERM2_HUMAN	Fermitin family homolog 2 (Kindlin-2) (Mitogen-inducible gene 2 protein) (MIG-2) (Pleckstrin homology domain-containing family C member 1) (PH domain-containing family C member 1)	FERMT2 KIND2 MIG2 PLEKHC1	40	0.981891	0.991742	1.03028	0.97715	0.979611	1.04877	0.085725	0.00901541	47	0.0972313
FGD4_HUMAN	FYVE, RhoGEF and PH domain-containing protein 4 (Actin filament-binding protein frabin) (FGD1-related F-actin-binding protein) (Zinc finger FYVE domain-containing protein 6)	FGD4 FRABP ZFYVE6	6	1.01535	0.951099	1.06528	1.0762	0.944475	0.992147	-0.0240322	-0.141333	20	0.232915
FGF2_HUMAN	Fibroblast growth factor 2 (FGF-2) (Basic fibroblast growth factor) (bFGF) (Heparin-binding growth factor 2) (HBGF-2)	FGF2 FGFB	1	1.0295	0.967328	1.00077	0.9658	1.05125	0.974136	-0.0142198	0.0162179	4	0.185231
FHL2_HUMAN	Four and a half LIM domains protein 2 (FHL-2) (LIM domain protein DRAL) (Skeletal muscle LIM-protein 3) (SLIM-3)	FHL2 DRAL SLIM3	65	0.884664	1.01817	1.1084	0.886041	1.03746	1.11283	0.327032	0.215199	121	0.0931326
FHL3_HUMAN	Four and a half LIM domains protein 3 (FHL-3) (Skeletal muscle LIM-protein 2) (SLIM-2)	FHL3 SLIM2	8	0.898673	1.03548	1.09988	0.865158	1.07423	1.04697	0.283326	0.25835	11	0.105773
FHOD1_HUMAN	FH1/FH2 domain-containing protein 1 (Formin homolog overexpressed in spleen 1) (FHOS) (Formin homology 2 domain-containing protein 1)	FHOD1 FHOS FHOS1	26	0.989393	0.986522	1.02518	1.00976	1.00099	1.03747	0.0451656	-0.00838854	14	0.0332328
FIBP_HUMAN	Acidic fibroblast growth factor intracellular-binding protein (aFGF intracellular-binding protein) (FGF-1 intracellular-binding protein)	FIBP	3	1.03985	0.99568	0.930074	0.997839	1.00143	1.00302	-0.0767422	-0.0287162	4	0.185949
FINC_HUMAN	Fibronectin (FN) (Cold-insoluble globulin) (CIG) [Cleaved into: Anastellin; Ugl-Y1; Ugl-Y2; Ugl-Y3]	FN1 FN	115	0.890456	1.01389	1.12518	0.854685	1.02207	1.14131	0.377382	0.222655	166	0.498564
FIP1_HUMAN	Pre-mRNA 3'-end-processing factor FIP1 (hFip1) (FIP1-like 1 protein) (Factor interacting with PAP) (Rearranged in hypereosinophilia)	FIP1L1 FIP1 RHE	8	1.04065	1.01017	0.939683	1.09447	0.974221	0.927971	-0.192662	-0.1054	17	-0.31754
FIS1_HUMAN	Mitochondrial fission 1 protein (FIS1 homolog) (hFis1) (Tetratricopeptide repeat protein 11) (TPR repeat protein 11)	FIS1 TTC11 CGI-135	7	0.855496	1.07998	1.03583	0.878192	1.0325	1.14965	0.332273	0.284851	16	0.21695
FKB10_HUMAN	Peptidyl-prolyl cis-trans isomerase FKBP10 (PPIase FKBP10) (EC 5.2.1.8) (65 kDa FK506-binding protein) (65 kDa FKBP) (FKBP-65) (FK506-binding protein 10) (FKBP-10) (Immunophilin FKBP65) (Rotamase)	FKBP10 FKBP65 PSEC0056	29	0.825714	1.00095	1.21961	0.815114	0.992557	1.24447	0.586584	0.280903	44	0.446044
FKB15_HUMAN	FK506-binding protein 15 (FKBP-15) (133 kDa FK506-binding protein) (133 kDa FKBP) (FKBP-133) (WASP- and FKBP-like protein) (WAFL)	FKBP15 KIAA0674	19	1.00517	0.999999	0.971974	0.978516	0.990054	1.05282	0.028567	0.00473565	14	0.0123437
FKB1A_HUMAN	Peptidyl-prolyl cis-trans isomerase FKBP1A (PPIase FKBP1A) (EC 5.2.1.8) (12 kDa FK506-binding protein) (12 kDa FKBP) (FKBP-12) (Calstabin-1) (FK506-binding protein 1A) (FKBP-1A) (Immunophilin FKBP12) (Rotamase)	FKBP1A FKBP1 FKBP12	19	0.900122	1.0312	1.08494	0.876829	1.06144	1.07004	0.278357	0.235899	32	0.0336299
FKBP2_HUMAN	Peptidyl-prolyl cis-trans isomerase FKBP2 (PPIase FKBP2) (EC 5.2.1.8) (13 kDa FK506-binding protein) (13 kDa FKBP) (FKBP-13) (FK506-binding protein 2) (FKBP-2) (Immunophilin FKBP13) (Rotamase)	FKBP2 FKBP13	12	0.910925	1.05168	1.05506	0.916235	1.02836	1.10426	0.240608	0.186926	18	0.124135
FKBP3_HUMAN	Peptidyl-prolyl cis-trans isomerase FKBP3 (PPIase FKBP3) (EC 5.2.1.8) (25 kDa FK506-binding protein) (25 kDa FKBP) (FKBP-25) (FK506-binding protein 3) (FKBP-3) (Immunophilin FKBP25) (Rapamycin-selective 25 kDa immunophilin) (Rotamase)	FKBP3 FKBP25	36	0.953379	1.02968	1.01499	0.936524	1.00632	1.06002	0.134526	0.10739	36	-0.13589
FKBP4_HUMAN	Peptidyl-prolyl cis-trans isomerase FKBP4 (PPIase FKBP4) (EC 5.2.1.8) (51 kDa FK506-binding protein) (FKBP51) (52 kDa FK506-binding protein) (52 kDa FKBP) (FKBP-52) (59 kDa immunophilin) (p59) (FK506-binding protein 4) (FKBP-4) (FKBP59) (HSP-binding immunophilin) (HBI) (Immunophilin FKBP52) (Rotamase) [Cleaved into: Peptidyl-prolyl cis-trans isomerase FKBP4, N-terminally processed]	FKBP4 FKBP52	54	1.09588	0.967637	0.926883	1.09565	0.965333	0.916988	-0.249227	-0.181126	51	0.296072
FKBP5_HUMAN	Peptidyl-prolyl cis-trans isomerase FKBP5 (PPIase FKBP5) (EC 5.2.1.8) (51 kDa FK506-binding protein) (51 kDa FKBP) (FKBP-51) (54 kDa progesterone receptor-associated immunophilin) (Androgen-regulated protein 6) (FF1 antigen) (FK506-binding protein 5) (FKBP-5) (FKBP54) (p54) (HSP90-binding immunophilin) (Rotamase)	FKBP5 AIG6 FKBP51	5	1.06205	0.974073	0.905415	1.09481	0.988311	0.906977	-0.250872	-0.136197	4	-0.55315
FKBP8_HUMAN	Peptidyl-prolyl cis-trans isomerase FKBP8 (PPIase FKBP8) (EC 5.2.1.8) (38 kDa FK506-binding protein) (38 kDa FKBP) (FKBP-38) (hFKBP38) (FK506-binding protein 8) (FKBP-8) (FKBPR38) (Rotamase)	FKBP8 FKBP38	25	0.935334	1.06239	1.01123	0.942252	1.06889	1.0232	0.115733	0.182847	15	0.193727
FKBP9_HUMAN	Peptidyl-prolyl cis-trans isomerase FKBP9 (PPIase FKBP9) (EC 5.2.1.8) (63 kDa FK506-binding protein) (63 kDa FKBP) (FKBP-63) (FK506-binding protein 9) (FKBP-9) (Rotamase)	FKBP9 FKBP60 FKBP63	27	0.800745	0.994608	1.22388	0.840315	1.00074	1.2507	0.59289	0.282422	14	0.242793
FL2D_HUMAN	Pre-mRNA-splicing regulator WTAP (Female-lethal(2)D homolog) (hFL(2)D) (WT1-associated protein) (Wilms tumor 1-associating protein)	WTAP KIAA0105	7	1.07122	0.948376	0.916979	1.0562	1.06	0.84971	-0.269068	-0.0852735	4	-0.044297
FLII_HUMAN	Protein flightless-1 homolog	FLII FLIL	38	0.987778	1.00436	1.00448	0.998226	1.00852	0.998966	0.0126322	0.0194102	57	-0.132684
FLNA_HUMAN	Filamin-A (FLN-A) (Actin-binding protein 280) (ABP-280) (Alpha-filamin) (Endothelial actin-binding protein) (Filamin-1) (Non-muscle filamin)	FLNA FLN FLN1	659	0.938835	1.00435	1.07116	0.941802	1.00165	1.07035	0.187407	0.0930975	892	0.0407202
FLNB_HUMAN	Filamin-B (FLN-B) (ABP-278) (ABP-280 homolog) (Actin-binding-like protein) (Beta-filamin) (Filamin homolog 1) (Fh1) (Filamin-3) (Thyroid autoantigen) (Truncated actin-binding protein) (Truncated ABP)	FLNB FLN1L FLN3 TABP TAP	328	0.957426	1.01535	1.02149	0.954301	1.01989	1.0265	0.0993306	0.0903222	447	-0.165722
FLNC_HUMAN	Filamin-C (FLN-C) (FLNc) (ABP-280-like protein) (ABP-L) (Actin-binding-like protein) (Filamin-2) (Gamma-filamin)	FLNC ABPL FLN2	277	1.03661	1.02198	0.923391	1.0327	1.02298	0.93107	-0.158164	-0.0170843	399	0.182877
FLOT1_HUMAN	Flotillin-1	FLOT1	19	0.958145	1.02116	1.07343	0.906852	1.01976	1.07226	0.202817	0.130589	31	-0.074277
FLOT2_HUMAN	Flotillin-2 (Epidermal surface antigen) (ESA) (Membrane component chromosome 17 surface marker 1)	FLOT2 ESA1 M17S1	10	0.87984	1.0153	1.1158	0.848371	1.01738	1.17792	0.408118	0.234341	12	0.206935
FMNL3_HUMAN	Formin-like protein 3 (Formin homology 2 domain-containing protein 3) (WW domain-binding protein 3) (WBP-3)	FMNL3 FHOD3 FRL2 KIAA2014 WBP3	3	1.012	1.06577	0.970028	0.877219	1.01629	1.11996	0.145663	0.143496	7	0.139092
FMR1_HUMAN	Synaptic functional regulator FMR1 (Fragile X mental retardation protein 1) (FMRP) (Protein FMR-1)	FMR1	4	0.927835	0.979081	1.08408	0.983943	0.941709	1.09795	0.191347	0.00713373	11	-0.143503
FNBP4_HUMAN	Formin-binding protein 4 (Formin-binding protein 30)	FNBP4 FBP30 KIAA1014	2	1.12559	1.03592	0.801368	1.06305	0.963017	0.970817	-0.310542	-0.131176	3	0.471713
FND3A_HUMAN	Fibronectin type-III domain-containing protein 3A (Human gene expressed in odontoblasts)	FNDC3A FNDC3 HUGO KIAA0970	9	1.01776	1.01739	0.983843	1.0852	0.995969	0.91961	-0.143879	-0.0621542	5	0.370237
FND3B_HUMAN	Fibronectin type III domain-containing protein 3B (Factor for adipocyte differentiation 104) (HCV NS5A-binding protein 37)	FNDC3B FAD104 NS5ABP37 UNQ2421/PRO4979/PRO34274	29	0.94851	0.992708	1.04357	0.944512	0.983039	1.06896	0.158184	0.0616931	10	0.231204
FNTA_HUMAN	Protein farnesyltransferase/geranylgeranyltransferase type-1 subunit alpha (EC 2.5.1.58) (EC 2.5.1.59) (CAAX farnesyltransferase subunit alpha) (FTase-alpha) (Ras proteins prenyltransferase subunit alpha) (Type I protein geranyl-geranyltransferase subunit alpha) (GGTase-I-alpha)	FNTA	16	0.94849	0.989359	1.01956	0.957059	1.01604	0.999249	0.0832375	0.0735686	19	0.12023
FNTB_HUMAN	Protein farnesyltransferase subunit beta (FTase-beta) (EC 2.5.1.58) (CAAX farnesyltransferase subunit beta) (Ras proteins prenyltransferase subunit beta)	FNTB	3	1.09011	0.956173	0.974388	0.972629	1.00757	1.02402	-0.0438147	-0.0691111	3	-0.17439
FOCAD_HUMAN	Focadhesin	FOCAD KIAA1797	16	0.975914	1.00027	1.02962	0.982288	0.991085	1.02843	0.071758	0.0242115	6	-0.128337
FOSL1_HUMAN	Fos-related antigen 1 (FRA-1)	FOSL1 FRA1	5	1.01209	0.943382	1.02437	1.11394	0.82991	1.0853	-0.010084	-0.26303	3	-0.483763
FOXC2_HUMAN	Forkhead box protein C2 (Forkhead-related protein FKHL14) (Mesenchyme fork head protein 1) (MFH-1 protein) (Transcription factor FKH-14)	FOXC2 FKHL14 MFH1	2	1.09354	0.965888	0.922282	1.08089	0.945206	0.972377	-0.199182	-0.186302	4	-0.401695
FOXK1_HUMAN	Forkhead box protein K1 (Myocyte nuclear factor) (MNF)	FOXK1 MNF	3	0.98179	1.00303	1.01929	0.945866	1.01018	1.0539	0.105058	0.0628892	5	-0.108663
FPPS_HUMAN	Farnesyl pyrophosphate synthase (FPP synthase) (FPS) (EC 2.5.1.10) ((2E,6E)-farnesyl diphosphate synthase) (Dimethylallyltranstransferase) (EC 2.5.1.1) (Farnesyl diphosphate synthase) (Geranyltranstransferase)	FDPS FPS KIAA1293	18	1.0028	0.995066	0.99138	1.02847	1.00705	0.936308	-0.0759869	-0.0207667	22	-0.183536
FR1OP_HUMAN	nan		6	1.02987	1.00758	0.949991	1.05027	0.985161	0.93862	-0.139313	-0.0619488	3	-0.24166
FRIH_HUMAN	Ferritin heavy chain (Ferritin H subunit) (EC 1.16.3.1) (Cell proliferation-inducing gene 15 protein) [Cleaved into: Ferritin heavy chain, N-terminally processed]	FTH1 FTH FTHL6 OK/SW-cl.84 PIG15	8	0.960292	1.04266	1.00578	0.892451	1.06423	1.04287	0.145741	0.186339	23	0.765933
FRIL_HUMAN	Ferritin light chain (Ferritin L subunit)	FTL	4	1.06424	0.941977	0.900139	1.00167	0.985921	0.991252	-0.128342	-0.099459	11	0.749601
FRMD6_HUMAN	FERM domain-containing protein 6 (Willin)	FRMD6 C14orf31	4	1.00182	0.923393	1.08611	1.02316	0.905966	1.0307	0.063575	-0.146553	5	-0.186392
FRMD8_HUMAN	FERM domain-containing protein 8 (Band4.1 inhibitor LRP interactor) (Bili) (iRhom tail-associated protein) (iTAP)	FRMD8 FKSG44	4	0.885464	1.03226	1.08592	0.914649	1.02603	1.07844	0.266034	0.193542	2	0.357463
FRYL_HUMAN	Protein furry homolog-like (ALL1-fused gene from chromosome 4p12 protein)	FRYL AF4P12 KIAA0826	15	1.13425	0.958301	0.846976	1.11255	0.99996	0.885432	-0.375381	-0.198557	12	-0.148126
FSCN1_HUMAN	Fascin (55 kDa actin-bundling protein) (Singed-like protein) (p55)	FSCN1 FAN1 HSN SNL	108	0.898917	0.997978	1.12116	0.882619	0.982965	1.15693	0.354587	0.153085	128	0.0717638
FSTL1_HUMAN	Follistatin-related protein 1 (Follistatin-like protein 1)	FSTL1 FRP	3	0.975146	0.938586	1.0571	0.920687	0.976542	1.10915	0.192549	0.0149209	6	0.0859216
FTO_HUMAN	Alpha-ketoglutarate-dependent dioxygenase FTO (Fat mass and obesity-associated protein) (U6 small nuclear RNA (2'-O-methyladenosine-N(6)-)-demethylase FTO) (EC 1.14.11.-) (U6 small nuclear RNA N(6)-methyladenosine-demethylase FTO) (EC 1.14.11.-) (mRNA (2'-O-methyladenosine-N(6)-)-demethylase FTO) (m6A(m)-demethylase FTO) (EC 1.14.11.-) (mRNA N(6)-methyladenosine demethylase FTO) (EC 1.14.11.53) (…	FTO KIAA1752	7	1.12273	0.98763	0.879543	1.0824	0.997183	0.894253	-0.313834	-0.151638	16	-0.0456324
FUBP1_HUMAN	Far upstream element-binding protein 1 (FBP) (FUSE-binding protein 1) (DNA helicase V) (hDH V)	FUBP1	41	1.04529	0.966208	0.968462	1.04023	0.988911	0.964164	-0.109844	-0.0932439	75	-0.264862
FUBP2_HUMAN	Far upstream element-binding protein 2 (FUSE-binding protein 2) (KH type-splicing regulatory protein) (KSRP) (p75)	KHSRP FUBP2	77	1.01478	1.01803	0.960527	1.04539	1.02265	0.907385	-0.141764	-0.0135675	112	-0.187276
FUBP3_HUMAN	Far upstream element-binding protein 3 (FUSE-binding protein 3)	FUBP3 FBP3	19	1.00672	0.999045	1.03281	0.990435	0.980057	1.00318	0.027688	-0.0131154	29	-0.00712433
FUCO2_HUMAN	Plasma alpha-L-fucosidase (EC 3.2.1.51) (Alpha-L-fucoside fucohydrolase 2) (Alpha-L-fucosidase 2)	FUCA2 PSEC0151 UNQ227/PRO260	12	0.914303	1.02319	1.05817	0.937716	0.974643	1.10709	0.22519	0.109028	5	0.082265
FUMH_HUMAN	Fumarate hydratase, mitochondrial (Fumarase) (HsFH) (EC 4.2.1.2)	FH	60	0.982583	1.0367	0.983871	0.997926	1.00733	0.987349	-0.00674108	0.0454398	79	-0.146483
FUND1_HUMAN	FUN14 domain-containing protein 1	FUNDC1	1	0.846597	1.00203	1.18966	0.953526	1.07467	0.958137	0.24888	0.207861	1	0.00185174
FUS_HUMAN	RNA-binding protein FUS (75 kDa DNA-pairing protein) (Oncogene FUS) (Oncogene TLS) (POMp75) (Translocated in liposarcoma protein)	FUS TLS	35	1.00429	1.04286	0.952274	1.01045	1.03081	0.920757	-0.105418	0.0415737	64	-0.272746
FUT11_HUMAN	Alpha-(1,3)-fucosyltransferase 11 (EC 2.4.1.-) (Fucosyltransferase XI) (Fuc-TXI) (FucT-XI) (Galactoside 3-L-fucosyltransferase 11) (Fucosyltransferase 11)	FUT11	5	0.907962	1.06788	1.01384	0.870586	0.982985	1.07008	0.228392	0.204617	5	0.189538
FUT8_HUMAN	Alpha-(1,6)-fucosyltransferase (Alpha1-6FucT) (EC 2.4.1.68) (Fucosyltransferase 8) (GDP-L-Fuc:N-acetyl-beta-D-glucosaminide alpha1,6-fucosyltransferase) (GDP-fucose--glycoprotein fucosyltransferase) (Glycoprotein 6-alpha-L-fucosyltransferase)	FUT8	19	0.889465	0.981667	1.15189	0.845451	0.99363	1.21114	0.445783	0.187642	15	0.256789
FXL18_HUMAN	F-box/LRR-repeat protein 18 (F-box and leucine-rich repeat protein 18)	FBXL18 FBL18	5	0.988449	0.958378	1.06607	0.991487	1.0161	0.973736	0.0415011	-0.00459518	4	0.287986
FXR1_HUMAN	Fragile X mental retardation syndrome-related protein 1 (hFXR1p)	FXR1	34	1.10874	0.970519	0.893701	1.0695	0.953734	0.946565	-0.243611	-0.178686	45	-0.0626254
FXR2_HUMAN	Fragile X mental retardation syndrome-related protein 2	FXR2 FMR1L2	11	1.02144	0.973935	0.973524	1.0221	0.997184	0.995443	-0.0537224	-0.0521569	11	0.0396378
FYCO1_HUMAN	FYVE and coiled-coil domain-containing protein 1 (Zinc finger FYVE domain-containing protein 7)	FYCO1 ZFYVE7	12	0.919913	1.0012	1.05607	0.956421	0.938918	1.11562	0.210631	0.0477544	20	0.294819
G3BP1_HUMAN	Ras GTPase-activating protein-binding protein 1 (G3BP-1) (EC 3.6.4.12) (EC 3.6.4.13) (ATP-dependent DNA helicase VIII) (hDH VIII) (GAP SH3 domain-binding protein 1)	G3BP1 G3BP	46	1.08287	0.967541	0.900613	1.0644	0.983977	0.95126	-0.214002	-0.137903	93	-0.253817
G3BP2_HUMAN	Ras GTPase-activating protein-binding protein 2 (G3BP-2) (GAP SH3 domain-binding protein 2)	G3BP2 KIAA0660	25	1.14403	0.950844	0.901546	1.14809	0.949391	0.900366	-0.34715	-0.270501	59	-0.0158165
G3P_HUMAN	Glyceraldehyde-3-phosphate dehydrogenase (GAPDH) (EC 1.2.1.12) (Peptidyl-cysteine S-nitrosylase GAPDH) (EC 2.6.99.-)	GAPDH GAPD CDABP0047 OK/SW-cl.12	240	1.0124	1.00228	0.9754	1.00936	0.987797	0.996479	-0.0361189	-0.022825	282	0.466392
G45IP_HUMAN	Growth arrest and DNA damage-inducible proteins-interacting protein 1 (39S ribosomal protein L59, mitochondrial) (MRP-L59) (CKII beta-associating protein) (CR6-interacting factor 1) (CRIF1) (Mitochondrial large ribosomal subunit protein mL64) (Papillomavirus L2-interacting nuclear protein 1) (PLINP) (PLINP-1) (p53-responsive gene 6 protein)	GADD45GIP1 MRPL59 PLINP1 PRG6	9	0.986452	1.01273	0.977666	0.991903	1.00095	1.00059	-0.000162906	0.0255146	5	0.149986
G6PD_HUMAN	Glucose-6-phosphate 1-dehydrogenase (G6PD) (EC 1.1.1.49)	G6PD	100	0.937565	0.992577	1.08154	0.911895	1.02163	1.07955	0.224789	0.123098	133	0.335493
G6PE_HUMAN	GDH/6PGL endoplasmic bifunctional protein [Includes: Hexose-6-phosphate dehydrogenase (Glucose 1-dehydrogenase) (GDH) (EC 1.1.1.47) (Glucose-6-phosphate dehydrogenase) (EC 1.1.1.363); 6-phosphogluconolactonase (6PGL) (EC 3.1.1.31)]	H6PD GDH	6	0.79788	1.03194	1.24875	0.719224	1.06017	1.22844	0.709279	0.465451	3	0.727897
G6PI_HUMAN	Glucose-6-phosphate isomerase (GPI) (EC 5.3.1.9) (Autocrine motility factor) (AMF) (Neuroleukin) (NLK) (Phosphoglucose isomerase) (PGI) (Phosphohexose isomerase) (PHI) (Sperm antigen 36) (SA-36)	GPI	43	1.01915	1.01557	0.947651	0.962081	1.05231	0.966297	-0.0493151	0.0621203	49	-0.0647871
GABPA_HUMAN	GA-binding protein alpha chain (GABP subunit alpha) (Nuclear respiratory factor 2 subunit alpha) (Transcription factor E4TF1-60)	GABPA E4TF1A	2	0.897069	1.02936	1.09495	0.944217	0.983946	1.09102	0.248031	0.128962	5	-0.187264
GAK_HUMAN	Cyclin-G-associated kinase (EC 2.7.11.1)	GAK	15	1.04646	0.999352	0.897378	1.0687	1.00022	0.910655	-0.226306	-0.080994	13	0.108252
GAL3A_HUMAN	Glutamine amidotransferase-like class 1 domain-containing protein 3A, mitochondrial	GATD3A C21orf33	16	0.843551	1.10722	1.10455	0.84058	1.02373	1.14856	0.419644	0.338386	6	0.404522
GALD1_HUMAN	Glutamine amidotransferase-like class 1 domain-containing protein 1 (Parkinson disease 7 domain-containing protein 1)	GATD1 PDDC1	6	0.956324	1.02208	1.10287	0.933658	1.05167	1.03556	0.177568	0.133827	9	-0.11297
GALE_HUMAN	UDP-glucose 4-epimerase (EC 5.1.3.2) (Galactowaldenase) (UDP-N-acetylgalactosamine 4-epimerase) (UDP-GalNAc 4-epimerase) (UDP-N-acetylglucosamine 4-epimerase) (UDP-GlcNAc 4-epimerase) (EC 5.1.3.7) (UDP-galactose 4-epimerase)	GALE	23	0.967741	0.994546	1.04764	0.945242	1.00644	1.01203	0.106472	0.0649631	21	-0.120351
GALK1_HUMAN	Galactokinase (EC 2.7.1.6) (Galactose kinase)	GALK1 GALK	6	0.924451	1.01955	1.10417	0.907508	1.03742	1.09464	0.263381	0.16714	7	0.104051
GALT1_HUMAN	Polypeptide N-acetylgalactosaminyltransferase 1 (EC 2.4.1.41) (Polypeptide GalNAc transferase 1) (GalNAc-T1) (pp-GaNTase 1) (Protein-UDP acetylgalactosaminyltransferase 1) (UDP-GalNAc:polypeptide N-acetylgalactosaminyltransferase 1) [Cleaved into: Polypeptide N-acetylgalactosaminyltransferase 1 soluble form]	GALNT1	21	1.00588	1.03066	0.98756	0.930801	1.07991	0.999795	0.0383196	0.124739	10	0.384277
GALT2_HUMAN	Polypeptide N-acetylgalactosaminyltransferase 2 (EC 2.4.1.41) (Polypeptide GalNAc transferase 2) (GalNAc-T2) (pp-GaNTase 2) (Protein-UDP acetylgalactosaminyltransferase 2) (UDP-GalNAc:polypeptide N-acetylgalactosaminyltransferase 2) [Cleaved into: Polypeptide N-acetylgalactosaminyltransferase 2 soluble form]	GALNT2	39	0.953449	0.979993	1.05218	0.973736	0.991038	1.06198	0.13365	0.0325122	38	0.159383
GALT7_HUMAN	N-acetylgalactosaminyltransferase 7 (EC 2.4.1.41) (Polypeptide GalNAc transferase 7) (GalNAc-T7) (pp-GaNTase 7) (Protein-UDP acetylgalactosaminyltransferase 7) (UDP-GalNAc:polypeptide N-acetylgalactosaminyltransferase 7)	GALNT7	25	1.03728	0.992419	0.964901	1.01653	0.977231	0.991112	-0.0704449	-0.0603348	27	-0.0142461
GAMT_HUMAN	Guanidinoacetate N-methyltransferase (EC 2.1.1.2)	GAMT	7	0.931616	1.0405	1.07239	0.946062	1.00834	1.00565	0.145574	0.12572	8	0.104246
GANAB_HUMAN	Neutral alpha-glucosidase AB (EC 3.2.1.207) (Alpha-glucosidase 2) (Glucosidase II subunit alpha)	GANAB G2AN KIAA0088	133	0.897631	1.01559	1.10525	0.894126	1.00945	1.12131	0.313407	0.176572	169	0.0570681
GAPD1_HUMAN	GTPase-activating protein and VPS9 domain-containing protein 1 (GAPex-5) (Rab5-activating protein 6)	GAPVD1 GAPEX5 KIAA1521 RAP6	15	1.04942	0.994263	0.932026	1.04953	0.990424	0.977608	-0.136783	-0.080759	13	0.066564
GAPR1_HUMAN	Golgi-associated plant pathogenesis-related protein 1 (GAPR-1) (Golgi-associated PR-1 protein) (Glioma pathogenesis-related protein 2) (GliPR 2)	GLIPR2 C9orf19 GAPR1	2	0.938611	0.964427	1.11788	0.953706	0.977603	1.08767	0.220896	0.0374245	1	0.0805202
GAR1_HUMAN	H/ACA ribonucleoprotein complex subunit 1 (Nucleolar protein family A member 1) (snoRNP protein GAR1)	GAR1 NOLA1	7	0.995114	1.0317	0.969535	0.968913	1.07824	0.934176	-0.0451211	0.103165	7	-0.140863
GARS_HUMAN	Glycine--tRNA ligase (EC 6.1.1.14) (Diadenosine tetraphosphate synthetase) (Ap4A synthetase) (EC 2.7.7.-) (Glycyl-tRNA synthetase) (GlyRS) (Glycyl-tRNA synthetase 1)	GARS1 GARS	72	1.03374	1.0164	0.935725	1.04698	1.01794	0.914254	-0.169639	-0.0324918	106	0.245013
GATA6_HUMAN	Transcription factor GATA-6 (GATA-binding factor 6)	GATA6	2	0.74507	0.969263	1.35454	0.979058	0.974397	1.06034	0.488708	0.186314	1	0.165475
GATC_HUMAN	Glutamyl-tRNA(Gln) amidotransferase subunit C, mitochondrial (Glu-AdT subunit C) (EC 6.3.5.-) (Protein 15E1.2)	GATC 15E1.2	3	1.03793	1.0022	0.948505	1.07314	1.00806	0.898018	-0.193502	-0.0703926	3	-0.246376
GBB1_HUMAN	Guanine nucleotide-binding protein G(I)/G(S)/G(T) subunit beta-1 (Transducin beta chain 1)	GNB1	56	0.936516	1.00694	1.06032	0.913158	1.00716	1.08937	0.216835	0.122976	70	0.0756374
GBB2_HUMAN	Guanine nucleotide-binding protein G(I)/G(S)/G(T) subunit beta-2 (G protein subunit beta-2) (Transducin beta chain 2)	GNB2	20	0.93399	1.00307	1.03792	0.905877	1.03212	1.06648	0.193842	0.145587	26	0.0587392
GBB4_HUMAN	Guanine nucleotide-binding protein subunit beta-4 (Transducin beta chain 4)	GNB4	5	0.957849	0.971013	1.03091	1.06191	0.946359	1.00127	0.0106088	-0.0732576	6	0.0910994
GBF1_HUMAN	Golgi-specific brefeldin A-resistance guanine nucleotide exchange factor 1 (BFA-resistant GEF 1)	GBF1 KIAA0248	74	0.99617	0.992443	1.02236	1.00086	0.992064	1.00362	0.0207067	-0.00907156	63	0.110263
GBG12_HUMAN	Guanine nucleotide-binding protein G(I)/G(S)/G(O) subunit gamma-12	GNG12	12	0.91146	1.10022	1.02995	0.974736	1.18296	0.757287	-0.0939219	0.275427	18	0.194732
GBP1_HUMAN	Guanylate-binding protein 1 (EC 3.6.5.-) (GTP-binding protein 1) (GBP-1) (HuGBP-1) (Guanine nucleotide-binding protein 1) (Interferon-induced guanylate-binding protein 1)	GBP1	34	0.955085	1.03633	1.0265	0.95923	1.01252	1.03532	0.107085	0.0978931	27	0.306203
GCC1_HUMAN	GRIP and coiled-coil domain-containing protein 1 (Golgi coiled-coil protein 1)	GCC1	2	0.838804	1.07136	1.11942	1.04278	0.931697	1.03796	0.204831	0.0952665	2	0.670283
GCC2_HUMAN	GRIP and coiled-coil domain-containing protein 2 (185 kDa Golgi coiled-coil protein) (GCC185) (CLL-associated antigen KW-11) (CTCL tumor antigen se1-1) (Ran-binding protein 2-like 4) (RanBP2L4) (Renal carcinoma antigen NY-REN-53)	GCC2 KIAA0336 RANBP2L4	5	0.972608	0.998951	0.951618	1.03842	0.948619	1.03329	-0.0193108	-0.0459664	4	0.698965
GCFC2_HUMAN	GC-rich sequence DNA-binding factor 2 (GC-rich sequence DNA-binding factor) (Transcription factor 9) (TCF-9)	GCFC2 C2orf3 GCF TCF9	2	1.08549	0.961195	0.937769	1.10417	1.00044	0.869511	-0.27787	-0.158895	2	-0.247904
GCN1_HUMAN	eIF-2-alpha kinase activator GCN1 (GCN1 eIF-2-alpha kinase activator homolog) (GCN1-like protein 1) (General control of amino-acid synthesis 1-like protein 1) (Translational activator GCN1) (HsGCN1)	GCN1 GCN1L1 KIAA0219	182	1.06871	0.990422	0.928288	1.07281	0.989517	0.918037	-0.213997	-0.113176	165	0.0253373
GCP2_HUMAN	Gamma-tubulin complex component 2 (GCP-2) (hGCP2) (Gamma-ring complex protein 103 kDa) (h103p) (hGrip103) (Spindle pole body protein Spc97 homolog) (hSpc97)	TUBGCP2 GCP2	17	1.0196	1.002	0.994949	1.05102	0.996853	0.922851	-0.111464	-0.050728	13	-0.150981
GCP3_HUMAN	Gamma-tubulin complex component 3 (GCP-3) (hGCP3) (Gamma-ring complex protein 104 kDa) (h104p) (hGrip104) (Spindle pole body protein Spc98 homolog) (hSpc98)	TUBGCP3 GCP3	7	1.08778	0.941743	0.973477	1.02811	1.03739	0.914708	-0.16439	-0.0975107	16	-0.138443
GCP60_HUMAN	Golgi resident protein GCP60 (Acyl-CoA-binding domain-containing protein 3) (Golgi complex-associated protein 1) (GOCAP1) (Golgi phosphoprotein 1) (GOLPH1) (PBR- and PKA-associated protein 7) (Peripheral benzodiazepine receptor-associated protein PAP7) [Cleaved into: Golgi resident protein GCP60, N-terminally processed]	ACBD3 GCP60 GOCAP1 GOLPH1	25	0.897714	1.01506	1.0715	0.906124	0.9818	1.08698	0.258927	0.146477	31	0.289207
GCR_HUMAN	Glucocorticoid receptor (GR) (Nuclear receptor subfamily 3 group C member 1)	NR3C1 GRL	6	0.966242	1.06384	0.980397	1.00009	1.04048	0.930664	-0.0414052	0.0979752	7	-0.274564
GCSH_HUMAN	Glycine cleavage system H protein, mitochondrial (Lipoic acid-containing protein)	GCSH	8	0.942034	1.02724	1.00022	1.04722	0.973151	0.969926	-0.0120796	0.00954069	7	0.349709
GDE_HUMAN	Glycogen debranching enzyme (Glycogen debrancher) [Includes: 4-alpha-glucanotransferase (EC 2.4.1.25) (Oligo-1,4-1,4-glucantransferase); Amylo-alpha-1,6-glucosidase (Amylo-1,6-glucosidase) (EC 3.2.1.33) (Dextrin 6-alpha-D-glucosidase)]	AGL GDE	6	0.943292	1.02572	1.04533	0.873167	1.04896	1.08705	0.232134	0.192745	5	0.305778
GDIA_HUMAN	Rab GDP dissociation inhibitor alpha (Rab GDI alpha) (Guanosine diphosphate dissociation inhibitor 1) (GDI-1) (Oligophrenin-2) (Protein XAP-4)	GDI1 GDIL OPHN2 RABGDIA XAP4	37	0.849942	1.00118	1.20133	0.851446	0.977799	1.22207	0.510273	0.217943	34	0.265415
GDIB_HUMAN	Rab GDP dissociation inhibitor beta (Rab GDI beta) (Guanosine diphosphate dissociation inhibitor 2) (GDI-2)	GDI2 RABGDIB	109	0.997572	0.983605	1.00449	1.0009	0.989969	0.998571	0.00329807	-0.0180955	171	0.0757885
GDIR1_HUMAN	Rho GDP-dissociation inhibitor 1 (Rho GDI 1) (Rho-GDI alpha)	ARHGDIA GDIA1	29	0.961857	1.01226	1.03459	0.960575	1.00107	1.01376	0.0914548	0.0666325	55	-0.207973
GDN_HUMAN	Glia-derived nexin (GDN) (Peptidase inhibitor 7) (PI-7) (Protease nexin 1) (PN-1) (Protease nexin I) (Serpin E2)	SERPINE2 PI7 PN1	3	0.90067	1.12744	1.14141	1.07646	0.931295	1.16806	0.229778	0.0574943	7	0.47821
GDS1_HUMAN	Rap1 GTPase-GDP dissociation stimulator 1 (Exchange factor smgGDS) (SMG GDS protein) (SMG P21 stimulatory GDP/GTP exchange protein)	RAP1GDS1	36	1.01649	1.00249	0.970833	1.01242	1.00879	0.976757	-0.0590134	-0.0125862	41	-0.0270222
GELS_HUMAN	Gelsolin (AGEL) (Actin-depolymerizing factor) (ADF) (Brevin)	GSN	12	0.8932	1.05496	1.10545	0.789947	1.06097	1.12305	0.40759	0.332841	24	0.77273
GEMI4_HUMAN	Gem-associated protein 4 (Gemin-4) (Component of gems 4) (p97)	GEMIN4	7	1.1464	0.913471	0.9162	1.12274	0.903573	0.936129	-0.292813	-0.320497	6	-0.167838
GEMI5_HUMAN	Gem-associated protein 5 (Gemin5)	GEMIN5	22	1.18129	0.931126	0.842701	1.17773	0.948122	0.841607	-0.486031	-0.32809	24	-0.0894346
GEPH_HUMAN	Gephyrin [Includes: Molybdopterin adenylyltransferase (MPT adenylyltransferase) (EC 2.7.7.75) (Domain G); Molybdopterin molybdenumtransferase (MPT Mo-transferase) (EC 2.10.1.1) (Domain E)]	GPHN GPH KIAA1385	4	1.03667	1.03297	0.927865	1.07462	0.946888	0.9763	-0.149201	-0.0938636	2	-0.240828
GET4_HUMAN	Golgi to ER traffic protein 4 homolog (Conserved edge-expressed protein) (Transmembrane domain recognition complex 35 kDa subunit) (TRC35)	GET4 C7orf20 CEE TRC35 CGI-20	6	1.00765	0.949986	1.04194	1.03111	0.943906	1.06622	0.0482895	-0.106252	5	-0.122323
GFPT1_HUMAN	Glutamine--fructose-6-phosphate aminotransferase [isomerizing] 1 (EC 2.6.1.16) (D-fructose-6-phosphate amidotransferase 1) (Glutamine:fructose-6-phosphate amidotransferase 1) (GFAT 1) (GFAT1) (Hexosephosphate aminotransferase 1)	GFPT1 GFAT GFPT	67	1.02561	0.999762	0.965914	1.02417	0.997854	0.96342	-0.0873666	-0.0371893	74	0.211626
GFPT2_HUMAN	Glutamine--fructose-6-phosphate aminotransferase [isomerizing] 2 (EC 2.6.1.16) (D-fructose-6-phosphate amidotransferase 2) (Glutamine:fructose-6-phosphate amidotransferase 2) (GFAT 2) (GFAT2) (Hexosephosphate aminotransferase 2)	GFPT2	11	0.863005	0.981556	1.14608	0.854242	0.994289	1.1593	0.424906	0.202361	4	0.107092
GGCT_HUMAN	Gamma-glutamylcyclotransferase (EC 4.3.2.9) (Cytochrome c-releasing factor 21)	GGCT C7orf24 CRF21	7	1.01497	1.00657	0.953934	0.98495	1.02759	0.965112	-0.0594134	0.0245805	9	0.0238334
GGH_HUMAN	Gamma-glutamyl hydrolase (EC 3.4.19.9) (Conjugase) (GH) (Gamma-Glu-X carboxypeptidase)	GGH	25	0.851747	1.01108	1.13435	0.851352	1.0279	1.14747	0.422001	0.259636	4	0.303458
GGYF2_HUMAN	GRB10-interacting GYF protein 2 (PERQ amino acid-rich with GYF domain-containing protein 2) (Trinucleotide repeat-containing gene 15 protein)	GIGYF2 KIAA0642 PERQ2 TNRC15	18	1.12117	0.952165	0.899984	1.1648	0.956328	0.870203	-0.368846	-0.260113	26	-0.10235
GHC1_HUMAN	Mitochondrial glutamate carrier 1 (GC-1) (Glutamate/H(+) symporter 1) (Solute carrier family 25 member 22)	SLC25A22 GC1	5	0.937025	1.05857	1.04149	0.975761	1.04658	0.97115	0.0728273	0.13852	4	0.306256
GHITM_HUMAN	Growth hormone-inducible transmembrane protein (Dermal papilla-derived protein 2) (Mitochondrial morphology and cristae structure 1) (MICS1) (Transmembrane BAX inhibitor motif-containing protein 5)	GHITM DERP2 MICS1 TMBIM5 My021 UNQ244/PRO281	8	1.07354	1.00534	0.892382	1.0732	0.992228	0.986031	-0.194431	-0.103939	10	-0.0495462
GID8_HUMAN	Glucose-induced degradation protein 8 homolog (Two hybrid-associated protein 1 with RanBPM) (Twa1)	GID8 C20orf11 TWA1	9	1.14971	0.908801	0.895046	1.11792	0.965915	0.892982	-0.342676	-0.275043	11	0.0432544
GIPC1_HUMAN	PDZ domain-containing protein GIPC1 (GAIP C-terminus-interacting protein) (RGS-GAIP-interacting protein) (RGS19-interacting protein 1) (Synectin) (Tax interaction protein 2) (TIP-2)	GIPC1 C19orf3 GIPC RGS19IP1	19	1.04353	1.0203	0.927018	1.04023	1.02295	0.903589	-0.186981	-0.0283254	23	-0.0143576
GIT1_HUMAN	ARF GTPase-activating protein GIT1 (ARF GAP GIT1) (Cool-associated and tyrosine-phosphorylated protein 1) (CAT-1) (CAT1) (G protein-coupled receptor kinase-interactor 1) (GRK-interacting protein 1)	GIT1	13	0.969844	0.994298	1.03816	0.959163	1.01869	1.03892	0.10672	0.0614	9	-0.145236
GIT2_HUMAN	ARF GTPase-activating protein GIT2 (ARF GAP GIT2) (Cool-interacting tyrosine-phosphorylated protein 2) (CAT-2) (CAT2) (G protein-coupled receptor kinase-interactor 2) (GRK-interacting protein 2)	GIT2 KIAA0148	3	0.986658	0.98579	1.03309	0.977534	0.951368	0.993656	0.0449748	-0.0202069	7	-0.0201951
GLCM_HUMAN	Lysosomal acid glucosylceramidase (Lysosomal acid GCase) (EC 3.2.1.45) (Acid beta-glucosidase) (Alglucerase) (Beta-glucocerebrosidase) (Beta-GC) (Cholesterol glucosyltransferase) (SGTase) (EC 2.4.1.-) (Cholesteryl-beta-glucosidase) (EC 3.2.1.104) (D-glucosyl-N-acylsphingosine glucohydrolase) (Imiglucerase)	GBA GC GLUC	29	0.906123	1.04463	1.11212	0.89047	1.06394	1.06017	0.273597	0.231	32	0.502635
GLCNE_HUMAN	Bifunctional UDP-N-acetylglucosamine 2-epimerase/N-acetylmannosamine kinase (UDP-GlcNAc-2-epimerase/ManAc kinase) [Includes: UDP-N-acetylglucosamine 2-epimerase (hydrolyzing) (EC 3.2.1.183) (UDP-GlcNAc-2-epimerase) (Uridine diphosphate-N-acetylglucosamine-2-epimerase); N-acetylmannosamine kinase (EC 2.7.1.60) (ManAc kinase)]	GNE GLCNE	7	1.07255	0.944374	0.983586	1.1041	0.924811	0.970703	-0.155349	-0.21963	8	0.13927
GLGB_HUMAN	1,4-alpha-glucan-branching enzyme (EC 2.4.1.18) (Brancher enzyme) (Glycogen-branching enzyme)	GBE1	53	0.986284	1.01423	0.994141	0.973892	1.04664	0.952526	-0.010277	0.0721151	80	0.143204
GLIP1_HUMAN	Glioma pathogenesis-related protein 1 (GliPR 1) (Protein RTVP-1)	GLIPR1 GLIPR RTVP1	7	1.10724	0.958488	0.913172	1.1242	0.934763	0.930552	-0.275374	-0.23718	9	0.165571
GLMN_HUMAN	Glomulin (FK506-binding protein-associated protein) (FAP) (FKBP-associated protein)	GLMN FAP48 FAP68 VMGLOM	3	1.11139	1.00948	0.919647	1.10736	1.00669	0.857169	-0.321345	-0.138125	4	-0.011013
GLNA_HUMAN	Glutamine synthetase (GS) (EC 6.3.1.2) (Glutamate--ammonia ligase) (Palmitoyltransferase GLUL) (EC 2.3.1.225)	GLUL GLNS	2	1.06833	1.02221	0.888845	1.11768	0.942706	0.92985	-0.265395	-0.154643	5	-0.455507
GLO2_HUMAN	Hydroxyacylglutathione hydrolase, mitochondrial (EC 3.1.2.6) (Glyoxalase II) (Glx II)	HAGH GLO2 HAGH1	9	0.891602	1.07693	1.05085	0.853221	1.01778	1.14986	0.333773	0.263442	24	0.061488
GLOD4_HUMAN	Glyoxalase domain-containing protein 4	GLOD4 C17orf25 CGI-150 My027	31	0.940809	1.04425	1.0214	0.958613	1.01297	1.03238	0.112758	0.115032	27	-0.0310458
GLRX3_HUMAN	Glutaredoxin-3 (PKC-interacting cousin of thioredoxin) (PICOT) (PKC-theta-interacting protein) (PKCq-interacting protein) (Thioredoxin-like protein 2)	GLRX3 PICOT TXNL2 HUSSY-22	28	1.09743	0.994652	0.887848	1.12654	0.992912	0.849311	-0.356642	-0.162016	47	-0.0803959
GLRX5_HUMAN	Glutaredoxin-related protein 5, mitochondrial (Monothiol glutaredoxin-5)	GLRX5 C14orf87	5	0.970193	1.04925	0.938236	0.974701	1.07013	0.992007	-0.0114653	0.12388	6	-0.0884609
GLSK_HUMAN	Glutaminase kidney isoform, mitochondrial (GLS) (EC 3.5.1.2) (K-glutaminase) (L-glutamine amidohydrolase) [Cleaved into: Glutaminase kidney isoform, mitochondrial 68 kDa chain; Glutaminase kidney isoform, mitochondrial 65 kDa chain]	GLS GLS1 KIAA0838	28	1.06147	0.999796	0.899951	1.06261	1.01603	0.893242	-0.244318	-0.0755146	39	-0.0234267
GLT10_HUMAN	Polypeptide N-acetylgalactosaminyltransferase 10 (EC 2.4.1.41) (Polypeptide GalNAc transferase 10) (GalNAc-T10) (pp-GaNTase 10) (Protein-UDP acetylgalactosaminyltransferase 10) (UDP-GalNAc:polypeptide N-acetylgalactosaminyltransferase 10)	GALNT10	20	0.989329	0.966311	1.0227	0.963344	1.00469	1.01246	0.0598041	0.013336	8	0.0503533
GLTP_HUMAN	Glycolipid transfer protein (GLTP)	GLTP	7	1.17905	1.00036	0.844302	1.10654	1.0464	0.842558	-0.4375	-0.158862	6	-0.196899
GLU2B_HUMAN	Glucosidase 2 subunit beta (80K-H protein) (Glucosidase II subunit beta) (Protein kinase C substrate 60.1 kDa protein heavy chain) (PKCSH)	PRKCSH G19P1	64	0.882816	1.02491	1.12841	0.919962	0.99746	1.12373	0.321381	0.165997	72	0.05348
GLUCM_HUMAN	D-glutamate cyclase, mitochondrial (EC 4.2.1.48)	DGLUCY C14orf159 UNQ2439/PRO5000	2	0.97475	1.01074	1.01921	0.877578	1.09393	1.02709	0.145653	0.185117	5	0.0260021
GLYC_HUMAN	Serine hydroxymethyltransferase, cytosolic (SHMT) (EC 2.1.2.1) (Glycine hydroxymethyltransferase) (Serine methylase)	SHMT1	8	1.06301	0.980041	0.919761	1.04105	1.04382	0.928183	-0.187194	-0.0567089	10	0.0542775
GLYG_HUMAN	Glycogenin-1 (GN-1) (GN1) (EC 2.4.1.186)	GYG1 GYG	12	0.97346	0.979185	1.02709	0.938133	1.03235	1.00219	0.0863259	0.0732637	20	-0.152062
GLYM_HUMAN	Serine hydroxymethyltransferase, mitochondrial (SHMT) (EC 2.1.2.1) (Glycine hydroxymethyltransferase) (Serine methylase)	SHMT2	75	1.08239	1.01515	0.870778	1.1155	1.01038	0.867078	-0.33865	-0.117656	90	-0.207659
GLYR1_HUMAN	Putative oxidoreductase GLYR1 (EC 1.-.-.-) (3-hydroxyisobutyrate dehydrogenase-like protein) (Cytokine-like nuclear factor N-PAC) (Glyoxylate reductase 1 homolog) (Nuclear protein NP60) (Nuclear protein of 60 kDa) (Nucleosome-destabilizing factor) (hNDF)	GLYR1 HIBDL NDF NP60	9	0.988679	1.04345	0.972485	0.999959	1.02138	0.970016	-0.0338434	0.0541835	5	-0.0889011
GMDS_HUMAN	GDP-mannose 4,6 dehydratase (EC 4.2.1.47) (GDP-D-mannose dehydratase) (GMD)	GMDS	8	0.944374	0.970463	1.03652	0.933264	1.01769	1.06048	0.159339	0.0821291	3	0.492368
GMFB_HUMAN	Glia maturation factor beta (GMF-beta)	GMFB	19	0.980172	1.06626	0.992313	1.00257	1.0303	1.0131	0.0164173	0.0804079	29	0.092169
GMPPA_HUMAN	Mannose-1-phosphate guanyltransferase alpha (GDP-mannose pyrophosphorylase A) (GMPP-alpha) (GTP-mannose-1-phosphate guanylyltransferase alpha)	GMPPA	12	0.96702	1.03821	0.967526	0.95288	1.03757	1.02429	0.0525025	0.112659	12	0.152766
GMPPB_HUMAN	Mannose-1-phosphate guanyltransferase beta (EC 2.7.7.13) (GDP-mannose pyrophosphorylase B) (GTP-mannose-1-phosphate guanylyltransferase beta)	GMPPB	11	0.996368	0.967145	1.02694	0.991717	1.02898	1.01989	0.0420081	0.00513695	11	-0.144365
GMPR1_HUMAN	GMP reductase 1 (GMPR 1) (EC 1.7.1.7) (Guanosine 5'-monophosphate oxidoreductase 1) (Guanosine monophosphate reductase 1)	GMPR GMPR1	3	1.06862	0.976383	0.941364	0.967774	1.05563	0.960944	-0.0965716	-0.00243291	5	0.15725
GMPR2_HUMAN	GMP reductase 2 (GMPR 2) (EC 1.7.1.7) (Guanosine 5'-monophosphate oxidoreductase 2) (Guanosine monophosphate reductase 2)	GMPR2	13	0.960537	1.05203	0.975388	0.975907	1.03025	0.980869	0.0147266	0.10472	3	0.596219
GNA11_HUMAN	Guanine nucleotide-binding protein subunit alpha-11 (G alpha-11) (G-protein subunit alpha-11) (Guanine nucleotide-binding protein G(y) subunit alpha)	GNA11 GA11	19	0.945126	0.96929	1.0465	0.97282	0.995952	1.03305	0.116832	0.0351624	22	-0.00925189
GNA13_HUMAN	Guanine nucleotide-binding protein subunit alpha-13 (G alpha-13) (G-protein subunit alpha-13)	GNA13	11	0.975317	1.02871	0.989495	1.00436	0.982437	1.01128	0.0153615	0.0225223	10	0.0881307
GNA1_HUMAN	Glucosamine 6-phosphate N-acetyltransferase (EC 2.3.1.4) (Phosphoglucosamine acetylase) (Phosphoglucosamine transacetylase)	GNPNAT1 GNA1	15	1.00692	1.00085	0.993779	1.05183	1.02623	0.95337	-0.0803775	-0.0221393	21	-0.194298
GNAI1_HUMAN	Guanine nucleotide-binding protein G(i) subunit alpha-1 (Adenylate cyclase-inhibiting G alpha protein)	GNAI1	3	1.05855	0.972192	0.958803	0.971486	1.08672	0.981509	-0.0639881	0.0194708	7	0.200497
GNAI2_HUMAN	Guanine nucleotide-binding protein G(i) subunit alpha-2 (Adenylate cyclase-inhibiting G alpha protein)	GNAI2 GNAI2B	36	0.906449	1.0219	1.09968	0.875455	1.02052	1.10767	0.309101	0.197077	79	0.0734095
GNAI3_HUMAN	Guanine nucleotide-binding protein G(i) subunit alpha (G(i) alpha-3)	GNAI3	15	1.03687	0.977641	0.986557	1.042	0.968233	1.04066	-0.0368057	-0.0953935	21	0.0364741
GNAQ_HUMAN	Guanine nucleotide-binding protein G(q) subunit alpha (Guanine nucleotide-binding protein alpha-q)	GNAQ GAQ	11	0.844401	1.04813	1.11028	0.875973	1.02236	1.12919	0.380622	0.267382	6	0.0491677
GNAS1_HUMAN	Guanine nucleotide-binding protein G(s) subunit alpha isoforms XLas (Adenylate cyclase-stimulating G alpha protein) (Extra large alphas protein) (XLalphas)	GNAS GNAS1	22	0.940113	1.03524	1.07874	0.920337	1.04146	1.04237	0.189039	0.158717	17	-0.0472214
GNL1_HUMAN	Guanine nucleotide-binding protein-like 1 (GTP-binding protein HSR1)	GNL1 HSR1	23	0.973287	1.02641	1.03185	0.918996	1.02456	1.03769	0.129768	0.116772	11	0.120788
GNL3_HUMAN	Guanine nucleotide-binding protein-like 3 (E2-induced gene 3 protein) (Novel nucleolar protein 47) (NNP47) (Nucleolar GTP-binding protein 3) (Nucleostemin)	GNL3 E2IG3 NS	12	1.09654	0.95407	0.907038	1.15511	0.927426	0.893049	-0.322476	-0.258763	15	-0.111673
GNPAT_HUMAN	Dihydroxyacetone phosphate acyltransferase (DAP-AT) (DHAP-AT) (EC 2.3.1.42) (Acyl-CoA:dihydroxyacetonephosphateacyltransferase) (Glycerone-phosphate O-acyltransferase)	GNPAT DAPAT DHAPAT	8	0.923019	1.08962	0.992659	0.918266	0.977781	1.10042	0.183004	0.164997	8	0.199155
GNPI1_HUMAN	Glucosamine-6-phosphate isomerase 1 (EC 3.5.99.6) (Glucosamine-6-phosphate deaminase 1) (GNPDA 1) (GlcN6P deaminase 1) (Oscillin)	GNPDA1 GNPI HLN KIAA0060	20	0.958399	0.97304	1.09328	0.932021	1.00777	1.05398	0.18369	0.0673021	43	0.132594
GNPI2_HUMAN	Glucosamine-6-phosphate isomerase 2 (EC 3.5.99.6) (Glucosamine-6-phosphate deaminase 2) (GNPDA 2) (GlcN6P deaminase 2) (Glucosamine-6-phosphate isomerase SB52)	GNPDA2 GNP2	12	0.874895	1.05062	1.05092	0.887991	1.00011	1.14299	0.314332	0.217799	7	0.150356
GNS_HUMAN	N-acetylglucosamine-6-sulfatase (EC 3.1.6.14) (Glucosamine-6-sulfatase) (G6S)	GNS	33	0.843648	1.08844	1.10048	0.813036	1.09462	1.11182	0.417476	0.398291	34	0.62049
GOGA1_HUMAN	Golgin subfamily A member 1 (Golgin-97)	GOLGA1	2	0.886838	1.00248	1.13878	0.97698	1.02876	0.990259	0.190109	0.125666	9	0.27466
GOGA2_HUMAN	Golgin subfamily A member 2 (130 kDa cis-Golgi matrix protein) (GM130) (GM130 autoantigen) (Golgin-95)	GOLGA2	17	0.992932	0.965027	1.03192	0.992142	1.00274	1.02291	0.0498139	-0.012902	18	0.251449
GOGA3_HUMAN	Golgin subfamily A member 3 (Golgi complex-associated protein of 170 kDa) (GCP170) (Golgin-160)	GOLGA3	25	0.959968	0.997595	1.06032	0.984866	0.967682	1.07252	0.133222	0.0150364	42	0.184109
GOGA4_HUMAN	Golgin subfamily A member 4 (256 kDa golgin) (Golgin-245) (Protein 72.1) (Trans-Golgi p230)	GOLGA4	42	1.03243	1.0003	0.969765	1.00756	0.971326	1.0083	-0.0446396	-0.0492266	33	0.217072
GOGA5_HUMAN	Golgin subfamily A member 5 (Cell proliferation-inducing gene 31 protein) (Golgin-84) (Protein Ret-II) (RET-fused gene 5 protein)	GOLGA5 RETII RFG5 PIG31	9	0.897586	1.05578	1.06187	0.870221	0.974461	1.16095	0.329167	0.198703	8	0.013398
GOGB1_HUMAN	Golgin subfamily B member 1 (372 kDa Golgi complex-associated protein) (GCP372) (Giantin) (Macrogolgin)	GOLGB1	62	0.977493	0.978764	1.04485	0.97567	0.958845	1.06207	0.109278	-0.0116103	60	0.110312
GOLI4_HUMAN	Golgi integral membrane protein 4 (Golgi integral membrane protein, cis) (GIMPc) (Golgi phosphoprotein 4) (Golgi-localized phosphoprotein of 130 kDa) (Golgi phosphoprotein of 130 kDa)	GOLIM4 GIMPC GOLPH4 GPP130	9	1.00163	0.926519	1.11307	0.980049	0.975429	1.06443	0.135676	-0.0596333	14	-0.235344
GOLM1_HUMAN	Golgi membrane protein 1 (Golgi membrane protein GP73) (Golgi phosphoprotein 2)	GOLM1 C9orf155 GOLPH2 PSEC0242 UNQ686/PRO1326	8	1.1026	0.975979	0.867849	1.12806	0.962263	0.906095	-0.330751	-0.202664	8	-0.022404
GOLP3_HUMAN	Golgi phosphoprotein 3 (Coat protein GPP34) (Mitochondrial DNA absence factor) (MIDAS)	GOLPH3 GPP34	10	1.0637	0.974603	0.953516	1.07687	0.916395	0.980771	-0.146313	-0.179508	10	-0.234936
GON7_HUMAN	EKC/KEOPS complex subunit GON7	GON7 C14orf142	5	1.00892	1.0891	0.980782	0.982827	0.957363	1.12127	0.074658	0.0362253	6	-0.00536219
GOPC_HUMAN	Golgi-associated PDZ and coiled-coil motif-containing protein (CFTR-associated ligand) (Fused in glioblastoma) (PDZ protein interacting specifically with TC10) (PIST)	GOPC CAL FIG	9	1.00337	0.991487	0.995465	0.985321	1.01556	0.996956	0.00276335	0.0132138	7	0.279048
GORS1_HUMAN	Golgi reassembly-stacking protein 1 (Golgi peripheral membrane protein p65) (Golgi phosphoprotein 5) (GOLPH5) (Golgi reassembly-stacking protein of 65 kDa) (GRASP65)	GORASP1 GOLPH5 GRASP65	1	1.01025	0.945495	1.05007	1.09137	0.884137	1.04095	-0.00623524	-0.199683	1	-0.115884
GORS2_HUMAN	Golgi reassembly-stacking protein 2 (GRS2) (Golgi phosphoprotein 6) (GOLPH6) (Golgi reassembly-stacking protein of 55 kDa) (GRASP55) (p59)	GORASP2 GOLPH6	18	0.926045	1.02551	1.08015	0.901596	1.00983	1.07472	0.237745	0.155378	24	0.0507151
GOSR1_HUMAN	Golgi SNAP receptor complex member 1 (28 kDa Golgi SNARE protein) (28 kDa cis-Golgi SNARE p28) (GOS-28)	GOSR1 GS28	9	1.05452	0.984584	0.924494	1.08585	0.986929	0.935801	-0.202202	-0.118405	5	0.0417819
GOSR2_HUMAN	Golgi SNAP receptor complex member 2 (27 kDa Golgi SNARE protein) (Membrin)	GOSR2 GS27	5	0.94982	1.05162	1.02277	0.949957	1.04968	1.02284	0.106698	0.14545	12	0.225527
GPAT3_HUMAN	Glycerol-3-phosphate acyltransferase 3 (GPAT-3) (EC 2.3.1.15) (1-acyl-sn-glycerol-3-phosphate O-acyltransferase 10) (AGPAT 10) (1-acyl-sn-glycerol-3-phosphate O-acyltransferase 9) (1-AGP acyltransferase 9) (1-AGPAT 9) (EC 2.3.1.51) (Acyl-CoA:glycerol-3-phosphate acyltransferase 3) (hGPAT3) (Lung cancer metastasis-associated protein 1) (Lysophosphatidic acid acyltransferase theta) (LPAAT-theta) (M…	GPAT3 AGPAT9 MAG1 HMFN0839 UNQ2753/PRO6492	6	1.0632	0.961209	0.927837	1.15334	0.929192	0.91356	-0.266362	-0.228634	6	-0.0517903
GPAT4_HUMAN	Glycerol-3-phosphate acyltransferase 4 (EC 2.3.1.15) (1-acylglycerol-3-phosphate O-acyltransferase 6) (1-AGP acyltransferase 6) (1-AGPAT 6) (Acyl-CoA:glycerol-3-phosphate acyltransferase 4) (Lysophosphatidic acid acyltransferase zeta) (LPAAT-zeta) (Testis spermatogenesis apoptosis-related protein 7) (TSARG7)	GPAT4 AGPAT6 TSARG7 UNQ551/PRO1108	1	0.97688	0.989005	1.04162	1.00746	1.00223	0.987719	0.0320132	0.00513892	7	0.284061
GPDM_HUMAN	Glycerol-3-phosphate dehydrogenase, mitochondrial (GPD-M) (GPDH-M) (EC 1.1.5.3) (mitohondrial glycerophosphate dehydrogenase gene) (mGDH) (mtGPD)	GPD2	49	0.991881	1.00359	1.0188	0.987276	0.991886	1.01245	0.0374814	0.0118273	46	-0.044018
GPHRB_HUMAN	Golgi pH regulator B (Protein GPR89B)	GPR89B GPHRB GPR89C HSPC201	4	0.980171	1.01603	1.04261	0.963303	0.965751	1.09155	0.134701	0.0277494	2	0.257285
GPI8_HUMAN	GPI-anchor transamidase (GPI transamidase) (EC 3.-.-.-) (GPI8 homolog) (hGPI8) (Phosphatidylinositol-glycan biosynthesis class K protein) (PIG-K)	PIGK GPI8	7	1.02462	1.02112	0.944817	0.976999	1.02431	0.971431	-0.0626165	0.0316361	5	0.0309023
GPKOW_HUMAN	G-patch domain and KOW motifs-containing protein (G-patch domain-containing protein 5) (Protein MOS2 homolog) (Protein T54)	GPKOW GPATC5 GPATCH5 T54	7	1.14876	1.00694	0.819754	1.1689	1.01812	0.832766	-0.487996	-0.194674	6	-0.195029
GPN1_HUMAN	GPN-loop GTPase 1 (EC 3.6.5.-) (MBD2-interacting protein) (MBDin) (RNAPII-associated protein 4) (XPA-binding protein 1)	GPN1 MBDIN RPAP4 XAB1 HUSSY-23	2	1.10053	0.881841	1.01051	1.12994	0.891458	0.983075	-0.161985	-0.330801	4	-0.0869042
GPN3_HUMAN	GPN-loop GTPase 3 (ATP-binding domain 1 family member C)	GPN3 ATPBD1C AD-009 UNQ1876/PRO4319	2	0.993439	0.974234	1.03794	1.11508	0.894722	0.997241	-0.0489536	-0.172896	2	-0.143667
GPNMB_HUMAN	Transmembrane glycoprotein NMB (Hematopoietic growth factor inducible neurokinin-1 type)	GPNMB HGFIN NMB UNQ1725/PRO9925	9	0.80491	1.10924	1.10091	0.833015	1.11432	1.09535	0.423384	0.441209	11	0.978334
GPTC8_HUMAN	G patch domain-containing protein 8	GPATCH8 GPATC8 KIAA0553	4	1.09054	0.979775	0.895684	1.06478	0.903676	1.03057	-0.165543	-0.195597	7	-0.199523
GPX1_HUMAN	Glutathione peroxidase 1 (GPx-1) (GSHPx-1) (EC 1.11.1.9) (Cellular glutathione peroxidase)	GPX1	14	0.887838	1.06892	1.06809	0.900937	1.07018	1.05422	0.246677	0.258068	4	0.337952
GPX4_HUMAN	Phospholipid hydroperoxide glutathione peroxidase (PHGPx) (EC 1.11.1.12) (Glutathione peroxidase 4) (GPx-4) (GSHPx-4)	GPX4	16	0.98302	0.979901	1.03762	0.994638	0.986924	1.06706	0.0896899	-0.00790859	2	-0.142642
GPX8_HUMAN	Probable glutathione peroxidase 8 (GPx-8) (GSHPx-8) (EC 1.11.1.9)	GPX8 UNQ847/PRO1785	15	1.01076	1.03659	0.988544	0.987263	1.02459	1.01118	0.00123545	0.0449722	13	0.0526307
GRAP1_HUMAN	GRIP1-associated protein 1 (GRASP-1) [Cleaved into: GRASP-1 C-terminal chain (30kDa C-terminus form)]	GRIPAP1 KIAA1167	15	0.883882	1.02511	1.10368	0.954964	0.99677	1.11875	0.274383	0.137831	15	0.402179
GRB2_HUMAN	Growth factor receptor-bound protein 2 (Adapter protein GRB2) (Protein Ash) (SH2/SH3 adapter GRB2)	GRB2 ASH	12	1.13227	0.957603	0.8826	1.09705	0.960199	0.910391	-0.314233	-0.216975	14	0.0461687
GRDN_HUMAN	Girdin (Akt phosphorylation enhancer) (APE) (Coiled-coil domain-containing protein 88A) (G alpha-interacting vesicle-associated protein) (GIV) (Girders of actin filament) (Hook-related protein 1) (HkRP1)	CCDC88A APE GRDN KIAA1212	9	0.882518	0.9912	1.01141	0.930652	0.95621	1.12143	0.23285	0.103318	9	-0.172883
GRHPR_HUMAN	Glyoxylate reductase/hydroxypyruvate reductase (EC 1.1.1.79) (EC 1.1.1.81)	GRHPR GLXR MSTP035	23	0.903365	1.00505	1.07669	0.894278	1.01022	1.10371	0.27839	0.164879	22	0.236592
GRN_HUMAN	Progranulin (PGRN) (Acrogranin) (Epithelin precursor) (Glycoprotein of 88 Kda) (GP88) (Glycoprotein 88) (Granulin precursor) (PC cell-derived growth factor) (PCDGF) (Proepithelin) (PEPI) [Cleaved into: Paragranulin; Granulin-1 (Granulin G); Granulin-2 (Granulin F); Granulin-3 (Epithelin-2) (Granulin B); Granulin-4 (Epithelin-1) (Granulin A); Granulin-5 (Granulin C); Granulin-6 (Granulin D); Granu…	GRN	13	0.83149	1.11217	1.06363	0.762153	1.16684	1.09937	0.441869	0.517035	39	0.759242
GRP75_HUMAN	Stress-70 protein, mitochondrial (75 kDa glucose-regulated protein) (GRP-75) (Heat shock 70 kDa protein 9) (Mortalin) (MOT) (Peptide-binding protein 74) (PBP74)	HSPA9 GRP75 HSPA9B mt-HSP70	135	1.0629	1.00735	0.915874	1.06062	1.0048	0.91828	-0.211347	-0.0777246	173	0.0180097
GRPE1_HUMAN	GrpE protein homolog 1, mitochondrial (HMGE) (Mt-GrpE#1)	GRPEL1 GREPEL1	16	1.00589	1.04931	0.932503	1.04599	1.01155	0.919679	-0.14748	0.00633232	11	0.0475523
GRSF1_HUMAN	G-rich sequence factor 1 (GRSF-1)	GRSF1	15	1.06622	0.98044	0.914995	1.1012	1.00124	0.896044	-0.259053	-0.129147	22	0.0122878
GRWD1_HUMAN	Glutamate-rich WD repeat-containing protein 1	GRWD1 GRWD KIAA1942 WDR28	10	1.15141	1.00064	0.858425	1.13436	0.951029	0.867135	-0.405592	-0.228396	9	-0.293001
GSDME_HUMAN	Gasdermin-E (Inversely correlated with estrogen receptor expression 1) (ICERE-1) (Non-syndromic hearing impairment protein 5) [Cleaved into: Gasdermin-E, N-terminal (GSDME-NT); Gasdermin-E, C-terminal (GSDME-CT)]	GSDME DFNA5 ICERE1	14	0.906788	1.08269	1.06092	0.910125	1.06203	1.04196	0.210818	0.239235	17	0.155143
GSH0_HUMAN	Glutamate--cysteine ligase regulatory subunit (GCS light chain) (Gamma-ECS regulatory subunit) (Gamma-glutamylcysteine synthetase regulatory subunit) (Glutamate--cysteine ligase modifier subunit)	GCLM GLCLR	7	1.05213	0.958949	0.943591	1.20049	0.95677	0.89308	-0.291924	-0.230586	11	0.183626
GSHB_HUMAN	Glutathione synthetase (GSH synthetase) (GSH-S) (EC 6.3.2.3) (Glutathione synthase)	GSS	30	0.947651	1.02811	1.02867	0.929673	1.02626	1.03526	0.136774	0.130081	29	0.195322
GSHR_HUMAN	Glutathione reductase, mitochondrial (GR) (GRase) (EC 1.8.1.7)	GSR GLUR GRD1	26	1.02948	0.975248	0.999534	1.0349	0.978044	0.986994	-0.0554814	-0.079796	35	0.224654
GSK3A_HUMAN	Glycogen synthase kinase-3 alpha (GSK-3 alpha) (EC 2.7.11.26) (Serine/threonine-protein kinase GSK3A) (EC 2.7.11.1)	GSK3A	3	0.996424	1.06068	0.934466	1.05131	0.922257	1.03423	-0.0581208	-0.0493968	7	0.0365501
GSK3B_HUMAN	Glycogen synthase kinase-3 beta (GSK-3 beta) (EC 2.7.11.26) (Serine/threonine-protein kinase GSK3B) (EC 2.7.11.1)	GSK3B	7	1.0437	0.966201	1.0311	0.984355	1.00138	0.997086	0.000503022	-0.0432856	15	0.108698
GSKIP_HUMAN	GSK3B-interacting protein (GSKIP) (GSK3beta interaction protein)	GSKIP C14orf129 HSPC210	1	1.11459	0.947725	0.916889	1.07959	0.945403	0.973741	-0.215285	-0.212729	2	-0.355453
GSLG1_HUMAN	Golgi apparatus protein 1 (CFR-1) (Cysteine-rich fibroblast growth factor receptor) (E-selectin ligand 1) (ESL-1) (Golgi sialoglycoprotein MG-160)	GLG1 CFR1 ESL1 MG160	71	0.952969	1.01705	1.02775	0.93947	1.01488	1.06502	0.144976	0.102638	57	0.221871
GSTK1_HUMAN	Glutathione S-transferase kappa 1 (EC 2.5.1.18) (GST 13-13) (GST class-kappa) (GSTK1-1) (hGSTK1) (Glutathione S-transferase subunit 13)	GSTK1 HDCMD47P	19	0.865618	1.02641	1.1221	0.884183	1.05937	1.06055	0.318396	0.253297	15	0.305013
GSTM2_HUMAN	Glutathione S-transferase Mu 2 (EC 2.5.1.18) (GST class-mu 2) (GSTM2-2)	GSTM2 GST4	10	0.869977	1.07741	1.08924	0.857346	1.01322	1.1068	0.346358	0.27476	3	0.533098
GSTM3_HUMAN	Glutathione S-transferase Mu 3 (EC 2.5.1.18) (GST class-mu 3) (GSTM3-3) (hGSTM3-3)	GSTM3 GST5	16	0.932374	1.03148	1.04165	0.936789	1.04171	1.02321	0.143599	0.14944	19	0.543648
GSTM4_HUMAN	Glutathione S-transferase Mu 4 (EC 2.5.1.18) (GST class-mu 4) (GST-Mu2) (GSTM4-4) (Leukotriene C4 synthase GSTM4) (EC 4.4.1.20)	GSTM4	2	0.817767	1.16212	1.04102	0.854028	1.0965	1.05302	0.325206	0.433778	9	0.0144192
GSTO1_HUMAN	Glutathione S-transferase omega-1 (GSTO-1) (EC 2.5.1.18) (Glutathione S-transferase omega 1-1) (GSTO 1-1) (Glutathione-dependent dehydroascorbate reductase) (EC 1.8.5.1) (Monomethylarsonic acid reductase) (MMA(V) reductase) (EC 1.20.4.2) (S-(Phenacyl)glutathione reductase) (SPG-R)	GSTO1 GSTTLP28	49	0.951887	1.03348	1.02601	0.97594	1.00647	1.02136	0.0869069	0.0815431	88	0.0910906
GSTP1_HUMAN	Glutathione S-transferase P (EC 2.5.1.18) (GST class-pi) (GSTP1-1)	GSTP1 FAEES3 GST3	61	0.913017	1.00717	1.07512	0.892316	1.02148	1.09788	0.267442	0.168318	68	0.12599
GT251_HUMAN	Procollagen galactosyltransferase 1 (EC 2.4.1.50) (Collagen beta(1-O)galactosyltransferase 1) (ColGalT 1) (Glycosyltransferase 25 family member 1) (Hydroxylysine galactosyltransferase 1)	COLGALT1 GLT25D1 PSEC0241	18	0.966484	1.03049	0.998784	0.96943	1.03086	1.03595	0.0715899	0.0905776	15	0.166412
GTF2I_HUMAN	General transcription factor II-I (GTFII-I) (TFII-I) (Bruton tyrosine kinase-associated protein 135) (BAP-135) (BTK-associated protein 135) (SRF-Phox1-interacting protein) (SPIN) (Williams-Beuren syndrome chromosomal region 6 protein)	GTF2I BAP135 WBSCR6	49	1.14169	0.934854	0.855087	1.171	0.953394	0.841486	-0.446882	-0.29248	37	-0.14262
GTPB1_HUMAN	GTP-binding protein 1 (G-protein 1) (GP-1) (GP1)	GTPBP1	8	0.9929	1.01858	0.976737	0.998481	0.988788	1.01688	0.00133552	0.0113845	11	-0.156386
GTPBA_HUMAN	GTP-binding protein 10 (Protein obg homolog 2) (ObgH2)	GTPBP10 OBGH2 UG0751c10	10	0.99942	1.01264	0.932515	1.04153	1.00402	0.927819	-0.133374	-0.0169825	5	0.0370059
GTR1_HUMAN	Solute carrier family 2, facilitated glucose transporter member 1 (Glucose transporter type 1, erythrocyte/brain) (GLUT-1) (HepG2 glucose transporter)	SLC2A1 GLUT1	21	0.942991	1.0242	1.03858	0.935155	0.992404	1.04579	0.150304	0.10245	28	0.12504
GUAA_HUMAN	GMP synthase [glutamine-hydrolyzing] (EC 6.3.5.2) (GMP synthetase) (Glutamine amidotransferase)	GMPS	62	1.10986	0.999125	0.856652	1.11774	0.977523	0.876501	-0.362182	-0.172516	74	-0.212806
GUF1_HUMAN	Translation factor GUF1, mitochondrial (EC 3.6.5.-) (Elongation factor 4 homolog) (EF-4) (GTPase GUF1) (Ribosomal back-translocase)	GUF1	1	0.848707	1.13425	1.03446	0.922186	1.06009	1.0167	0.213151	0.309731	3	0.31867
GULP1_HUMAN	PTB domain-containing engulfment adapter protein 1 (Cell death protein 6 homolog) (PTB domain adapter protein CED-6) (Protein GULP)	GULP1 CED6 GULP	4	1.05199	0.98693	0.950011	1.02852	1.01823	0.940059	-0.138427	-0.0533036	8	-0.0500007
GYS1_HUMAN	Glycogen [starch] synthase, muscle (EC 2.4.1.11)	GYS1 GYS	16	0.992371	0.977797	1.03102	1.0053	0.996499	1.00483	0.0272232	-0.0170122	10	0.00624238
H12_HUMAN	Histone H1.2 (Histone H1c) (Histone H1d) (Histone H1s-1)	H1-2 H1F2 HIST1H1C	53	0.956003	1.03949	1.00144	0.969572	1.04686	0.992435	0.0503041	0.115722	64	-1.02079
H14_HUMAN	Histone H1.4 (Histone H1b) (Histone H1s-4)	H1-4 H1F4 HIST1H1E	9	1.0243	0.966472	0.997467	0.973574	1.00076	1.01176	0.00860081	-0.0220574	58	-0.945752
H15_HUMAN	Histone H1.5 (Histone H1a) (Histone H1b) (Histone H1s-3)	H1-5 H1F5 HIST1H1B	32	0.960354	1.0588	0.984835	0.98215	1.01895	0.986356	0.0212403	0.0969252	26	-0.864041
H1BP3_HUMAN	HCLS1-binding protein 3 (HS1-binding protein 3) (HSP1BP-3)	HS1BP3	6	0.877585	1.05054	1.07241	0.804091	1.10356	1.1242	0.386358	0.358126	9	0.0831582
H1X_HUMAN	Histone H1.10 (Histone H1x)	H1-10 H1FX	25	0.811067	1.13616	1.0541	0.812974	1.10629	1.08423	0.396749	0.465365	13	-0.917069
H2AV_HUMAN	Histone H2A.V (H2A.F/Z) (H2A.Z variant histone 2)	H2AZ2 H2AFV H2AV	8	0.913724	1.02109	1.10331	1.03999	1.00789	0.940567	0.0635204	0.0575235	18	-0.775476
H2AX_HUMAN	Histone H2AX (H2a/x) (Histone H2A.X)	H2AX H2AFX	15	0.888655	0.903258	1.23101	1.00596	1.01946	0.978663	0.215227	0.0213741	3	-0.785123
H2AY_HUMAN	Core histone macro-H2A.1 (Histone macroH2A1) (mH2A1) (Histone H2A.y) (H2A/y) (Medulloblastoma antigen MU-MB-50.205)	MACROH2A1 H2AFY	11	0.870275	0.921298	1.20699	0.874114	0.979244	1.14262	0.429167	0.123022	26	-0.319287
H2B1M_HUMAN	Histone H2B type 1-M (Histone H2B.e) (H2B/e)	H2BC14 H2BFE HIST1H2BM	9	1.16968	1.03501	0.704035	0.935243	1.1962	0.857142	-0.429103	0.0892875	63	-0.927186
H2B2E_HUMAN	Histone H2B type 2-E (H2B-clustered histone 21) (Histone H2B-GL105) (Histone H2B.q) (H2B/q)	H2BC21 H2BFQ HIST2H2BE	56	0.878355	0.972959	1.2052	0.983359	0.978492	1.04097	0.269263	0.0702075	12	-0.886632
H32_HUMAN	Histone H3.2 (H3-clustered histone 13) (H3-clustered histone 14) (H3-clustered histone 15) (Histone H3/m) (Histone H3/o)	H3C15 HIST2H3A; H3C14 H3F2 H3FM HIST2H3C; H3C13 HIST2H3D	20	0.882046	0.920073	1.2458	0.978827	0.950712	1.07298	0.31532	0.00942474	31	-0.949091
H4_HUMAN	Histone H4	H4C1 H4/A H4FA HIST1H4A; H4C2 H4/I H4FI HIST1H4B; H4C3 H4/G H4FG HIST1H4C; H4C4 H4/B H4FB HIST1H4D; H4C5 H4/J H4FJ HIST1H4E; H4C6 H4/C H4FC HIST1H4F; H4C8 H4/H H4FH HIST1H4H; H4C9 H4/M H4FM HIST1H4I; H4C11 H4/E H4FE HIST1H4J; H4C12 H4/D H4FD HIST1H4K; H4C13 H4/K H4FK HIST1H4L; H4C14 H4/N H4F2 H4FN HIST2H4 HIST2H4A; H4C15 H4/O H4FO HIST2H4B; H4-16 HIST4H4	44	0.88332	0.975509	1.17984	0.962335	1.01662	1.02518	0.254421	0.111191	83	-0.946715
H90B2_HUMAN	Putative heat shock protein HSP 90-beta 2 (Heat shock protein 90-beta b) (Heat shock protein 90Bb)	HSP90AB2P HSP90BB	2	1.26913	0.983097	0.68266	1.17808	1.01182	0.762132	-0.761459	-0.293953	9	-0.162621
H90B4_HUMAN	Putative heat shock protein HSP 90-beta 4	HSP90AB4P	4	1.05887	0.920417	1.05041	1.21818	0.748171	1.01185	-0.139652	-0.452726	4	-0.249529
HABP4_HUMAN	Intracellular hyaluronan-binding protein 4 (IHABP-4) (IHABP4) (Hyaluronan-binding protein 4) (Ki-1/57 intracellular antigen)	HABP4	3	0.939979	0.999555	1.09003	0.943913	0.995498	1.08591	0.207922	0.0827108	2	-0.42012
HACD2_HUMAN	Very-long-chain (3R)-3-hydroxyacyl-CoA dehydratase 2 (EC 4.2.1.134) (3-hydroxyacyl-CoA dehydratase 2) (HACD2) (Protein-tyrosine phosphatase-like member B)	HACD2 PTPLB	5	0.99962	0.916815	1.04129	1.05597	0.966527	0.921944	-0.0684505	-0.126216	2	-0.14388
HACD3_HUMAN	Very-long-chain (3R)-3-hydroxyacyl-CoA dehydratase 3 (EC 4.2.1.134) (3-hydroxyacyl-CoA dehydratase 3) (HACD3) (Butyrate-induced protein 1) (B-ind1) (hB-ind1) (Protein-tyrosine phosphatase-like A domain-containing protein 1)	HACD3 BIND1 PTPLAD1	14	0.892527	1.00713	1.10562	0.951013	0.961674	1.10111	0.260154	0.0951824	16	-0.0259583
HAP28_HUMAN	28 kDa heat- and acid-stable phosphoprotein (PDGF-associated protein) (PAP) (PDGFA-associated protein 1) (PAP1)	PDAP1 HASPP28	18	1.04067	1.02825	0.921817	1.04257	1.01876	0.906653	-0.188242	-0.0253305	17	-0.231155
HAT1_HUMAN	Histone acetyltransferase type B catalytic subunit (EC 2.3.1.48) (Histone acetyltransferase 1)	HAT1 KAT1	19	1.3026	0.910509	0.719909	1.31343	0.876737	0.789773	-0.79467	-0.549887	18	-0.352471
HAUS1_HUMAN	HAUS augmin-like complex subunit 1 (Coiled-coil domain-containing protein 5) (Enhancer of invasion-cluster) (HEI-C)	HAUS1 CCDC5 HEIC	3	1.20169	0.918564	0.856482	1.11733	0.995129	0.855997	-0.436474	-0.277356	2	-0.260623
HAUS4_HUMAN	HAUS augmin-like complex subunit 4	HAUS4 C14orf94	2	1.08473	0.934736	0.969255	1.05569	0.965941	0.976086	-0.137747	-0.171442	1	-0.753384
HAUS8_HUMAN	HAUS augmin-like complex subunit 8 (HEC1/NDC80-interacting centrosome-associated protein 1) (Sarcoma antigen NY-SAR-48)	HAUS8 HICE1	3	1.36207	0.799962	0.877723	1.39959	0.837509	0.821926	-0.70094	-0.754309	2	-0.301534
HBS1L_HUMAN	HBS1-like protein (ERFS)	HBS1L HBS1 KIAA1038	24	1.02492	0.983754	1.02518	1.02203	0.980667	0.983204	-0.0277566	-0.059375	22	-0.013136
HCD2_HUMAN	3-hydroxyacyl-CoA dehydrogenase type-2 (EC 1.1.1.35) (17-beta-hydroxysteroid dehydrogenase 10) (17-beta-HSD 10) (EC 1.1.1.51) (2-methyl-3-hydroxybutyryl-CoA dehydrogenase) (MHBD) (3-hydroxy-2-methylbutyryl-CoA dehydrogenase) (EC 1.1.1.178) (3-hydroxyacyl-CoA dehydrogenase type II) (Endoplasmic reticulum-associated amyloid beta-peptide-binding protein) (Mitochondrial ribonuclease P protein 2) (Mit…	HSD17B10 ERAB HADH2 MRPP2 SCHAD SDR5C1 XH98G2	27	0.950311	1.03544	0.984876	0.971168	1.03607	0.995843	0.0438695	0.108547	50	0.222436
HCDH_HUMAN	Hydroxyacyl-coenzyme A dehydrogenase, mitochondrial (HCDH) (EC 1.1.1.35) (Medium and short-chain L-3-hydroxyacyl-coenzyme A dehydrogenase) (Short-chain 3-hydroxyacyl-CoA dehydrogenase)	HADH HAD HADHSC SCHAD	16	1.00645	1.01392	0.99143	1.02349	0.976672	0.989737	-0.0350307	-0.0284325	18	-0.1566
HCFC1_HUMAN	Host cell factor 1 (HCF) (HCF-1) (C1 factor) (CFF) (VCAF) (VP16 accessory protein) [Cleaved into: HCF N-terminal chain 1; HCF N-terminal chain 2; HCF N-terminal chain 3; HCF N-terminal chain 4; HCF N-terminal chain 5; HCF N-terminal chain 6; HCF C-terminal chain 1; HCF C-terminal chain 2; HCF C-terminal chain 3; HCF C-terminal chain 4; HCF C-terminal chain 5; HCF C-terminal chain 6]	HCFC1 HCF1 HFC1	53	1.04127	1.00307	0.930639	1.04902	1.00261	0.944723	-0.156567	-0.0596053	45	-0.278756
HDAC1_HUMAN	Histone deacetylase 1 (HD1) (EC 3.5.1.98)	HDAC1 RPD3L1	15	1.05448	1.00046	0.908468	1.04613	0.993375	0.958853	-0.170353	-0.0752578	16	-0.0975699
HDAC2_HUMAN	Histone deacetylase 2 (HD2) (EC 3.5.1.98)	HDAC2	25	1.10049	0.952399	0.941816	1.07901	0.946179	0.94701	-0.206441	-0.199014	50	-0.238544
HDAC6_HUMAN	Histone deacetylase 6 (HD6) (EC 3.5.1.98) (Tubulin-lysine deacetylase HDAC6) (EC 3.5.1.-)	HDAC6 KIAA0901 JM21	4	0.954716	1.0587	0.952451	0.979515	0.959862	1.10844	0.0874843	0.0599533	1	-0.0673036
HDAC7_HUMAN	Histone deacetylase 7 (HD7) (EC 3.5.1.98) (Histone deacetylase 7A) (HD7a)	HDAC7 HDAC7A	3	1.02785	1.01226	0.950997	1.0098	0.998903	0.989246	-0.070893	-0.0188531	2	-0.25287
HDDC2_HUMAN	5'-deoxynucleotidase HDDC2 (EC 3.1.3.89) (HD domain-containing protein 2) (Hepatitis C virus NS5A-transactivated protein 2) (HCV NS5A-transactivated protein 2)	HDDC2 C6orf74 NS5ATP2 CGI-130	1	1.01827	1.08828	0.875272	0.980556	1.12574	0.856154	-0.207023	0.147568	6	0.357583
HDGF_HUMAN	Hepatoma-derived growth factor (HDGF) (High mobility group protein 1-like 2) (HMG-1L2)	HDGF HMG1L2	57	0.9373	1.04425	1.02562	0.955593	1.0233	1.0292	0.118486	0.127319	54	-0.20145
HDGR2_HUMAN	Hepatoma-derived growth factor-related protein 2 (HDGF-related protein 2) (HRP-2) (Hepatoma-derived growth factor 2) (HDGF-2)	HDGFL2 HDGF2 HDGFRP2 HRP2 UNQ785/PRO1604	10	0.988161	0.975928	1.0437	0.9856	1.01621	0.983342	0.0377915	0.0130787	14	0.0046631
HDGR3_HUMAN	Hepatoma-derived growth factor-related protein 3 (HRP-3) (Hepatoma-derived growth factor 2) (HDGF-2)	HDGFL3 HDGF2 HDGFRP3 CGI-142	4	0.836384	1.08139	1.08858	0.871824	0.993174	1.15537	0.39323	0.279331	3	-0.111413
HDHD2_HUMAN	Haloacid dehalogenase-like hydrolase domain-containing protein 2	HDHD2	3	0.965695	1.0432	1.01014	0.883299	1.00655	1.0679	0.16936	0.149913	4	-0.45914
HDHD5_HUMAN	Haloacid dehalogenase-like hydrolase domain-containing 5 (Cat eye syndrome critical region protein 5)	HDHD5 CECR5	6	1.00506	1.04542	0.922726	0.999179	1.04722	1.00119	-0.0602037	0.062274	2	0.572018
HD_HUMAN	Huntingtin (Huntington disease protein) (HD protein) [Cleaved into: Huntingtin, myristoylated N-terminal fragment]	HTT HD IT15	12	1.02854	0.967112	0.988356	1.02613	0.997974	1.02153	-0.0319855	-0.0644899	8	0.0990445
HEAT1_HUMAN	HEAT repeat-containing protein 1 (Protein BAP28) (U3 small nucleolar RNA-associated protein 10 homolog) [Cleaved into: HEAT repeat-containing protein 1, N-terminally processed]	HEATR1 BAP28 UTP10	13	1.11868	1.00629	0.857538	1.1723	0.912996	0.874547	-0.403127	-0.256701	12	-0.0643158
HEAT3_HUMAN	HEAT repeat-containing protein 3	HEATR3	4	1.16446	0.953347	0.808793	1.16898	0.975637	0.820539	-0.518214	-0.274711	4	-0.0105629
HEAT6_HUMAN	HEAT repeat-containing protein 6 (Amplified in breast cancer protein 1)	HEATR6 ABC1	6	1.04054	0.996701	0.954519	1.02513	0.987774	0.956556	-0.112187	-0.0578277	4	-0.0153604
HEBP1_HUMAN	Heme-binding protein 1 (p22HBP)	HEBP1 HBP	20	1.07049	0.984004	0.900129	1.04069	0.987079	0.935367	-0.202001	-0.0989187	15	0.578624
HEBP2_HUMAN	Heme-binding protein 2 (Placental protein 23) (PP23) (Protein SOUL)	HEBP2 C6orf34 SOUL	11	0.894391	1.06089	1.12208	0.852074	1.05699	1.10828	0.353235	0.2786	17	0.0675618
HECD1_HUMAN	E3 ubiquitin-protein ligase HECTD1 (EC 2.3.2.26) (E3 ligase for inhibin receptor) (EULIR) (HECT domain-containing protein 1) (HECT-type E3 ubiquitin transferase HECTD1)	HECTD1 KIAA1131	35	1.14011	0.933145	0.905554	1.15412	0.927844	0.905864	-0.340866	-0.301922	37	-0.0905084
HECD3_HUMAN	E3 ubiquitin-protein ligase HECTD3 (EC 2.3.2.26) (HECT domain-containing protein 3) (HECT-type E3 ubiquitin transferase HECTD3)	HECTD3	3	1.03606	1.08464	0.940951	1.15339	0.879353	0.954418	-0.206051	-0.162631	4	-0.0367094
HELLS_HUMAN	Lymphoid-specific helicase (EC 3.6.4.-) (Proliferation-associated SNF2-like protein) (SWI/SNF2-related matrix-associated actin-dependent regulator of chromatin subfamily A member 6)	HELLS PASG SMARCA6 Nbla10143	7	1.39253	0.75071	0.820961	1.53216	0.644524	0.832618	-0.821081	-1.07032	3	-0.51077
HELZ_HUMAN	Probable helicase with zinc finger domain (EC 3.6.4.-) (Down-regulated in human cancers protein)	HELZ DRHC KIAA0054	4	1.00318	0.913854	1.09618	1.07538	0.953222	0.938404	-0.0343257	-0.154251	3	-0.122993
HEM2_HUMAN	Delta-aminolevulinic acid dehydratase (ALADH) (EC 4.2.1.24) (Porphobilinogen synthase)	ALAD	7	0.956117	1.01895	1.03306	0.94036	0.985964	1.05146	0.136388	0.0800736	4	-0.0560801
HEM3_HUMAN	Porphobilinogen deaminase (PBG-D) (EC 2.5.1.61) (Hydroxymethylbilane synthase) (HMBS) (Pre-uroporphyrinogen synthase)	HMBS PBGD UPS	12	1.10198	1.01461	0.85992	1.11968	0.942057	0.873969	-0.357624	-0.18418	8	-0.0604184
HEM6_HUMAN	Oxygen-dependent coproporphyrinogen-III oxidase, mitochondrial (COX) (Coprogen oxidase) (Coproporphyrinogenase) (EC 1.3.3.3)	CPOX CPO CPX	25	0.986637	0.989926	1.02294	0.989895	1.0014	1.01189	0.0419154	0.0107362	18	0.397008
HEMH_HUMAN	Ferrochelatase, mitochondrial (EC 4.99.1.1) (Heme synthase) (Protoheme ferro-lyase)	FECH	15	0.924956	1.04642	1.05113	0.91131	1.02702	1.07703	0.212764	0.175223	16	0.370195
HERC2_HUMAN	E3 ubiquitin-protein ligase HERC2 (EC 2.3.2.26) (HECT domain and RCC1-like domain-containing protein 2) (HECT-type E3 ubiquitin transferase HERC2)	HERC2	9	1.11004	0.908368	1.00384	1.12832	0.929922	1.02142	-0.144335	-0.284124	4	-0.114088
HERC4_HUMAN	Probable E3 ubiquitin-protein ligase HERC4 (EC 2.3.2.26) (HECT domain and RCC1-like domain-containing protein 4) (HECT-type E3 ubiquitin transferase HERC4)	HERC4 KIAA1593	29	1.05905	0.972729	0.961028	1.00726	0.977601	0.989126	-0.0831668	-0.0828908	45	0.0662909
HEXA_HUMAN	Beta-hexosaminidase subunit alpha (EC 3.2.1.52) (Beta-N-acetylhexosaminidase subunit alpha) (Hexosaminidase subunit A) (N-acetyl-beta-glucosaminidase subunit alpha)	HEXA	22	0.789746	1.08928	1.13235	0.778608	1.04692	1.21772	0.582536	0.445545	4	0.794638
HEXB_HUMAN	Beta-hexosaminidase subunit beta (EC 3.2.1.52) (Beta-N-acetylhexosaminidase subunit beta) (Hexosaminidase subunit B) (Cervical cancer proto-oncogene 7 protein) (HCC-7) (N-acetyl-beta-glucosaminidase subunit beta) [Cleaved into: Beta-hexosaminidase subunit beta chain B; Beta-hexosaminidase subunit beta chain A]	HEXB HCC7	36	0.920134	1.07799	1.01962	0.923273	1.03871	1.03799	0.158539	0.199195	21	0.593208
HEXI1_HUMAN	Protein HEXIM1 (Cardiac lineage protein 1) (Estrogen down-regulated gene 1 protein) (Hexamethylene bis-acetamide-inducible protein 1) (Menage a quatre protein 1)	HEXIM1 CLP1 EDG1 HIS1 MAQ1	10	1.06216	1.04278	0.868507	0.997166	1.03745	0.936022	-0.190844	0.0152864	16	-0.0897958
HGH1_HUMAN	Protein HGH1 homolog	HGH1 C8orf30A C8orf30B FAM203A FAM203B	3	1.11746	0.960293	0.835633	1.19785	0.992279	0.795598	-0.504806	-0.245151	6	-0.107344
HGS_HUMAN	Hepatocyte growth factor-regulated tyrosine kinase substrate (Hrs) (Protein pp110)	HGS HRS	19	1.02604	0.984765	1.03551	1.01642	1.03311	0.96957	-0.0274177	-0.0178735	41	0.0390974
HHIP_HUMAN	Hedgehog-interacting protein (HHIP) (HIP)	HHIP HIP UNQ5825/PRO19644	7	0.919032	0.962467	1.13669	0.907569	0.988092	1.13093	0.312035	0.0946297	3	-0.106399
HIBCH_HUMAN	3-hydroxyisobutyryl-CoA hydrolase, mitochondrial (EC 3.1.2.4) (3-hydroxyisobutyryl-coenzyme A hydrolase) (HIB-CoA hydrolase) (HIBYL-CoA-H)	HIBCH	11	0.975414	1.02128	0.962211	0.967721	1.01148	1.02676	0.0328872	0.0650471	4	0.0660343
HIF1N_HUMAN	Hypoxia-inducible factor 1-alpha inhibitor (EC 1.14.11.30) (EC 1.14.11.n4) (Factor inhibiting HIF-1) (FIH-1) (Hypoxia-inducible factor asparagine hydroxylase)	HIF1AN FIH1	11	1.00608	1.00349	0.978025	0.966348	1.01385	1.02345	0.0210153	0.032754	2	0.258648
HIG1A_HUMAN	HIG1 domain family member 1A, mitochondrial (Hypoxia-inducible gene 1 protein) (RCF1 homolog A) (RCF1a)	HIGD1A HIG1 HSPC010	1	1.07055	0.997833	0.914201	1.11915	1.12106	0.689583	-0.463185	-0.0495058	2	0.0566355
HINT1_HUMAN	Histidine triad nucleotide-binding protein 1 (EC 3.-.-.-) (Adenosine 5'-monophosphoramidase) (Protein kinase C inhibitor 1) (Protein kinase C-interacting protein 1) (PKCI-1)	HINT1 HINT PKCI1 PRKCNH1	21	0.964852	1.03301	1.00801	0.968484	1.05205	0.980357	0.0403533	0.108941	49	-0.103861
HINT2_HUMAN	Histidine triad nucleotide-binding protein 2, mitochondrial (HINT-2) (EC 3.-.-.-) (HINT-3) (HIT-17kDa) (PKCI-1-related HIT protein)	HINT2	5	0.902487	1.08706	1.03713	0.913625	1.10892	0.96269	0.138041	0.273966	14	-0.0214441
HIP1R_HUMAN	Huntingtin-interacting protein 1-related protein (HIP1-related protein) (Huntingtin-interacting protein 12) (HIP-12)	HIP1R HIP12 KIAA0655	3	0.961043	1.04992	0.998725	1.0071	0.98388	1.0127	0.0317448	0.0469821	4	0.449736
HLAH_HUMAN	Putative HLA class I histocompatibility antigen, alpha chain H (HLA-12.4) (HLA-AR) (MHC class I antigen H)	HLA-H HLAH	9	0.8748	1.05743	1.0653	0.910191	1.03336	1.11484	0.288418	0.228318	20	-0.178392
HLTF_HUMAN	Helicase-like transcription factor (EC 2.3.2.27) (EC 3.6.4.-) (DNA-binding protein/plasminogen activator inhibitor 1 regulator) (HIP116) (RING finger protein 80) (RING-type E3 ubiquitin transferase HLTF) (SWI/SNF-related matrix-associated actin-dependent regulator of chromatin subfamily A member 3) (Sucrose nonfermenting protein 2-like 3)	HLTF HIP116A RNF80 SMARCA3 SNF2L3 ZBU1	9	1.20195	0.88641	0.895181	1.20172	0.886358	0.903599	-0.418233	-0.439232	6	-0.198447
HM13_HUMAN	Minor histocompatibility antigen H13 (EC 3.4.23.-) (Intramembrane protease 1) (IMP-1) (IMPAS-1) (hIMP1) (Presenilin-like protein 3) (Signal peptide peptidase)	HM13 H13 IMP1 PSL3 SPP MSTP086	9	0.968384	0.999805	1.03631	0.943678	0.990523	1.09432	0.155734	0.0579819	7	0.368437
HMCS1_HUMAN	Hydroxymethylglutaryl-CoA synthase, cytoplasmic (HMG-CoA synthase) (EC 2.3.3.10) (3-hydroxy-3-methylglutaryl coenzyme A synthase)	HMGCS1 HMGCS	6	1.22475	0.83807	0.942592	1.16798	0.875378	0.934903	-0.349455	-0.481692	22	-0.255895
HMGA1_HUMAN	High mobility group protein HMG-I/HMG-Y (HMG-I(Y)) (High mobility group AT-hook protein 1) (High mobility group protein A1) (High mobility group protein R)	HMGA1 HMGIY	27	0.848373	1.00948	1.16977	0.908615	0.997763	1.11607	0.380075	0.192935	29	-0.244454
HMGA2_HUMAN	High mobility group protein HMGI-C (High mobility group AT-hook protein 2)	HMGA2 HMGIC	11	0.759739	0.978401	1.34566	0.773988	0.982197	1.29379	0.782978	0.354313	13	0.174624
HMGB1_HUMAN	High mobility group protein B1 (High mobility group protein 1) (HMG-1)	HMGB1 HMG1	53	0.991404	1.03732	0.982553	0.960468	1.02936	0.994496	0.0186446	0.0826319	101	-0.590575
HMGB2_HUMAN	High mobility group protein B2 (High mobility group protein 2) (HMG-2)	HMGB2 HMG2	34	0.931523	1.05672	1.00555	0.970039	1.02928	1.0109	0.0849195	0.133723	32	-0.919087
HMGB3_HUMAN	High mobility group protein B3 (High mobility group protein 2a) (HMG-2a) (High mobility group protein 4) (HMG-4)	HMGB3 HMG2A HMG4	20	1.00381	0.997487	0.996709	0.970884	1.01324	0.983971	0.00453838	0.0262487	14	-0.665869
HMGCL_HUMAN	Hydroxymethylglutaryl-CoA lyase, mitochondrial (HL) (HMG-CoA lyase) (EC 4.1.3.4) (3-hydroxy-3-methylglutarate-CoA lyase)	HMGCL	6	0.881331	1.02534	1.07158	0.885139	1.05815	1.04782	0.262698	0.237957	7	0.326497
HMGN1_HUMAN	Non-histone chromosomal protein HMG-14 (High mobility group nucleosome-binding domain-containing protein 1)	HMGN1 HMG14	9	0.917776	1.01983	1.01107	0.960772	0.959699	1.06518	0.144253	0.0752506	8	-0.314705
HMGN2_HUMAN	Non-histone chromosomal protein HMG-17 (High mobility group nucleosome-binding domain-containing protein 2)	HMGN2 HMG17	14	0.934243	1.05708	1.00379	0.994369	1.02744	0.949674	0.0186181	0.112708	9	-0.699667
HMGN3_HUMAN	High mobility group nucleosome-binding domain-containing protein 3 (Thyroid receptor-interacting protein 7) (TR-interacting protein 7) (TRIP-7)	HMGN3 TRIP7 PNAS-24	3	0.883277	1.01928	1.04453	0.930972	1.01868	1.07452	0.224401	0.168252	1	0.106873
HMOX1_HUMAN	Heme oxygenase 1 (HO-1) (EC 1.14.14.18)	HMOX1 HO HO1	3	0.959405	1.0476	0.982404	1.06284	0.984236	0.942712	-0.0694297	0.00801231	10	0.522263
HMOX2_HUMAN	Heme oxygenase 2 (HO-2) (EC 1.14.14.18)	HMOX2 HO2	13	0.956745	1.00918	1.0379	0.982188	1.0265	0.998928	0.070924	0.0703186	22	0.211892
HNRDL_HUMAN	Heterogeneous nuclear ribonucleoprotein D-like (hnRNP D-like) (hnRNP DL) (AU-rich element RNA-binding factor) (JKT41-binding protein) (Protein laAUF1)	HNRNPDL HNRPDL JKTBP	31	0.96067	0.972707	1.07433	1.01039	0.952453	1.03023	0.0946941	-0.0336109	43	-0.305363
HNRH1_HUMAN	Heterogeneous nuclear ribonucleoprotein H (hnRNP H) [Cleaved into: Heterogeneous nuclear ribonucleoprotein H, N-terminally processed]	HNRNPH1 HNRPH HNRPH1	65	1.05338	0.991336	0.941126	1.08009	0.998224	0.908798	-0.205839	-0.100644	125	-0.283602
HNRH2_HUMAN	Heterogeneous nuclear ribonucleoprotein H2 (hnRNP H2) (FTP-3) (Heterogeneous nuclear ribonucleoprotein H') (hnRNP H') [Cleaved into: Heterogeneous nuclear ribonucleoprotein H2, N-terminally processed]	HNRNPH2 FTP3 HNRPH2	13	0.96575	1.01695	1.03642	0.990889	1.00788	0.962656	0.0300914	0.0495275	28	0.172889
HNRH3_HUMAN	Heterogeneous nuclear ribonucleoprotein H3 (hnRNP H3) (Heterogeneous nuclear ribonucleoprotein 2H9) (hnRNP 2H9)	HNRNPH3 HNRPH3	33	0.975734	1.03009	0.992109	1.03553	1.03326	0.94722	-0.0522903	0.0375253	46	-0.294412
HNRL1_HUMAN	Heterogeneous nuclear ribonucleoprotein U-like protein 1 (Adenovirus early region 1B-associated protein 5) (E1B-55 kDa-associated protein 5) (E1B-AP5)	HNRNPUL1 E1BAP5 HNRPUL1	28	0.9301	1.05642	1.04443	0.935505	1.05184	1.02561	0.149961	0.176412	45	-0.198347
HNRL2_HUMAN	Heterogeneous nuclear ribonucleoprotein U-like protein 2 (Scaffold-attachment factor A2) (SAF-A2)	HNRNPUL2 HNRPUL2	54	0.954354	1.05191	0.996323	0.937442	1.03217	1.01976	0.091758	0.139647	59	-0.103052
HNRLL_HUMAN	Heterogeneous nuclear ribonucleoprotein L-like (hnRNPLL) (Stromal RNA-regulating factor)	HNRNPLL HNRPLL SRRF BLOCK24	21	0.94852	1.0314	0.99839	0.977379	1.01149	0.992926	0.0483465	0.085174	23	-0.100629
HNRPC_HUMAN	Heterogeneous nuclear ribonucleoproteins C1/C2 (hnRNP C1/C2)	HNRNPC HNRPC	45	1.00067	1.01903	0.998559	1.00789	0.970804	1.0036	-0.00459761	-0.013928	57	-0.460854
HNRPD_HUMAN	Heterogeneous nuclear ribonucleoprotein D0 (hnRNP D0) (AU-rich element RNA-binding protein 1)	HNRNPD AUF1 HNRPD	56	0.972213	1.01566	1.01098	0.972303	1.01331	1.02265	0.064625	0.0613375	80	-0.312737
HNRPF_HUMAN	Heterogeneous nuclear ribonucleoprotein F (hnRNP F) (Nucleolin-like protein mcs94-1) [Cleaved into: Heterogeneous nuclear ribonucleoprotein F, N-terminally processed]	HNRNPF HNRPF	38	1.04622	0.988823	0.952931	1.07615	0.96063	0.968428	-0.143458	-0.12262	60	-0.288147
HNRPK_HUMAN	Heterogeneous nuclear ribonucleoprotein K (hnRNP K) (Transformation up-regulated nuclear protein) (TUNP)	HNRNPK HNRPK	90	1.03341	1.02722	0.946835	1.04053	1.01149	0.929069	-0.144842	-0.0247568	149	-0.285886
HNRPL_HUMAN	Heterogeneous nuclear ribonucleoprotein L (hnRNP L)	HNRNPL HNRPL P/OKcl.14	58	0.98598	1.01627	0.98889	1.01112	1.00684	0.957814	-0.036946	0.0187635	111	-0.227034
HNRPM_HUMAN	Heterogeneous nuclear ribonucleoprotein M (hnRNP M)	HNRNPM HNRPM NAGR1	128	1.0167	1.01109	0.957466	1.02717	1.03205	0.923363	-0.120148	-0.00056865	206	-0.281188
HNRPQ_HUMAN	Heterogeneous nuclear ribonucleoprotein Q (hnRNP Q) (Glycine- and tyrosine-rich RNA-binding protein) (GRY-RBP) (NS1-associated protein 1) (Synaptotagmin-binding, cytoplasmic RNA-interacting protein)	SYNCRIP HNRPQ NSAP1	104	1.04222	0.994027	0.937656	1.06544	0.988931	0.930312	-0.174097	-0.0879061	140	-0.242704
HNRPR_HUMAN	Heterogeneous nuclear ribonucleoprotein R (hnRNP R)	HNRNPR HNRPR	58	1.01368	0.965456	1.0299	1.03394	0.94476	1.00697	-0.00761516	-0.100231	65	-0.223508
HNRPU_HUMAN	Heterogeneous nuclear ribonucleoprotein U (hnRNP U) (GRIP120) (Nuclear p120 ribonucleoprotein) (Scaffold-attachment factor A) (SAF-A) (p120) (pp120)	HNRNPU C1orf199 HNRPU SAFA U21.1	92	1.03237	1.0207	0.937386	1.05068	1.00807	0.925137	-0.161413	-0.0380633	165	-0.257137
HOIL1_HUMAN	RanBP-type and C3HC4-type zinc finger-containing protein 1 (EC 2.3.2.31) (HBV-associated factor 4) (Heme-oxidized IRP2 ubiquitin ligase 1) (HOIL-1) (Hepatitis B virus X-associated protein 4) (RING finger protein 54) (RING-type E3 ubiquitin transferase HOIL-1) (Ubiquitin-conjugating enzyme 7-interacting protein 3)	RBCK1 C20orf18 RNF54 UBCE7IP3 XAP3 XAP4	2	0.983687	0.994429	1.02684	0.933388	0.976015	1.11513	0.159304	0.0400475	1	0.162673
HOME3_HUMAN	Homer protein homolog 3 (Homer-3)	HOMER3	8	0.957306	1.01867	0.988784	1.01168	0.993854	1.00392	0.0177814	0.0319909	10	0.170178
HOOK3_HUMAN	Protein Hook homolog 3 (h-hook3) (hHK3)	HOOK3	19	0.953502	0.995339	1.04963	0.972901	0.967101	1.06292	0.133121	0.0266631	32	-0.0695186
HP1B3_HUMAN	Heterochromatin protein 1-binding protein 3 (Protein HP1-BP74)	HP1BP3	34	0.909822	1.03914	1.05853	0.918279	1.03495	1.05728	0.210883	0.182144	37	-0.244166
HPBP1_HUMAN	Hsp70-binding protein 1 (HspBP1) (Heat shock protein-binding protein 1) (Hsp70-binding protein 2) (HspBP2) (Hsp70-interacting protein 1) (Hsp70-interacting protein 2)	HSPBP1 HSPBP PP1845	14	1.10253	0.901605	0.963098	1.13669	0.917755	0.936308	-0.237421	-0.299452	15	-0.150061
HPCL1_HUMAN	Hippocalcin-like protein 1 (Calcium-binding protein BDR-1) (HLP2) (Visinin-like protein 3) (VILIP-3)	HPCAL1 BDR1	36	0.948851	1.01322	1.03579	0.936099	1.04024	1.01889	0.124367	0.123438	55	0.0938041
HPF1_HUMAN	Histone PARylation factor 1	HPF1 C4orf27	7	1.15144	0.969538	0.844786	1.15222	0.94957	0.850497	-0.442407	-0.263568	6	-0.0414588
HPRT_HUMAN	Hypoxanthine-guanine phosphoribosyltransferase (HGPRT) (HGPRTase) (EC 2.4.2.8)	HPRT1 HPRT	29	1.02773	1.01375	0.965061	0.989357	1.00937	1.02185	-0.022076	0.00456352	42	-0.156227
HPS6_HUMAN	Hermansky-Pudlak syndrome 6 protein (Ruby-eye protein homolog) (Ru)	HPS6	7	1.05563	1.03164	0.925391	1.0467	1.01274	0.924745	-0.184342	-0.0403699	2	0.309148
HS105_HUMAN	Heat shock protein 105 kDa (Antigen NY-CO-25) (Heat shock 110 kDa protein)	HSPH1 HSP105 HSP110 KIAA0201	75	1.18527	0.949594	0.831201	1.19098	0.918387	0.849482	-0.499723	-0.347406	90	-0.067036
HS2ST_HUMAN	Heparan sulfate 2-O-sulfotransferase 1 (2-O-sulfotransferase) (2OST) (EC 2.8.2.-)	HS2ST1 HS2ST KIAA0448	1	1.01396	0.920838	1.07386	0.839313	1.03116	1.15872	0.274024	0.079001	2	0.00889419
HS71B_HUMAN	Heat shock 70 kDa protein 1B (Heat shock 70 kDa protein 2) (HSP70-2) (HSP70.2)	HSPA1B HSP72	85	0.968496	1.00887	1.03894	0.981188	0.992396	1.04925	0.0990253	0.0376524	87	-0.176071
HS74L_HUMAN	Heat shock 70 kDa protein 4L (Heat shock 70-related protein APG-1) (Osmotic stress protein 94)	HSPA4L APG1 OSP94	12	1.16569	0.968164	0.818633	1.1457	0.974022	0.865191	-0.457516	-0.251032	13	0.162798
HS90A_HUMAN	Heat shock protein HSP 90-alpha (Heat shock 86 kDa) (HSP 86) (HSP86) (Lipopolysaccharide-associated protein 2) (LAP-2) (LPS-associated protein 2) (Renal carcinoma antigen NY-REN-38)	HSP90AA1 HSP90A HSPC1 HSPCA	169	1.09665	0.974442	0.908867	1.09742	0.975425	0.903862	-0.275448	-0.17023	214	-0.13888
HS90B_HUMAN	Heat shock protein HSP 90-beta (HSP 90) (Heat shock 84 kDa) (HSP 84) (HSP84)	HSP90AB1 HSP90B HSPC2 HSPCB	241	1.1357	0.941551	0.889339	1.1496	0.948338	0.881487	-0.367947	-0.274063	364	-0.147417
HSBP1_HUMAN	Heat shock factor-binding protein 1 (Nasopharyngeal carcinoma-associated antigen 13) (NPC-A-13)	HSBP1 HSF1BP	5	1.1544	0.960519	0.939215	1.20476	1.04777	0.72736	-0.512811	-0.233339	15	-0.116246
HSDL2_HUMAN	Hydroxysteroid dehydrogenase-like protein 2 (EC 1.-.-.-) (Short chain dehydrogenase/reductase family 13C member 1)	HSDL2 C9orf99 SDR13C1	11	1.01326	1.04491	0.945073	0.97319	1.01515	0.989395	-0.0383399	0.0526398	15	0.290274
HSP13_HUMAN	Heat shock 70 kDa protein 13 (Microsomal stress-70 protein ATPase core) (Stress-70 protein chaperone microsome-associated 60 kDa protein)	HSPA13 STCH	4	0.96315	0.923664	1.11949	1.00707	0.980698	1.01593	0.11482	-0.0493347	7	0.240859
HSP74_HUMAN	Heat shock 70 kDa protein 4 (HSP70RY) (Heat shock 70-related protein APG-2)	HSPA4 APG2	128	1.02372	0.984046	0.981927	1.01485	0.991414	0.985703	-0.0510878	-0.0453654	156	0.0861727
HSP76_HUMAN	Heat shock 70 kDa protein 6 (Heat shock 70 kDa protein B')	HSPA6 HSP70B'	9	1.03667	0.97383	0.996959	1.03823	0.931664	1.02572	-0.036917	-0.123226	10	-0.0717794
HSP7C_HUMAN	Heat shock cognate 71 kDa protein (Heat shock 70 kDa protein 8) (Lipopolysaccharide-associated protein 1) (LAP-1) (LPS-associated protein 1)	HSPA8 HSC70 HSP73 HSPA10	223	1.07417	0.946701	0.967664	1.07417	0.962801	0.958837	-0.157257	-0.17008	298	-0.0874673
HSP7E_HUMAN	Heat shock 70 kDa protein 14 (HSP70-like protein 1) (Heat shock protein HSP60)	HSPA14 HSP60 HSP70L1	13	1.05961	1.0253	0.921227	1.07285	0.997689	0.947656	-0.19046	-0.0761397	9	-0.187495
HSPB1_HUMAN	Heat shock protein beta-1 (HspB1) (28 kDa heat shock protein) (Estrogen-regulated 24 kDa protein) (Heat shock 27 kDa protein) (HSP 27) (Stress-responsive protein 27) (SRP27)	HSPB1 HSP27 HSP28	40	0.999406	1.04395	0.951194	0.993458	1.06964	0.934366	-0.0799011	0.0847547	54	-0.216815
HTRA2_HUMAN	Serine protease HTRA2, mitochondrial (EC 3.4.21.108) (High temperature requirement protein A2) (HtrA2) (Omi stress-regulated endoprotease) (Serine protease 25) (Serine proteinase OMI)	HTRA2 OMI PRSS25	7	0.962641	1.00483	1.05186	0.956008	1.01432	1.04935	0.131135	0.0736515	7	0.200944
HTSF1_HUMAN	HIV Tat-specific factor 1 (Tat-SF1)	HTATSF1	9	1.06046	1.01728	0.881605	1.07251	1.00579	0.948517	-0.221862	-0.0763147	7	-0.233721
HUWE1_HUMAN	E3 ubiquitin-protein ligase HUWE1 (EC 2.3.2.26) (ARF-binding protein 1) (ARF-BP1) (HECT, UBA and WWE domain-containing protein 1) (HECT-type E3 ubiquitin transferase HUWE1) (Homologous to E6AP carboxyl terminus homologous protein 9) (HectH9) (Large structure of UREB1) (LASU1) (Mcl-1 ubiquitin ligase E3) (Mule) (Upstream regulatory element-binding protein 1) (URE-B1) (URE-binding protein 1)	HUWE1 KIAA0312 KIAA1578 UREB1 HSPC272	99	0.998219	0.992457	1.01058	0.988291	0.996681	0.997765	0.0157571	0.00192183	85	0.0132541
HXK1_HUMAN	Hexokinase-1 (EC 2.7.1.1) (Brain form hexokinase) (Hexokinase type I) (HK I) (Hexokinase-A)	HK1	90	0.988941	0.994785	1.00073	0.989894	1.01112	1.0061	0.0202663	0.019557	111	0.0602273
HXK2_HUMAN	Hexokinase-2 (EC 2.7.1.1) (Hexokinase type II) (HK II) (Hexokinase-B) (Muscle form hexokinase)	HK2	22	1.08882	0.993868	0.894531	1.08569	1.01491	0.872114	-0.299791	-0.114444	29	0.211107
HYEP_HUMAN	Epoxide hydrolase 1 (EC 3.3.2.9) (Epoxide hydratase) (Microsomal epoxide hydrolase) (mEH)	EPHX1 EPHX EPOX	24	0.976471	0.990089	1.02251	0.959949	0.998844	1.03939	0.0905879	0.0386417	23	0.644589
HYI_HUMAN	Putative hydroxypyruvate isomerase (EC 5.3.1.22) (Endothelial cell apoptosis protein E-CE1)	HYI HT036 SB156	2	0.755914	1.22568	1.0451	0.827002	1.0302	1.17535	0.487241	0.507131	3	-0.0534388
HYOU1_HUMAN	Hypoxia up-regulated protein 1 (150 kDa oxygen-regulated protein) (ORP-150) (170 kDa glucose-regulated protein) (GRP-170)	HYOU1 GRP170 ORP150	119	0.96565	1.02706	1.01673	0.993862	1.00512	0.996037	0.0387618	0.0525993	128	0.283811
HYPK_HUMAN	Huntingtin-interacting protein K (Huntingtin yeast partner K)	HYPK C15orf63 HSPC136	7	1.15695	0.894292	0.959175	1.11741	0.896883	0.95904	-0.245483	-0.344343	7	-0.15177
I2BP1_HUMAN	Interferon regulatory factor 2-binding protein 1 (IRF-2-binding protein 1) (IRF-2BP1) (Probable E3 ubiquitin-protein ligase IRF2BP1) (EC 2.3.2.27) (Probable RING-type E3 ubiquitin transferase IRF2BP1)	IRF2BP1	4	1.02877	1.01232	0.956573	1.01409	1.06981	0.892793	-0.144377	0.0269616	4	-0.402231
I2BP2_HUMAN	Interferon regulatory factor 2-binding protein 2 (IRF-2-binding protein 2) (IRF-2BP2)	IRF2BP2	3	1.01382	1.02291	0.956265	1.10499	1.03078	0.827929	-0.250384	-0.0437011	12	-0.221507
I2BPL_HUMAN	Probable E3 ubiquitin-protein ligase IRF2BPL (EC 2.3.2.27) (Enhanced at puberty protein 1) (Interferon regulatory factor 2-binding protein-like)	IRF2BPL C14orf4 EAP1 KIAA1865 My039	21	0.973202	1.06566	0.958399	0.988387	1.03207	0.97758	-0.0189871	0.0966631	18	-0.101391
IAH1_HUMAN	Isoamyl acetate-hydrolyzing esterase 1 homolog (EC 3.1.-.-)	IAH1	6	0.856636	1.04314	1.13005	0.879347	1.06047	1.10792	0.366489	0.277189	5	0.287695
IASPP_HUMAN	RelA-associated inhibitor (Inhibitor of ASPP protein) (Protein iASPP) (NFkB-interacting protein 1) (PPP1R13B-like protein)	PPP1R13L IASPP NKIP1 PPP1R13BL RAI	5	0.924961	1.09248	1.06122	0.897724	1.09346	0.967316	0.152989	0.262348	9	-0.0707933
IBP7_HUMAN	Insulin-like growth factor-binding protein 7 (IBP-7) (IGF-binding protein 7) (IGFBP-7) (IGFBP-rP1) (MAC25 protein) (PGI2-stimulating factor) (Prostacyclin-stimulating factor) (Tumor-derived adhesion factor) (TAF)	IGFBP7 MAC25 PSF	22	0.837785	1.06494	1.12206	0.862761	1.06555	1.0895	0.379066	0.325338	30	0.448013
ICAL_HUMAN	Calpastatin (Calpain inhibitor) (Sperm BS-17 component)	CAST	49	0.938632	1.03678	1.04933	0.948606	1.01413	1.02917	0.139219	0.119917	67	-0.104596
ICLN_HUMAN	Methylosome subunit pICln (Chloride channel, nucleotide sensitive 1A) (Chloride conductance regulatory protein ICln) (I(Cln)) (Chloride ion current inducer protein) (ClCI) (Reticulocyte pICln)	CLNS1A CLCI ICLN	4	1.11663	0.914966	0.925968	1.07175	1.02721	0.815186	-0.33244	-0.174296	7	-0.143046
IDE_HUMAN	Insulin-degrading enzyme (EC 3.4.24.56) (Abeta-degrading protease) (Insulin protease) (Insulinase) (Insulysin)	IDE	30	1.04587	0.989847	0.970209	1.01461	0.989178	0.970897	-0.0859325	-0.058021	30	0.11804
IDH3A_HUMAN	Isocitrate dehydrogenase [NAD] subunit alpha, mitochondrial (EC 1.1.1.41) (Isocitric dehydrogenase subunit alpha) (NAD(+)-specific ICDH subunit alpha)	IDH3A	21	1.00607	1.0335	0.962823	1.02765	0.970324	1.0114	-0.0431874	-0.0219963	20	0.0877197
IDH3B_HUMAN	Isocitrate dehydrogenase [NAD] subunit beta, mitochondrial (Isocitric dehydrogenase subunit beta) (NAD(+)-specific ICDH subunit beta)	IDH3B	20	1.00699	1.0408	0.979459	1.01293	1.02075	0.949586	-0.066578	0.0293727	20	0.245484
IDH3G_HUMAN	Isocitrate dehydrogenase [NAD] subunit gamma, mitochondrial (Isocitric dehydrogenase subunit gamma) (NAD(+)-specific ICDH subunit gamma)	IDH3G	5	1.00382	1.00607	0.978154	1.00978	1.01555	1.0115	-0.0174551	0.00572875	8	0.110536
IDHC_HUMAN	Isocitrate dehydrogenase [NADP] cytoplasmic (IDH) (EC 1.1.1.42) (Cytosolic NADP-isocitrate dehydrogenase) (IDP) (NADP(+)-specific ICDH) (Oxalosuccinate decarboxylase)	IDH1 PICD	54	0.974032	1.01277	1.01264	0.949674	1.03765	1.01172	0.0736964	0.0920388	53	0.182022
IDHP_HUMAN	Isocitrate dehydrogenase [NADP], mitochondrial (IDH) (EC 1.1.1.42) (ICD-M) (IDP) (NADP(+)-specific ICDH) (Oxalosuccinate decarboxylase)	IDH2	39	0.93764	1.04029	1.01136	0.934337	1.03174	1.04706	0.136763	0.146476	47	0.228535
IDI1_HUMAN	Isopentenyl-diphosphate Delta-isomerase 1 (EC 5.3.3.2) (Isopentenyl pyrophosphate isomerase 1) (IPP isomerase 1) (IPPI1)	IDI1	6	1.14592	0.939753	0.878531	1.15418	1.01544	0.753506	-0.499256	-0.235451	16	-0.0276507
IF16_HUMAN	Gamma-interferon-inducible protein 16 (Ifi-16) (Interferon-inducible myeloid differentiation transcriptional activator)	IFI16 IFNGIP1	32	1.012	1.04479	0.925248	1.00772	1.05261	0.94245	-0.112953	0.0544382	29	0.0650394
IF1AX_HUMAN	Eukaryotic translation initiation factor 1A, X-chromosomal (eIF-1A X isoform) (Eukaryotic translation initiation factor 4C) (eIF-4C)	EIF1AX EIF1A EIF4C	14	1.07607	1.02129	0.897705	1.13355	0.989094	0.878415	-0.314665	-0.136023	15	-0.309302
IF2A_HUMAN	Eukaryotic translation initiation factor 2 subunit 1 (Eukaryotic translation initiation factor 2 subunit alpha) (eIF-2-alpha) (eIF-2A) (eIF-2alpha)	EIF2S1 EIF2A	40	1.04356	0.972996	0.97281	1.03797	0.99707	0.952086	-0.112944	-0.0795046	59	-0.0605871
IF2B1_HUMAN	Insulin-like growth factor 2 mRNA-binding protein 1 (IGF2 mRNA-binding protein 1) (IMP-1) (IMP1) (Coding region determinant-binding protein) (CRD-BP) (IGF-II mRNA-binding protein 1) (VICKZ family member 1) (Zipcode-binding protein 1) (ZBP-1)	IGF2BP1 CRDBP VICKZ1 ZBP1	8	0.945536	1.03456	1.00211	0.923573	1.02941	1.03966	0.12732	0.143172	11	0.155176
IF2B2_HUMAN	Insulin-like growth factor 2 mRNA-binding protein 2 (IGF2 mRNA-binding protein 2) (IMP-2) (Hepatocellular carcinoma autoantigen p62) (IGF-II mRNA-binding protein 2) (VICKZ family member 2)	IGF2BP2 IMP2 VICKZ2	14	0.891286	1.03821	1.13578	0.84418	1.04151	1.18159	0.417416	0.261599	13	0.0602605
IF2B3_HUMAN	Insulin-like growth factor 2 mRNA-binding protein 3 (IGF2 mRNA-binding protein 3) (IMP-3) (IGF-II mRNA-binding protein 3) (KH domain-containing protein overexpressed in cancer) (hKOC) (VICKZ family member 3)	IGF2BP3 IMP3 KOC1 VICKZ3	44	0.876244	1.07575	1.08774	0.86184	1.04385	1.09458	0.328407	0.286181	40	0.0655251
IF2B_HUMAN	Eukaryotic translation initiation factor 2 subunit 2 (Eukaryotic translation initiation factor 2 subunit beta) (eIF-2-beta)	EIF2S2 EIF2B	40	1.03988	1.02324	0.916805	1.05088	1.02558	0.907054	-0.197033	-0.0292151	70	-0.0154986
IF2G_HUMAN	Eukaryotic translation initiation factor 2 subunit 3 (EC 3.6.5.3) (Eukaryotic translation initiation factor 2 subunit gamma X) (eIF-2-gamma X) (eIF-2gX)	EIF2S3 EIF2G	40	1.05963	0.969995	0.959458	1.05262	1.00423	0.934468	-0.157517	-0.0977003	68	-0.0135446
IF2M_HUMAN	Translation initiation factor IF-2, mitochondrial (IF-2(Mt)) (IF-2Mt) (IF2(mt))	MTIF2	7	0.961359	1.02653	1.03374	0.949247	1.0134	1.01979	0.104074	0.0944869	4	0.290188
IF2P_HUMAN	Eukaryotic translation initiation factor 5B (eIF-5B) (EC 3.6.5.3) (Translation initiation factor IF-2)	EIF5B IF2 KIAA0741	59	1.03797	1.01972	0.91868	1.06784	0.979424	0.947688	-0.174169	-0.0751352	60	-0.0353208
IF4A1_HUMAN	Eukaryotic initiation factor 4A-I (eIF-4A-I) (eIF4A-I) (EC 3.6.4.13) (ATP-dependent RNA helicase eIF4A-1)	EIF4A1 DDX2A EIF4A	136	1.11428	0.934188	0.922559	1.1316	0.945308	0.919317	-0.286067	-0.256921	226	-0.224281
IF4A2_HUMAN	Eukaryotic initiation factor 4A-II (eIF-4A-II) (eIF4A-II) (EC 3.6.4.13) (ATP-dependent RNA helicase eIF4A-2)	EIF4A2 DDX2B EIF4F	22	0.930774	0.938989	1.14294	0.881312	0.974173	1.18295	0.360459	0.0786012	4	0.135848
IF4A3_HUMAN	Eukaryotic initiation factor 4A-III (eIF-4A-III) (eIF4A-III) (EC 3.6.4.13) (ATP-dependent RNA helicase DDX48) (ATP-dependent RNA helicase eIF4A-3) (DEAD box protein 48) (Eukaryotic initiation factor 4A-like NUK-34) (Eukaryotic translation initiation factor 4A isoform 3) (Nuclear matrix protein 265) (NMP 265) (hNMP 265) [Cleaved into: Eukaryotic initiation factor 4A-III, N-terminally processed]	EIF4A3 DDX48 KIAA0111	31	1.06012	0.991672	0.930337	1.05849	0.96943	0.983753	-0.147022	-0.111546	37	-0.321075
IF4B_HUMAN	Eukaryotic translation initiation factor 4B (eIF-4B)	EIF4B	23	1.09063	0.964942	0.932735	1.12378	0.963984	0.90911	-0.26573	-0.198966	41	-0.170442
IF4E2_HUMAN	Eukaryotic translation initiation factor 4E type 2 (eIF-4E type 2) (eIF4E type 2) (Eukaryotic translation initiation factor 4E homologous protein) (Eukaryotic translation initiation factor 4E-like 3) (eIF4E-like protein 4E-LP) (mRNA cap-binding protein 4EHP) (h4EHP) (mRNA cap-binding protein type 3)	EIF4E2 EIF4EL3	4	1.11889	0.863327	1.02411	1.11499	0.902833	0.930246	-0.194526	-0.339297	5	-0.0553616
IF4E_HUMAN	Eukaryotic translation initiation factor 4E (eIF-4E) (eIF4E) (eIF-4F 25 kDa subunit) (mRNA cap-binding protein)	EIF4E EIF4EL1 EIF4F	11	1.05876	0.958741	0.975759	1.03576	0.982763	0.948152	-0.122639	-0.109469	30	-0.10854
IF4G1_HUMAN	Eukaryotic translation initiation factor 4 gamma 1 (eIF-4-gamma 1) (eIF-4G 1) (eIF-4G1) (p220)	EIF4G1 EIF4F EIF4G EIF4GI	100	1.12462	0.940224	0.904244	1.15583	0.928798	0.905292	-0.333565	-0.286928	170	-0.0822928
IF4G2_HUMAN	Eukaryotic translation initiation factor 4 gamma 2 (eIF-4-gamma 2) (eIF-4G 2) (eIF4G 2) (Death-associated protein 5) (DAP-5) (p97)	EIF4G2 DAP5 OK/SW-cl.75	55	1.09923	0.951282	0.939753	1.09436	0.982196	0.923715	-0.235355	-0.182278	62	-0.212018
IF4G3_HUMAN	Eukaryotic translation initiation factor 4 gamma 3 (eIF-4-gamma 3) (eIF-4G 3) (eIF4G 3) (eIF-4-gamma II) (eIF4GII)	EIF4G3	15	0.972059	1.0115	1.02557	0.992479	1.00132	1.01842	0.0572707	0.0350859	15	0.201878
IF4H_HUMAN	Eukaryotic translation initiation factor 4H (eIF-4H) (Williams-Beuren syndrome chromosomal region 1 protein)	EIF4H KIAA0038 WBSCR1 WSCR1	15	1.06214	1.01714	0.931731	1.0665	0.989085	0.951998	-0.176423	-0.0855895	32	-0.199095
IF5A1_HUMAN	Eukaryotic translation initiation factor 5A-1 (eIF-5A-1) (eIF-5A1) (Eukaryotic initiation factor 5A isoform 1) (eIF-5A) (Rev-binding factor) (eIF-4D)	EIF5A	58	0.993982	1.02906	0.958227	1.01671	1.01766	0.983067	-0.0507015	0.0256927	126	-0.116876
IF5A2_HUMAN	Eukaryotic translation initiation factor 5A-2 (eIF-5A-2) (eIF-5A2) (Eukaryotic initiation factor 5A isoform 2)	EIF5A2	1	0.960585	0.993019	1.05739	1.06947	0.974623	0.947301	-0.0182389	-0.0430336	2	0.0569449
IF5_HUMAN	Eukaryotic translation initiation factor 5 (eIF-5)	EIF5	32	1.16615	0.929796	0.865669	1.17125	0.949049	0.854319	-0.442533	-0.315131	40	-0.280959
IF6_HUMAN	Eukaryotic translation initiation factor 6 (eIF-6) (B(2)GCN homolog) (B4 integrin interactor) (CAB) (p27(BBP))	EIF6 EIF3A ITGB4BP OK/SW-cl.27	25	1.01229	0.965881	1.00287	0.979407	0.996021	0.989817	0.000888185	-0.0217151	36	-0.0915287
IFIT1_HUMAN	Interferon-induced protein with tetratricopeptide repeats 1 (IFIT-1) (Interferon-induced 56 kDa protein) (IFI-56K) (P56)	IFIT1 G10P1 IFI56 IFNAI1 ISG56	8	1.02304	1.09579	0.870167	0.917477	1.0631	1.04682	-0.0216126	0.155825	7	0.363618
IFIT3_HUMAN	Interferon-induced protein with tetratricopeptide repeats 3 (IFIT-3) (CIG49) (ISG-60) (Interferon-induced 60 kDa protein) (IFI-60K) (Interferon-induced protein with tetratricopeptide repeats 4) (IFIT-4) (Retinoic acid-induced gene G protein) (P60) (RIG-G)	IFIT3 CIG-49 IFI60 IFIT4 ISG60	2	1.0768	1.1086	0.778571	1.04191	0.953794	1.00951	-0.256708	-0.0427417	9	0.142902
IFIT5_HUMAN	Interferon-induced protein with tetratricopeptide repeats 5 (IFIT-5) (Interferon-induced 58 kDa protein) (Retinoic acid- and interferon-inducible 58 kDa protein) (P58)	IFIT5 ISG58 RI58	5	1.03547	1.00154	0.913893	1.06447	1.04065	0.873441	-0.232768	-0.0403585	8	0.186101
IFT25_HUMAN	Intraflagellar transport protein 25 homolog (Heat shock protein beta-11) (Hspb11) (Placental protein 25) (PP25)	HSPB11 C1orf41 IFT25 HSPC034	6	1.01301	0.961147	1.03419	1.00473	0.98372	1.03801	0.0384338	-0.0531552	9	0.208546
IFT74_HUMAN	Intraflagellar transport protein 74 homolog (Capillary morphogenesis gene 1 protein) (CMG-1) (Coiled-coil domain-containing protein 2)	IFT74 CCDC2 CMG1	2	1.01436	1.02088	0.957939	0.972983	0.996769	1.03801	0.0053848	0.0220409	2	0.153494
IFT81_HUMAN	Intraflagellar transport protein 81 homolog (Carnitine deficiency-associated protein expressed in ventricle 1) (CDV-1)	IFT81 CDV1	3	0.955097	0.936078	1.14304	0.964813	1.06009	1.01176	0.163853	0.0534208	1	0.0430971
IGBP1_HUMAN	Immunoglobulin-binding protein 1 (B-cell signal transduction molecule alpha 4) (Protein alpha-4) (CD79a-binding protein 1) (Protein phosphatase 2/4/6 regulatory subunit) (Renal carcinoma antigen NY-REN-16)	IGBP1 IBP1	11	1.04692	0.954943	0.986668	1.07144	0.952496	0.974425	-0.11122	-0.151214	11	-0.155091
IKIP_HUMAN	Inhibitor of nuclear factor kappa-B kinase-interacting protein (I kappa-B kinase-interacting protein) (IKBKB-interacting protein) (IKK-interacting protein)	IKBIP IKIP	28	0.982989	1.01437	1.02941	0.954291	1.01959	1.047	0.100168	0.070413	22	0.106376
IKKA_HUMAN	Inhibitor of nuclear factor kappa-B kinase subunit alpha (I-kappa-B kinase alpha) (IKK-A) (IKK-alpha) (IkBKA) (IkappaB kinase) (EC 2.7.11.10) (Conserved helix-loop-helix ubiquitous kinase) (I-kappa-B kinase 1) (IKK1) (Nuclear factor NF-kappa-B inhibitor kinase alpha) (NFKBIKA) (Transcription factor 16) (TCF-16)	CHUK IKKA TCF16	12	1.01397	0.977942	1.00364	0.996962	0.985447	1.03567	0.0200907	-0.0344765	5	0.09584
IKKB_HUMAN	Inhibitor of nuclear factor kappa-B kinase subunit beta (I-kappa-B-kinase beta) (IKK-B) (IKK-beta) (IkBKB) (EC 2.7.11.10) (I-kappa-B kinase 2) (IKK2) (Nuclear factor NF-kappa-B inhibitor kinase beta) (NFKBIKB)	IKBKB IKKB	11	0.90467	1.02301	1.05531	0.94068	1.02265	1.0623	0.198808	0.148943	15	0.054172
IL6RB_HUMAN	Interleukin-6 receptor subunit beta (IL-6 receptor subunit beta) (IL-6R subunit beta) (IL-6R-beta) (IL-6RB) (CDw130) (Interleukin-6 signal transducer) (Membrane glycoprotein 130) (gp130) (Oncostatin-M receptor subunit alpha) (CD antigen CD130)	IL6ST	2	1.04056	1.0559	0.884747	0.855993	1.08076	1.07161	0.0450467	0.178745	9	0.640263
ILF2_HUMAN	Interleukin enhancer-binding factor 2 (Nuclear factor of activated T-cells 45 kDa)	ILF2 NF45 PRO3063	40	0.992129	0.966745	1.01656	1.01222	0.961424	1.01633	0.0204755	-0.0558341	50	-0.205627
ILF3_HUMAN	Interleukin enhancer-binding factor 3 (Double-stranded RNA-binding protein 76) (DRBP76) (M-phase phosphoprotein 4) (MPP4) (Nuclear factor associated with dsRNA) (NFAR) (Nuclear factor of activated T-cells 90 kDa) (NF-AT-90) (Translational control protein 80) (TCP80)	ILF3 DRBF MPHOSPH4 NF90	83	0.983396	1.02008	1.00708	1.02806	1.00363	0.970187	-0.0246283	0.00907143	99	-0.23255
ILKAP_HUMAN	Integrin-linked kinase-associated serine/threonine phosphatase 2C (ILKAP) (EC 3.1.3.16)	ILKAP	9	1.139	0.9648	0.858617	1.13326	0.988232	0.81506	-0.441587	-0.218507	12	-0.426176
ILK_HUMAN	Integrin-linked protein kinase (EC 2.7.11.1) (59 kDa serine/threonine-protein kinase) (ILK-1) (ILK-2) (p59ILK)	ILK ILK1 ILK2	29	0.989708	1.03412	0.983834	0.974592	1.02945	0.978066	-0.00172731	0.0711728	51	-0.0754449
ILVBL_HUMAN	nan		23	0.959424	1.01574	1.04823	0.957128	0.989279	1.03726	0.121853	0.0649793	18	0.0841764
IMA1_HUMAN	Importin subunit alpha-1 (Karyopherin subunit alpha-2) (RAG cohort protein 1) (SRP1-alpha)	KPNA2 RCH1 SRP1	21	1.42939	0.748143	0.741107	1.51223	0.754243	0.767885	-0.962676	-0.968792	42	-0.418026
IMA3_HUMAN	Importin subunit alpha-3 (Importin alpha Q1) (Qip1) (Karyopherin subunit alpha-4)	KPNA4 QIP1	23	1.02747	0.997713	0.999141	1.04729	0.952375	0.99027	-0.0605549	-0.0897327	25	-0.0195466
IMA4_HUMAN	Importin subunit alpha-4 (Importin alpha Q2) (Qip2) (Karyopherin subunit alpha-3) (SRP1-gamma)	KPNA3 QIP2	32	1.05844	1.00333	0.955333	1.04165	0.961985	0.974876	-0.121727	-0.0959694	30	-0.118208
IMA5_HUMAN	Importin subunit alpha-5 (Karyopherin subunit alpha-1) (Nucleoprotein interactor 1) (NPI-1) (RAG cohort protein 2) (SRP1-beta) [Cleaved into: Importin subunit alpha-5, N-terminally processed]	KPNA1 RCH2	9	1.04109	1.0174	0.911137	1.07828	0.992188	0.948957	-0.188339	-0.0766316	9	-0.0727896
IMA7_HUMAN	Importin subunit alpha-7 (Karyopherin subunit alpha-6)	KPNA6 IPOA7	23	1.09606	0.988146	0.889996	1.07814	0.98686	0.918408	-0.265896	-0.138578	36	-0.0474932
IMB1_HUMAN	Importin subunit beta-1 (Importin-90) (Karyopherin subunit beta-1) (Nuclear factor p97) (Pore targeting complex 97 kDa subunit) (PTAC97)	KPNB1 NTF97	99	1.07502	0.98135	0.930228	1.07953	0.97347	0.944486	-0.200753	-0.140358	159	-0.184413
IMDH2_HUMAN	Inosine-5'-monophosphate dehydrogenase 2 (IMP dehydrogenase 2) (IMPD 2) (IMPDH 2) (EC 1.1.1.205) (IMPDH-II)	IMPDH2 IMPD2	57	1.10395	0.973339	0.890009	1.1196	0.969209	0.889505	-0.321346	-0.194882	93	-0.241827
IMPA1_HUMAN	Inositol monophosphatase 1 (IMP 1) (IMPase 1) (EC 3.1.3.25) (D-galactose 1-phosphate phosphatase) (EC 3.1.3.94) (Inositol-1(or 4)-monophosphatase 1) (Lithium-sensitive myo-inositol monophosphatase A1)	IMPA1 IMPA	12	0.963735	0.997073	1.03649	0.945325	0.983413	1.05013	0.128342	0.053024	9	0.259332
IMPA3_HUMAN	Golgi-resident adenosine 3',5'-bisphosphate 3'-phosphatase (Golgi-resident PAP phosphatase) (gPAPP) (EC 3.1.3.7) (3'(2'), 5'-bisphosphate nucleotidase 2) (Inositol monophosphatase domain-containing protein 1) (Myo-inositol monophosphatase A3) (Phosphoadenosine phosphate 3'-nucleotidase)	BPNT2 IMPA3 IMPAD1	11	1.02558	0.984245	0.964089	1.00627	0.975307	1.07749	0.00472968	-0.0522201	3	0.10713
IMPCT_HUMAN	Protein IMPACT (Imprinted and ancient gene protein homolog)	IMPACT	7	0.871808	0.94467	1.19638	0.871401	1.01035	1.17805	0.445793	0.164623	2	0.13924
IN35_HUMAN	Interferon-induced 35 kDa protein (IFP 35) (Ifi-35)	IFI35 IFP35	5	1.00891	1.01931	0.916824	1.00166	1.03799	0.95764	-0.101463	0.0330919	4	0.140594
INF2_HUMAN	Inverted formin-2 (HBEBP2-binding protein C)	INF2 C14orf151 C14orf173	47	0.939952	1.01642	1.08205	0.928289	0.989066	1.08289	0.212674	0.102167	59	-0.0466709
INP4B_HUMAN	Inositol polyphosphate 4-phosphatase type II (Type II inositol 3,4-bisphosphate 4-phosphatase) (EC 3.1.3.66)	INPP4B	5	0.955326	1.03952	0.955091	1.00403	1.00812	0.937453	-0.0496719	0.0638576	6	0.431734
INP5K_HUMAN	Inositol polyphosphate 5-phosphatase K (EC 3.1.3.56) (Phosphatidylinositol-3,4,5-trisphosphate 5-phosphatase) (EC 3.1.3.86) (Phosphatidylinositol-4,5-bisphosphate 5-phosphatase) (EC 3.1.3.36) (Skeletal muscle and kidney-enriched inositol phosphatase)	INPP5K PPS SKIP	4	0.914019	1.07895	1.01858	0.776094	1.09565	1.16458	0.370885	0.368409	1	0.243044
INPP_HUMAN	Inositol polyphosphate 1-phosphatase (IPP) (IPPase) (EC 3.1.3.57)	INPP1	10	0.962147	1.01099	1.03155	1.02411	1.01169	0.957197	0.0014992	0.0269181	6	0.0256272
INT12_HUMAN	Integrator complex subunit 12 (Int12) (PHD finger protein 22)	INTS12 PHF22 SBBI22	5	0.995435	1.03875	0.88544	1.04905	0.99045	0.962701	-0.146429	-0.0107428	3	-0.111466
INT14_HUMAN	Integrator complex subunit 14 (von Willebrand factor A domain-containing protein 9)	INTS14 C15orf44 VWA9	6	0.989427	0.987308	0.972108	0.904476	1.02323	1.07753	0.113551	0.0874397	5	0.0954945
INT1_HUMAN	Integrator complex subunit 1 (Int1)	INTS1 KIAA1440 UNQ1821/PRO3434	8	0.993458	0.950196	1.08138	1.03453	0.990473	0.98067	0.0226056	-0.0635091	6	0.178435
INT3_HUMAN	Integrator complex subunit 3 (Int3) (SOSS complex subunit A) (Sensor of single-strand DNA complex subunit A) (SOSS-A) (Sensor of ssDNA subunit A)	INTS3 C1orf193 C1orf60	15	0.996503	0.997654	0.937103	1.01657	0.951079	1.0273	-0.0367612	-0.0472044	11	0.0554528
INT7_HUMAN	Integrator complex subunit 7 (Int7)	INTS7 C1orf73	4	0.980558	0.937894	1.06925	1.10854	0.878767	1.04893	0.0225901	-0.199645	4	-0.00431209
IPKA_HUMAN	cAMP-dependent protein kinase inhibitor alpha (PKI-alpha) (cAMP-dependent protein kinase inhibitor, muscle/brain isoform)	PKIA PRKACN1	2	0.834892	1.07668	1.11818	0.944251	0.985037	1.08952	0.31397	0.213969	2	-0.0955447
IPO4_HUMAN	Importin-4 (Imp4) (Importin-4b) (Imp4b) (Ran-binding protein 4) (RanBP4)	IPO4 IMP4B RANBP4	26	1.10826	1.00118	0.879117	1.12544	0.988367	0.842487	-0.375963	-0.166982	35	0.0127191
IPO5_HUMAN	Importin-5 (Imp5) (Importin subunit beta-3) (Karyopherin beta-3) (Ran-binding protein 5) (RanBP5)	IPO5 KPNB3 RANBP5	118	1.07184	0.993488	0.920532	1.10061	0.988376	0.882119	-0.269407	-0.132346	185	-0.170597
IPO7_HUMAN	Importin-7 (Imp7) (Ran-binding protein 7) (RanBP7)	IPO7 RANBP7	48	1.13851	0.932616	0.900789	1.17016	0.947777	0.870425	-0.382396	-0.295935	56	-0.145311
IPO8_HUMAN	Importin-8 (Imp8) (Ran-binding protein 8) (RanBP8)	IPO8 RANBP8	16	1.1573	0.93714	0.897182	1.09899	0.994479	0.868216	-0.353666	-0.224292	15	0.281122
IPO9_HUMAN	Importin-9 (Imp9) (Ran-binding protein 9) (RanBP9)	IPO9 IMP9 KIAA1192 RANBP9 HSPC273	32	1.02751	0.992705	0.973768	1.04219	1.00999	0.949699	-0.105783	-0.0474913	32	-0.274551
IPP2_HUMAN	Protein phosphatase inhibitor 2 (IPP-2)	PPP1R2 IPP2	5	0.933788	1.06179	0.983495	0.903918	1.11256	0.974539	0.0916752	0.242472	5	0.0740264
IPYR2_HUMAN	Inorganic pyrophosphatase 2, mitochondrial (EC 3.6.1.1) (Pyrophosphatase SID6-306) (Pyrophosphate phospho-hydrolase 2) (PPase 2)	PPA2 HSPC124	27	0.925403	1.03378	1.02477	0.944224	1.03708	1.05013	0.150256	0.147552	35	0.310965
IPYR_HUMAN	Inorganic pyrophosphatase (EC 3.6.1.1) (Pyrophosphate phospho-hydrolase) (PPase)	PPA1 IOPPP PP	48	1.09659	0.98467	0.907628	1.09341	0.980742	0.914902	-0.264993	-0.156095	73	-0.0365191
IQGA1_HUMAN	Ras GTPase-activating-like protein IQGAP1 (p195)	IQGAP1 KIAA0051	242	0.950531	1.01754	1.03712	0.951095	0.996029	1.05088	0.134854	0.082437	311	-0.0453163
IQGA2_HUMAN	Ras GTPase-activating-like protein IQGAP2	IQGAP2	3	0.944415	0.992862	1.08638	0.97201	0.991673	1.05674	0.161305	0.0505326	4	0.021219
IQGA3_HUMAN	Ras GTPase-activating-like protein IQGAP3	IQGAP3	35	1.06831	1.01045	0.901604	1.10612	0.994167	0.898922	-0.272003	-0.117139	49	-0.74177
IRAK1_HUMAN	Interleukin-1 receptor-associated kinase 1 (IRAK-1) (EC 2.7.11.1)	IRAK1 IRAK	2	0.957251	1.02028	1.0301	0.937981	1.03503	1.03051	0.120778	0.117018	2	-0.272545
IREB2_HUMAN	Iron-responsive element-binding protein 2 (IRE-BP 2) (Iron regulatory protein 2) (IRP2)	IREB2	1	1.04668	1.09385	0.833288	1.21311	0.880667	0.893776	-0.384831	-0.199223	4	-0.283025
IRF3_HUMAN	Interferon regulatory factor 3 (IRF-3)	IRF3	8	1.00432	1.01777	0.965694	1.03177	1.0211	0.932159	-0.101526	0.00210276	2	0.376072
IRGQ_HUMAN	Immunity-related GTPase family Q protein	IRGQ IRGQ1 FKSG27	15	0.924159	1.03986	1.02027	0.940707	1.02372	1.03319	0.139016	0.146093	13	0.232756
ISCA1_HUMAN	Iron-sulfur cluster assembly 1 homolog, mitochondrial (HESB-like domain-containing protein 2) (Iron-sulfur assembly protein IscA) (hIscA)	ISCA1 HBLD2 GK004	1	1.15353	0.917504	0.903027	1.17164	0.916335	0.897808	-0.368633	-0.342426	1	0.0185393
ISCU_HUMAN	Iron-sulfur cluster assembly enzyme ISCU, mitochondrial (NifU-like N-terminal domain-containing protein) (NifU-like protein)	ISCU NIFUN	4	0.994745	1.04382	0.956012	0.929961	1.05688	1.00712	0.0288445	0.127023	1	0.441831
ISOC2_HUMAN	Isochorismatase domain-containing protein 2	ISOC2	11	0.872941	1.10668	1.01316	0.958838	1.10426	0.951415	0.101848	0.272999	8	0.287961
IST1_HUMAN	IST1 homolog (hIST1) (Putative MAPK-activating protein PM28)	IST1 KIAA0174	9	0.998437	1.00238	1.01766	0.999846	1.03593	0.986465	0.00403639	0.0284219	13	0.140785
ITA11_HUMAN	Integrin alpha-11	ITGA11 MSTP018	14	0.893509	1.10241	1.01443	0.882738	1.07913	1.02841	0.201736	0.296458	17	0.351096
ITA1_HUMAN	Integrin alpha-1 (CD49 antigen-like family member A) (Laminin and collagen receptor) (VLA-1) (CD antigen CD49a)	ITGA1	4	0.993148	1.05378	0.946527	0.97666	1.05084	0.936637	-0.0648654	0.0955497	2	0.211569
ITA2_HUMAN	Integrin alpha-2 (CD49 antigen-like family member B) (Collagen receptor) (Platelet membrane glycoprotein Ia) (GPIa) (VLA-2 subunit alpha) (CD antigen CD49b)	ITGA2 CD49B	71	0.853963	0.971	1.20533	0.831396	0.995869	1.19905	0.512732	0.222859	37	0.390034
ITA3_HUMAN	Integrin alpha-3 (CD49 antigen-like family member C) (FRP-2) (Galactoprotein B3) (GAPB3) (VLA-3 subunit alpha) (CD antigen CD49c) [Cleaved into: Integrin alpha-3 heavy chain; Integrin alpha-3 light chain]	ITGA3 MSK18	93	0.911874	1.03712	1.05806	0.891796	1.05049	1.06601	0.235975	0.210973	107	0.164548
ITA5_HUMAN	Integrin alpha-5 (CD49 antigen-like family member E) (Fibronectin receptor subunit alpha) (Integrin alpha-F) (VLA-5) (CD antigen CD49e) [Cleaved into: Integrin alpha-5 heavy chain; Integrin alpha-5 light chain]	ITGA5 FNRA	37	1.11428	0.977792	0.871913	1.10122	0.998055	0.890193	-0.330386	-0.165214	60	0.241622
ITA6_HUMAN	Integrin alpha-6 (CD49 antigen-like family member F) (VLA-6) (CD antigen CD49f) [Cleaved into: Integrin alpha-6 heavy chain; Integrin alpha-6 light chain; Processed integrin alpha-6 (Alpha6p)]	ITGA6	23	0.96905	0.966909	1.06874	0.945992	0.995918	1.10528	0.182892	0.0355049	18	-0.292876
ITAV_HUMAN	Integrin alpha-V (Vitronectin receptor) (Vitronectin receptor subunit alpha) (CD antigen CD51) [Cleaved into: Integrin alpha-V heavy chain; Integrin alpha-V light chain]	ITGAV MSK8 VNRA VTNR	79	0.81719	1.0254	1.1859	0.763124	1.05213	1.22479	0.609893	0.395388	27	0.477606
ITB1_HUMAN	Integrin beta-1 (Fibronectin receptor subunit beta) (Glycoprotein IIa) (GPIIA) (VLA-4 subunit beta) (CD antigen CD29)	ITGB1 FNRB MDF2 MSK12	90	0.899541	1.01414	1.08855	0.882709	1.03491	1.12576	0.313015	0.201245	176	0.123166
ITB5_HUMAN	Integrin beta-5	ITGB5	45	0.816124	1.06354	1.11702	0.77865	1.09367	1.14742	0.506076	0.436075	45	0.334594
ITB6_HUMAN	Integrin beta-6	ITGB6	3	0.846907	1.0447	1.12889	0.876613	1.03028	1.11771	0.382578	0.267922	5	0.0941017
ITCH_HUMAN	E3 ubiquitin-protein ligase Itchy homolog (Itch) (EC 2.3.2.26) (Atrophin-1-interacting protein 4) (AIP4) (HECT-type E3 ubiquitin transferase Itchy homolog) (NFE2-associated polypeptide 1) (NAPP1)	ITCH	9	1.1195	0.928269	0.968653	1.1813	0.898384	0.906407	-0.295473	-0.332605	8	-0.178809
ITM2B_HUMAN	Integral membrane protein 2B (Immature BRI2) (imBRI2) (Protein E25B) (Transmembrane protein BRI) (Bri) [Cleaved into: BRI2, membrane form (Mature BRI2) (mBRI2); BRI2 intracellular domain (BRI2 ICD); BRI2C, soluble form; Bri23 peptide (Bri2-23) (ABri23) (C-terminal peptide) (P23 peptide)]	ITM2B BRI BRI2	2	1.0441	0.952107	1.00007	1.0909	0.952563	0.950067	-0.130785	-0.164345	4	0.662826
ITPA_HUMAN	Inosine triphosphate pyrophosphatase (ITPase) (Inosine triphosphatase) (EC 3.6.1.9) (Non-canonical purine NTP pyrophosphatase) (Non-standard purine NTP pyrophosphatase) (Nucleoside-triphosphate diphosphatase) (Nucleoside-triphosphate pyrophosphatase) (NTPase) (Putative oncogene protein hlc14-06-p)	ITPA C20orf37 My049 OK/SW-cl.9	14	1.01328	1.05071	0.959989	1.03593	1.09264	0.83987	-0.190314	0.0646188	21	0.0242866
ITPI2_HUMAN	Protein ITPRID2 (Cleavage signal-1 protein) (CS-1) (ITPR-interacting domain-containing protein 2) (Ki-ras-induced actin-interacting protein) (Sperm-specific antigen 2)	ITPRID2 CS1 KIAA1927 KRAP SSFA2	4	1.02177	0.92702	1.02908	1.05711	1.01845	0.888537	-0.120164	-0.0970739	10	0.130267
ITPR3_HUMAN	Inositol 1,4,5-trisphosphate receptor type 3 (IP3 receptor isoform 3) (IP3R 3) (InsP3R3) (Type 3 inositol 1,4,5-trisphosphate receptor) (Type 3 InsP3 receptor)	ITPR3	67	0.885775	1.04679	1.08085	0.893353	1.02047	1.10096	0.294311	0.216443	55	0.141494
IVD_HUMAN	Isovaleryl-CoA dehydrogenase, mitochondrial (IVD) (EC 1.3.8.4) (Butyryl-CoA dehydrogenase) (EC 1.3.8.1)	IVD	11	0.899121	1.02952	1.0922	0.875279	1.02446	1.1235	0.320419	0.211216	13	0.317224
IWS1_HUMAN	Protein IWS1 homolog (IWS1-like protein)	IWS1 IWS1L	3	1.04831	1.02596	0.909575	1.07576	0.985845	0.948692	-0.193076	-0.0785095	5	-0.257063
JAK1_HUMAN	Tyrosine-protein kinase JAK1 (EC 2.7.10.2) (Janus kinase 1) (JAK-1)	JAK1 JAK1A JAK1B	2	0.960287	0.93507	1.12462	1.1041	0.886125	1.02241	0.0585033	-0.177842	4	0.33756
JIP4_HUMAN	C-Jun-amino-terminal kinase-interacting protein 4 (JIP-4) (JNK-interacting protein 4) (Cancer/testis antigen 89) (CT89) (Human lung cancer oncogene 6 protein) (HLC-6) (JNK-associated leucine-zipper protein) (JLP) (Mitogen-activated protein kinase 8-interacting protein 4) (Proliferation-inducing protein 6) (Protein highly expressed in testis) (PHET) (Sperm surface protein) (Sperm-associated antige…	SPAG9 HSS KIAA0516 MAPK8IP4 SYD1 HLC6	37	0.962645	0.982823	1.06055	0.958282	0.998355	1.05835	0.14151	0.0445161	43	-0.00807014
JMJD6_HUMAN	Bifunctional arginine demethylase and lysyl-hydroxylase JMJD6 (EC 1.14.11.-) (Histone arginine demethylase JMJD6) (JmjC domain-containing protein 6) (Jumonji domain-containing protein 6) (Lysyl-hydroxylase JMJD6) (Peptide-lysine 5-dioxygenase JMJD6) (Phosphatidylserine receptor) (Protein PTDSR)	JMJD6 KIAA0585 PSR PTDSR	1	1.15452	0.947503	0.867176	1.19724	0.943317	0.829814	-0.470876	-0.314496	2	-0.187004
JUN_HUMAN	Transcription factor AP-1 (Activator protein 1) (AP1) (Proto-oncogene c-Jun) (V-jun avian sarcoma virus 17 oncogene homolog) (p39)	JUN	2	1.18492	0.847767	0.944205	1.18258	0.882895	0.928878	-0.337993	-0.452333	4	-0.483667
JUPI1_HUMAN	Jupiter microtubule associated homolog 1 (Androgen-regulated protein 2) (Hematological and neurological expressed 1 protein) [Cleaved into: Jupiter microtubule associated homolog 1, N-terminally processed]	JPT1 ARM2 HN1	6	1.20144	0.914021	0.845541	1.17589	0.993696	0.822556	-0.511195	-0.318673	20	-0.35668
JUPI2_HUMAN	Jupiter microtubule associated homolog 2 (Hematological and neurological expressed 1-like protein) (HN1-like protein)	JPT2 C16orf34 HN1L L11	7	1.08926	1.00049	0.882288	1.12932	1.07809	0.712419	-0.484344	-0.0948122	20	-0.167214
K0754_HUMAN	Uncharacterized protein KIAA0754	KIAA0754	1	0.994061	1.35713	0.595373	0.658939	1.31946	0.998233	-0.0701544	0.725443	3	0.178752
K1671_HUMAN	Uncharacterized protein KIAA1671	KIAA1671	3	0.928789	1.09803	0.979903	0.908622	1.11121	1.01416	0.117908	0.265937	5	0.00372644
K1C18_HUMAN	Keratin, type I cytoskeletal 18 (Cell proliferation-inducing gene 46 protein) (Cytokeratin-18) (CK-18) (Keratin-18) (K18)	KRT18 CYK18 PIG46	83	0.835996	1.03626	1.14568	0.777589	1.02185	1.25318	0.571577	0.351965	92	0.486191
K2013_HUMAN	Uncharacterized protein KIAA2013	KIAA2013	5	1.08453	1.07498	0.833764	1.02612	0.970336	0.993806	-0.21276	-0.0467029	3	0.178487
K7EIY6_HUMAN	nan		2	1.10942	0.929802	0.944046	1.07978	1.21102	0.618414	-0.518485	-0.0446631	7	-0.139512
KAD1_HUMAN	Adenylate kinase isoenzyme 1 (AK 1) (EC 2.7.4.3) (EC 2.7.4.6) (ATP-AMP transphosphorylase 1) (ATP:AMP phosphotransferase) (Adenylate monophosphate kinase) (Myokinase)	AK1	21	0.88576	1.04305	1.12386	0.889856	1.03579	1.05081	0.291666	0.227452	19	0.0447996
KAD2_HUMAN	Adenylate kinase 2, mitochondrial (AK 2) (EC 2.7.4.3) (ATP-AMP transphosphorylase 2) (ATP:AMP phosphotransferase) (Adenylate monophosphate kinase) [Cleaved into: Adenylate kinase 2, mitochondrial, N-terminally processed]	AK2 ADK2	37	0.941532	1.02501	1.03424	0.95272	1.01488	1.02787	0.122514	0.106868	36	0.123614
KAD3_HUMAN	GTP:AMP phosphotransferase AK3, mitochondrial (EC 2.7.4.10) (Adenylate kinase 3) (AK 3) (Adenylate kinase 3 alpha-like 1)	AK3 AK3L1 AK6 AKL3L	28	0.883832	1.05585	1.06135	0.916377	1.03633	1.05179	0.231443	0.217014	21	0.304862
KAD5_HUMAN	Adenylate kinase isoenzyme 5 (AK 5) (EC 2.7.4.3) (EC 2.7.4.6) (ATP-AMP transphosphorylase 5)	AK5	7	0.996121	0.967903	1.07374	0.967278	0.995561	1.05512	0.116823	5.95786e-05	9	-0.254694
KAD6_HUMAN	Adenylate kinase isoenzyme 6 (AK6) (EC 2.7.4.3) (Adrenal gland protein AD-004) (Coilin-interacting nuclear ATPase protein) (hCINAP) (Dual activity adenylate kinase/ATPase) (AK/ATPase)	AK6 CINAP AD-004 CGI-137	2	1.15574	0.934666	0.880456	1.19468	0.984977	0.777322	-0.506266	-0.292377	8	-0.390956
KANK2_HUMAN	KN motif and ankyrin repeat domain-containing protein 2 (Ankyrin repeat domain-containing protein 25) (Matrix-remodeling-associated protein 3) (SRC-1-interacting protein) (SIP) (SRC-interacting protein) (SRC1-interacting protein)	KANK2 ANKRD25 KIAA1518 MXRA3 SIP	21	0.960209	1.0354	1.00024	0.954306	1.03922	1.0117	0.071595	0.11587	26	-0.393973
KAP0_HUMAN	cAMP-dependent protein kinase type I-alpha regulatory subunit (Tissue-specific extinguisher 1) (TSE1)	PRKAR1A PKR1 PRKAR1 TSE1	21	1.07144	0.976284	0.95033	1.05281	0.976691	0.955101	-0.156789	-0.121229	28	-0.126298
KAP2_HUMAN	cAMP-dependent protein kinase type II-alpha regulatory subunit	PRKAR2A PKR2 PRKAR2	22	0.970173	1.05083	0.985791	0.947189	1.03648	1.00695	0.0556508	0.122593	27	0.0592283
KAPCA_HUMAN	cAMP-dependent protein kinase catalytic subunit alpha (PKA C-alpha) (EC 2.7.11.11)	PRKACA PKACA	17	1.02576	1.01445	0.972224	1.02307	0.984849	0.96614	-0.0799648	-0.0354625	15	-0.0491925
KAPCB_HUMAN	cAMP-dependent protein kinase catalytic subunit beta (PKA C-beta) (EC 2.7.11.11)	PRKACB	1	0.925045	0.93274	1.17142	0.900785	0.995979	1.1291	0.333288	0.0784415	2	0.818992
KAT3_HUMAN	Kynurenine--oxoglutarate transaminase 3 (EC 2.6.1.7) (Cysteine-S-conjugate beta-lyase 2) (EC 4.4.1.13) (Kynurenine aminotransferase 3) (Kynurenine aminotransferase III) (KATIII) (Kynurenine--glyoxylate transaminase) (EC 2.6.1.63) (Kynurenine--oxoglutarate transaminase III)	KYAT3 CCBL2 KAT3	15	0.945397	0.988405	1.08459	0.884755	1.02821	1.09346	0.251858	0.140481	10	0.138162
KATL1_HUMAN	Katanin p60 ATPase-containing subunit A-like 1 (Katanin p60 subunit A-like 1) (EC 5.6.1.1) (p60 katanin-like 1)	KATNAL1	10	1.03207	0.986242	0.978836	1.02277	1.00322	0.959306	-0.084414	-0.0466879	8	-0.0313816
KATL2_HUMAN	Katanin p60 ATPase-containing subunit A-like 2 (Katanin p60 subunit A-like 2) (EC 5.6.1.1) (p60 katanin-like 2)	KATNAL2	4	1.01052	0.981445	0.995431	1.05454	0.994117	0.97118	-0.0702603	-0.0636288	3	0.0825537
KBP_HUMAN	KIF-binding protein (KIF1-binding protein) (Kinesin family binding protein)	KIFBP KBP KIAA1279 KIF1BP	24	1.08924	0.966487	0.910671	1.09717	0.969147	0.917352	-0.258279	-0.175749	28	-0.252165
KC1A_HUMAN	Casein kinase I isoform alpha (CKI-alpha) (EC 2.7.11.1) (CK1)	CSNK1A1	17	1.08289	0.969568	0.942055	1.07738	0.969344	0.95416	-0.188112	-0.155958	10	-0.177261
KCC1A_HUMAN	Calcium/calmodulin-dependent protein kinase type 1 (EC 2.7.11.17) (CaM kinase I) (CaM-KI) (CaM kinase I alpha) (CaMKI-alpha)	CAMK1	5	0.894681	0.978382	1.16502	0.878081	1.04969	1.0856	0.343491	0.193283	2	-0.46712
KCC2D_HUMAN	Calcium/calmodulin-dependent protein kinase type II subunit delta (CaM kinase II subunit delta) (CaMK-II subunit delta) (EC 2.7.11.17)	CAMK2D CAMKD	33	0.952282	1.04826	1.00894	0.955335	1.01249	1.02782	0.0944499	0.111187	37	0.416221
KCC2G_HUMAN	Calcium/calmodulin-dependent protein kinase type II subunit gamma (CaM kinase II subunit gamma) (CaMK-II subunit gamma) (EC 2.7.11.17)	CAMK2G CAMK CAMK-II CAMKG	13	0.969259	0.982584	1.02752	0.950184	1.00657	1.08806	0.139849	0.0514317	10	-0.00582625
KCC4_HUMAN	Calcium/calmodulin-dependent protein kinase type IV (CaMK IV) (EC 2.7.11.17) (CaM kinase-GR)	CAMK4 CAMK CAMK-GR CAMKIV	8	1.01433	0.994905	0.990985	1.03361	0.996064	0.940979	-0.0845212	-0.0406356	6	-0.302027
KCD12_HUMAN	BTB/POZ domain-containing protein KCTD12 (Pfetin) (Predominantly fetal expressed T1 domain)	KCTD12 C13orf2 KIAA1778 PFET1	11	0.988144	0.981372	1.03633	0.947192	0.996646	1.07034	0.122514	0.0317517	25	0.344131
KCMA1_HUMAN	Calcium-activated potassium channel subunit alpha-1 (BK channel) (BKCA alpha) (Calcium-activated potassium channel, subfamily M subunit alpha-1) (K(VCA)alpha) (KCa1.1) (Maxi K channel) (MaxiK) (Slo-alpha) (Slo1) (Slowpoke homolog) (Slo homolog) (hSlo)	KCNMA1 KCNMA SLO	8	0.943684	1.03319	1.0512	0.933955	1.01963	1.0517	0.163479	0.128681	11	0.349429
KCMF1_HUMAN	E3 ubiquitin-protein ligase KCMF1 (EC 2.3.2.27) (FGF-induced in gastric cancer) (Potassium channel modulatory factor) (PCMF) (RING-type E3 ubiquitin transferase KCMF1) (ZZ-type zinc finger-containing protein 1)	KCMF1 FIGC ZZZ1	3	0.946273	1.05845	0.999801	0.994247	1.00379	0.987898	0.0350708	0.0877062	5	-0.137765
KCNN4_HUMAN	Intermediate conductance calcium-activated potassium channel protein 4 (SK4) (SKCa 4) (SKCa4) (IKCa1) (IK1) (KCa3.1) (KCa4) (Putative Gardos channel)	KCNN4 IK1 IKCA1 KCA4 SK4	3	0.880743	1.11546	1.06439	0.771985	1.11181	1.08935	0.385027	0.433552	4	-0.0307388
KCTD5_HUMAN	BTB/POZ domain-containing protein KCTD5	KCTD5	1	1.11085	0.941617	0.928618	1.07888	0.972649	0.9382	-0.230039	-0.194	4	-0.313794
KCY_HUMAN	UMP-CMP kinase (EC 2.7.4.14) (Deoxycytidylate kinase) (CK) (dCMP kinase) (Nucleoside-diphosphate kinase) (EC 2.7.4.6) (Uridine monophosphate/cytidine monophosphate kinase) (UMP/CMP kinase) (UMP/CMPK)	CMPK1 CMK CMPK UCK UMK UMPK	32	0.960434	1.00814	1.00715	0.950567	1.02639	1.02382	0.0878093	0.0903291	34	0.00570115
KDM1A_HUMAN	Lysine-specific histone demethylase 1A (EC 1.14.99.66) (BRAF35-HDAC complex protein BHC110) (Flavin-containing amine oxidase domain-containing protein 2) ([histone H3]-dimethyl-L-lysine(4) FAD-dependent demethylase 1A)	KDM1A AOF2 KDM1 KIAA0601 LSD1	6	1.07642	0.976939	0.910079	1.06125	0.971065	0.970961	-0.18523	-0.134014	7	-0.106949
KDM3B_HUMAN	Lysine-specific demethylase 3B (EC 1.14.11.65) (JmjC domain-containing histone demethylation protein 2B) (Jumonji domain-containing protein 1B) (Nuclear protein 5qNCA) ([histone H3]-dimethyl-L-lysine(9) demethylase 3B)	KDM3B C5orf7 JHDM2B JMJD1B KIAA1082	13	1.05511	1.00713	0.907317	1.04022	1.00136	0.934377	-0.186262	-0.0610321	6	-0.471324
KDSR_HUMAN	3-ketodihydrosphingosine reductase (KDS reductase) (EC 1.1.1.102) (3-dehydrosphinganine reductase) (Follicular variant translocation protein 1) (FVT-1) (Short chain dehydrogenase/reductase family 35C member 1)	KDSR FVT1 SDR35C1	7	0.886439	0.921004	1.21605	0.866017	1.05508	1.08242	0.388957	0.170033	8	0.470309
KGUA_HUMAN	Guanylate kinase (EC 2.7.4.8) (GMP kinase) (Guanylate kinase 1)	GUK1 GMK GMPK	9	0.899647	1.07034	1.0956	0.929421	1.01718	1.05803	0.235635	0.190407	7	0.0995544
KHDR1_HUMAN	KH domain-containing, RNA-binding, signal transduction-associated protein 1 (GAP-associated tyrosine phosphoprotein p62) (Src-associated in mitosis 68 kDa protein) (Sam68) (p21 Ras GTPase-activating protein-associated p62) (p68)	KHDRBS1 SAM68	41	0.979775	1.03529	0.975483	0.991664	1.01704	0.994416	-0.00116765	0.0579831	51	-0.209385
KI13B_HUMAN	Kinesin-like protein KIF13B (Kinesin-like protein GAKIN)	KIF13B GAKIN KIAA0639	5	0.984935	1.01968	1.05091	0.939837	1.04382	1.02614	0.110146	0.100707	4	0.325756
KI20A_HUMAN	Kinesin-like protein KIF20A (GG10_2) (Mitotic kinesin-like protein 2) (MKlp2) (Rab6-interacting kinesin-like protein) (Rabkinesin-6)	KIF20A MKLP2 RAB6KIFL	3	1.2618	0.84803	0.885424	1.32725	0.775019	0.861554	-0.567234	-0.674714	13	-0.229069
KI67_HUMAN	Proliferation marker protein Ki-67 (Antigen identified by monoclonal antibody Ki-67) (Antigen KI-67) (Antigen Ki67)	MKI67	59	1.33454	0.812344	0.782371	1.41854	0.779132	0.77878	-0.817765	-0.79032	114	-0.832428
KIF11_HUMAN	Kinesin-like protein KIF11 (Kinesin-like protein 1) (Kinesin-like spindle protein HKSP) (Kinesin-related motor protein Eg5) (Thyroid receptor-interacting protein 5) (TR-interacting protein 5) (TRIP-5)	KIF11 EG5 KNSL1 TRIP5	16	1.12133	0.843955	0.973859	1.19247	0.790906	0.96098	-0.257397	-0.501171	4	-0.0786443
KIF14_HUMAN	Kinesin-like protein KIF14	KIF14 KIAA0042	4	1.11801	0.946103	0.883329	1.16243	0.878047	0.960478	-0.307615	-0.32282	4	-0.448271
KIF15_HUMAN	Kinesin-like protein KIF15 (Kinesin-like protein 2) (hKLP2) (Kinesin-like protein 7) (Serologically defined breast cancer antigen NY-BR-62)	KIF15 KLP2 KNSL7	5	1.24065	0.920851	0.786941	1.19931	0.942575	0.81455	-0.60745	-0.388791	9	-0.601066
KIF1B_HUMAN	Kinesin-like protein KIF1B (Klp)	KIF1B KIAA0591 KIAA1448	4	0.958614	0.979527	1.0462	0.999149	0.960118	1.04317	0.0941703	-0.0131771	8	0.0612473
KIF1C_HUMAN	Kinesin-like protein KIF1C	KIF1C KIAA0706	2	0.992539	1.04935	0.952401	1.05138	0.914714	1.04994	-0.0307673	-0.0602985	3	0.275936
KIF23_HUMAN	Kinesin-like protein KIF23 (Kinesin-like protein 5) (Mitotic kinesin-like protein 1)	KIF23 KNSL5 MKLP1	4	1.15008	0.816577	0.915118	1.31496	0.773471	0.926111	-0.417738	-0.629841	13	-0.208284
KIF2A_HUMAN	Kinesin-like protein KIF2A (Kinesin-2) (hK2)	KIF2A KIF2 KNS2	9	1.0725	1.00334	0.948514	1.06376	0.9812	0.949497	-0.170588	-0.106359	19	-0.132839
KIF2C_HUMAN	Kinesin-like protein KIF2C (Kinesin-like protein 6) (Mitotic centromere-associated kinesin) (MCAK)	KIF2C KNSL6	5	1.34521	0.765887	0.838054	1.40284	0.789488	0.843009	-0.708722	-0.820994	12	-0.392748
[truncated: 2,363 more rows]
